# Supplementary material for: Metabolomics and transcriptomics reveal the quality formation mechanism during the processing of black tea
Source: NPJ Sci Food. 2025 Jul 9;9:131. doi: 10.1038/s41538-025-00488-7 (PMC12241338; doi:10.1038/s41538-025-00488-7)
Supplement: Supplementary file 1 — Supplementary Data 1 [file 41538_2025_488_MOESM1_ESM.xlsx]

## Sheet: Sheet1
RT	Class	Adducts	Formula	FT1	FT2	FT3	W1	W2	W3	F1	F2	F3	D1	D2	D3
1	carbohydrates	[M-H]-	C12H22O11	1017.45	1089.54	1074.44	3308.62	3417.55	3460.92	162.737	181.059	150.994	38.5776	45.4594	31.0331
1.15	amino acids and peptides	[M-H]-	C7H14N2O3	3686.59	3950.36	4129.58	1937.85	2831.44	3136.32	2055.06	2053.2	1987.23	594.841	602.809	583.435
1.4	amino acids and peptides	[M-H]-	C7H14N2O3	3301.37	3224.03	3476.1	1744.4	2450.91	2701.49	1922.56	1897.61	1779.41	596.085	523.439	524.061
1.51	amino acids and peptides	[M-H]-	C10H17N3O6S	901.899	911.834	945.793	465.19	510.864	545.017	0	0	0	0	0	0
2.42	hydrolysable tannins	[M-H]-	C13H16O10	4720.91	5002.75	5075.77	1087.57	1113.75	1214.44	470.755	499.677	481.995	846.78	768.205	837.342
3.29	-	-	-	1244.74	1246.24	1281.69	1592.54	1606.77	1575.71	1739.53	1776.32	1755.9	1257.27	1151.84	1255.15
3.32	proanthocyanidins	[M-H]-	C30H26O14	963.83	937.967	947.059	444.275	550.54	676.128	0	0	0	0	0	0
4.07	phenolic acids	[M-H]-	C22H18O12	1443.51	1525.74	1524.33	820.657	798.131	747.543	0	0	0	0	0	0
4.47	proanthocyanidins	[M-H]-	C30H24O12	0	0	0	0	0	0	614.112	591.087	653.334	18.4754	3.98645	18.6952
4.58	phenolic acids	[M-H]-	C22H18O12	0	0	0	254.67	298.069	517.16	438.688	527.203	502.643	0	0	0
5.13	phenolic acids	[M-H]-	C16H18O8	957.154	1017.1	1048.15	1116.82	1173.84	1192.27	1104.45	1148.13	1176.58	784.072	733.777	802.703
5.34	proanthocyanidins	[M-H]-	C45H38O18	528.848	509.809	517.495	235.249	298.974	365.584	75.4726	55.1789	30.4261	0	0	0
6.08	phenolic acids	[M-H]-	C16H18O8	2083.91	1739.33	1811.18	1717.68	1782.14	1650.31	1602.91	1403.56	1388.21	945.155	776.847	792.474
6.1	flavanone glycosides	[M-H]-	C27H32O15	3359.19	3398.95	3569.77	4506.82	4590.52	4319.05	4165.65	3990.24	4053.97	2407.42	2160.62	2280.29
6.2	flavone glycosides	[M-H]-	C27H30O15	304.161	304.592	330.651	576.974	558.119	549.243	669.762	657.387	645.887	719.151	625.027	695.346
6.64	bisflavanols	[M-H]-	C37H30O18	430.251	414.493	406.176	482.316	443.488	466.545	476.171	508.627	492.947	231.774	159.327	221.256
6.64	proanthocyanidins	[M-H]-	C30H26O12	643.737	631.779	665.002	438.09	508.306	507.983	253.859	258.436	253.486	98.2953	103.007	72.8509
6.87	flavone glycosides	[M-H]-	C26H28O14	2177.71	2128.97	2233.4	3856.44	3720.66	3798.57	4462.59	4481.68	4527.84	4745.59	4107.25	4437.68
7.11	phenolic acids	[M-H]-	C10H10O5	1105.14	1012.24	1054.49	979.017	1060.19	1095.32	1260.33	1256.76	1211.68	1116.28	1062.81	1096.47
7.26	phenolic acids	[M-H]-	C10H10O5	538.061	521.983	540.208	527.655	567.243	574.585	614.971	663.369	629.934	562.295	597.94	598.478
7.3	flavonol glycosides	739.2086 [M-H]-	C33H40O19	505.483	492.637	510.84	889.211	869.489	823.243	1135.38	1131.41	1138.31	1267.07	1081.87	1193.29
7.32	flavonol glycosides	[M-H]-	C33H40O21	14431.7	14771.5	15179	17665.7	17013	16932.2	16230	15671.6	15767.2	10349.2	8347.74	9409.64
7.64	flavone glycosides	[M-H]-	C27H30O14	554.697	529.636	551.204	967.913	971.913	913.992	1251.05	1203.56	1194.24	1362.2	1192.02	1249.34
7.69	flavonol glycosides	[M-H]-	C33H40O20	2919.87	2848.48	2734.64	2968.87	2909.67	2884.97	3124.56	2961.73	3070.49	2412.38	1865.4	2002.04
7.96	flavonol glycosides	[M-H]-	C33H40O20	16331.1	16145.8	16758.8	18151.6	18532.4	16882.5	20934.2	19605.5	20658.2	16122.8	13653.3	14548.7
7.98	flavonol glycosides	[M-H]-	C21H20O12	3006.6	2943.28	3152.43	2478.5	2487.73	2409.18	2708.53	2782.48	2656.89	1911.63	1620.53	1724
8.39	flavonol glycosides	[M-H]-	C27H30O15	2379.8	2385.22	2452.17	2252.79	2274.12	2112.24	2648.56	2535.42	2498.82	2071.89	1662.08	1774.2
8.47	flavonol glycosides	[M-H]-	C21H20O11	819.38	863	873.563	751.262	727.595	703.518	660.622	637.883	630.633	463.935	407.129	424.943
8.49	glycosidically bound volatiles	[M-H]-	C21H36O17	1052.18	1139.65	1200.65	445.487	387.492	455.665	0	0	0	0	0	0
8.56	proanthocyanidins	[M-H]-	C44H34O21	589.698	554.162	565.856	532.692	518.533	454.19	2883.13	2902.59	2789.69	1433.65	1182.08	1255.02
9.9	flavonol glycosides	1063.2913 [M-H]-	C48H56O27	7428.52	7459.88	8083.07	9517.49	9836.19	9628.86	10887.4	10919	11422.3	6994.68	5992.2	6625.47
9.99	-	[M-H]-	C24H28O13	813.198	846.81	822.117	925.252	949.826	866.861	931.069	947.18	901.607	620.581	500.579	514.041
10.16	-	[M-H]-	C24H28O13	5565.49	5781.11	6004.83	6484.64	6899.97	6648.57	7023.21	6726.27	7206.81	4784.16	4333.96	4717.99
10.53	flavonol glycosides	885.2442 [M-H]-	C42H46O21	3980.18	3990.3	4286.46	4567.96	4615.72	4326.76	4761.32	4737.01	4982.67	3430.23	3076.08	3229.25
10.53	flavonol glycosides	885.2442 [M-H]-	C42H46O21	1831.83	1526.34	1603.29	1979.59	1779.15	1607.65	2003.09	1759.73	1735.4	1436.71	1192.08	1215.95
10.54	theaflavin	[M-H]-	C29H24O12	59.4417	36.5129	42.7825	2438.45	2442.6	2377.77	5615.67	5225.78	5295.07	1841.89	1545.06	1630.98
10.77	flavonol glycosides	[M-H]-	C36H36O17	553.374	555.695	546.722	590.196	626.839	539.223	648.212	617.676	616.463	450.631	370.763	386.188
10.82	flavonol glycosides	1047.2952 [M-H]-	C48H56O26	4767.24	4210.56	4088.07	5602.1	4978.96	4299.28	5525.61	4799.26	4837.74	4050.68	3080.22	3345.1
10.92	theaflavin	[M-H]-	C36H28O16	0	0	0	1217.53	1140.1	1026.87	18708.7	17844.1	18509.6	6593.84	5380.8	5848.14
11.03	-	[M-H]-	C43H32O19	0	0	0	0	0	0	3994.88	3633.01	3831.71	1783.59	1342.75	1480.26
13.63	flavone glycosides	[M-H]-	C20H18O9	5258.52	6443.41	6993.3	5876.36	7221	7535.82	6893.66	7950.76	8042.58	6707.28	7336.85	7656.82
15.78	-	[M-H]-	C64H94O28	1887.91	1702.13	1548.34	2175.31	2049.07	1858.79	1731.05	1635.31	1522.16	862.393	649.647	737.822
16.16	-	[M-H]-	C58H84O23	1490.27	1509.14	1506.84	1501.11	1476.24	1308.42	1650.65	1460.77	1343.17	958.04	526.021	719.822
16.39	-	[M-H]-	C60H86O24	2108.51	2059.29	2121.15	1917.53	1833.09	1677.4	2314.75	2097.66	1937.58	1211.45	633.662	852.971
