# Supplementary material for: Metabolomics and transcriptomics reveal the quality formation mechanism during the processing of black tea
Source: NPJ Sci Food. 2025 Jul 9;9:131. doi: 10.1038/s41538-025-00488-7 (PMC12241338; doi:10.1038/s41538-025-00488-7)
Supplement: Supplementary file 2 — Supplementary Data 2 [file 41538_2025_488_MOESM2_ESM.xlsx]

## Sheet: Sheet1
Compounds	class	Odor description	FT1	FT2	FT3	mean±SD	W1	W2	W3	mean±SD	F1	F2	F3	mean±SD
1-Penten-3-ol	alcohols	Fruity, vegetable-like	6.67506	3.90314	7.30591	5.96±1.81b	79.2286	56.081	98.5361	77.95±21.26b	947.669	677.797	811.639	812.37±134.94a
3-Pentanol	alcohols	-	5.78417	4.94229	4.60219	5.11±0.61c	16.9492	20.1918	24.5023	20.55±3.79b	48.0339	39.2615	37.3634	41.55±5.69a
1,6-Heptadien-4-ol	alcohols	-	55.4019	57.9602	52.6692	55.34±2.65c	172.184	168.154	166.419	168.92±2.96a	75.1304	62.6468	74.0659	70.61±6.92b
1-Butanol, 3-methyl-	alcohols	Spicy	0	0	0	0.00±0.00b	47.4227	47.2395	50.6818	48.45±1.94b	427.402	341.221	465.802	411.47±63.80a
1-Butanol, 2-methyl-	alcohols	Cooked toasty, fruity, alcohol-like	0	0	0	0.00±0.00c	16.4714	23.551	21.4992	20.51±3.64b	207.91	188.287	204.876	200.36±10.56a
1-Pentanol	alcohols	Warm smell	0	0	0	0.00±0.00b	3.06144	6.77481	3.55975	4.47±2.02a	0	0	0	0.00±0.00b
2-Penten-1-ol, (Z)-	alcohols	Green, fruity	0	0	0	0.00±0.00b	75.1147	30.1368	58.3285	54.53±22.73b	1067.86	896.106	1094.75	1019.57±107.77a
Prenol	alcohols	Fresh, fruity, green	0	0	0	0.00±0.00b	0	0	0	0.00±0.00b	5.72586	3.6958	4.11384	4.51±1.07a
3-Hexen-1-ol, (Z)-	alcohols	Green fresh, leafy, grassy	208.052	145.821	203.541	185.80±34.70c	3118.12	2705.82	3239.83	3021.26±279.87b	5118.74	4329.85	5305.39	4917.99±517.82a
3-Hexanol	alcohols	Fresh, green, fruity	0	0	0	0.00±0.00c	302.36	128.687	256.231	229.09±89.96b	613.88	562.86	685.085	620.61±61.39a
1-Hexanol	alcohols	Green, cut grass	0	0	0	0.00±0.00c	363.662	178.003	284.891	275.52±93.18b	1296.26	1113.56	1406.84	1272.22±148.11a
Hexylene glycol	alcohols	Warm, sweet	0	0	0	0.00±0.00b	0	0	0	0.00±0.00b	17.2321	15.4144	23.4267	18.69±4.20a
1-Heptanol	alcohols	Leafy green, with vegetative and fruity odor	0	0	0	0.00±0.00b	0	0	0	0.00±0.00b	13.6319	10.0916	12.1493	11.96±1.78a
1-Octen-3-ol	alcohols	Cucumber, earth, fatty, mushroom-like	0	0	0	0.00±0.00b	0	0	0	0.00±0.00b	27.4902	22.4571	25.0239	24.99±2.52a
2-Hexen-1-ol, acetate, (Z)-	alcohols	-	0	0	0	0.00±0.00b	49.408	32.2563	56.9906	46.22±12.67a	6.63602	5.97789	6.45628	6.36±0.34b
1-Hexanol, 2-ethyl-	alcohols	Citrus, fresh, floral, oily, sweet	411.856	217.716	420.512	350.03±114.67a	3.61461	7.60432	7.0362	6.09±2.16b	6.80719	10.4854	3.96254	7.09±3.27b
Benzyl alcohol	alcohols	Sweet, floral, rose-like, caramel-like	0	0	0	0.00±0.00b	11.534	9.06318	8.75698	9.78±1.52b	163.427	140.319	176.637	160.13±18.38a
trans-Linalool oxide (furanoid)	alcohols	Fruity, fresh	17.0872	9.04252	17.3629	14.50±4.73b	52.9383	32.6071	29.409	38.32±12.76a	0	0	0	0.00±0.00b
2-Furanmethanol, 5-ethenyltetrahydro-.alpha.,.alpha.,5-trimethyl-, cis- (linalool oxide)	alcohols	Sweet, floral, creamy	19.7621	9.84331	22.2855	17.30±6.58b	30.6464	36.8245	33.9129	33.79±3.09b	2009.56	1657.06	2024.23	1896.95±207.88a
Linalool	alcohols	Floral, sweet, grape-like	38.7349	29.8108	32.6727	33.74±4.56b	132.048	133.835	129.36	131.75±2.25b	1309.24	1139.27	1305.94	1251.48±97.20a
Phenylethyl Alcohol	alcohols	Floral, rose-like	0	0	0	0.00±0.00b	37.44	37.5252	45.4259	40.13±4.59b	292.35	248.69	311.537	284.19±32.21a
(-)-Myrtenol	alcohols	-	0	0	0	0.00±0.00b	4.31542	3.48027	1.079	2.96±1.68a	0	0	0	0.00±0.00b
(3R,6R)-2,2,6-Trimethyl-6-vinyltetrahydro-2H-pyran-3-ol	alcohols	Floral, woody	0	0	0	0.00±0.00b	11.3982	8.50949	13.2109	11.04±2.37b	163.479	141.632	174.93	160.01±16.92a
2,6-Octadien-1-ol, 3,7-dimethyl-, (Z)- (Nerol)	alcohols	minty odor	0	0	0	0.00±0.00b	47.3868	37.4817	27.2936	37.39±10.05b	1777.78	1591.37	1951.47	1773.54±180.09a
Hexanoic acid, methyl ester	esters	Pineapple odor	0	0	0	0.00±0.00c	12.4662	9.37757	12.2342	11.36±1.72a	3.92055	4.82908	3.91206	4.22±0.53b
Acetic acid, hexyl ester	esters	Sweet, fruity	10.4545	4.83965	10.4976	8.60±3.25b	71.6009	26.1324	49.3379	49.02±22.74a	7.00215	7.50802	7.41925	7.31±0.27b
Butanoic acid, 3-hexenyl ester, (Z)-	esters	Green, fruity, butter odor	0	0	0	0.00±0.00b	6.8212	4.73517	6.53166	6.03±1.13a	0	0	0	0.00±0.00b
Butanoic acid, 3-hexenyl ester, (E)-	esters	Green, fruity, butter odor	133.106	126.98	132.959	131.02±3.49b	342.241	312.053	323.869	326.05±15.21a	114.76	121.22	122.031	119.34±3.98b
Methyl salicylate	esters	Minty, fresh, sweet	0	0	0	0.00±0.00b	20.1759	18.0615	12.2184	16.82±4.12b	418.058	322.817	392.894	377.92±49.35a
Butanoic acid, hexyl ester	esters	fruity	0	0	0	0.00±0.00b	23.0582	15.9833	14.5586	17.87±4.55a	0.76468	11.5578	0.809397	4.38±6.22b
Butanoic acid, 2-hexenyl ester, (Z)-	esters	-	0	0	0	0.00±0.00c	26.7621	16.8212	21.3255	21.64±4.98a	7.82179	11.4419	12.6706	10.64±2.52b
Butanoic acid, 3,7-dimethyl-2,6-octadienyl ester, (E)-	esters	Fruity, rose-like	0	0	0	0.00±0.00b	0	0	0	0.00±0.00b	19.5089	16.5046	20.4403	18.82±2.06a
cis-3-Hexenyl-.alpha.-methylbutyrate	esters	-	24.243	28.9191	24.8373	26.00±2.55c	98.9855	90.8962	99.5698	96.48±4.85a	49.2984	46.186	54.482	49.99±4.19b
Butanoic acid, 2-methyl-, hexyl ester	esters	Fresh, green, fruity	0	0	0	0.00±0.00b	50.7592	45.723	53.0696	49.85±3.76a	48.5278	42.2927	50.5303	47.12±4.30a
Benzoic acid, 2-phenylethyl ester	esters	-	80.5516	93.6815	82.8727	85.70±7.01b	164.607	120.53	137.515	140.88±22.23a	98.1932	97.9212	89.9253	95.35±4.70b
cis-3-Hexenyl cis-3-hexenoate	esters	Herbal, green	7.71882	7.27268	8.6137	7.87±0.68b	20.0763	16.4762	17.6572	18.07±1.84a	13.2554	10.4278	9.09187	10.93±2.13b
Hexanoic acid, hexyl ester	esters	herbal	0	0	0	0.00±0.00b	12.9894	15.942	12.3776	13.77±1.91a	11.6301	11.456	9.20123	10.76±1.35a
Hexanoic acid, 2-hexenyl ester, (E)-	esters	-	0	0	0	0.00±0.00b	11.2348	11.0971	9.4532	10.60±0.99a	9.64923	10.0386	6.92507	8.87±1.70a
Butanoic acid, 2-methyl-, 2-phenylethyl ester	esters	Floral, fruity, herbal	0	0	0	0.00±0.00b	4.4259	6.25119	9.59675	6.76±2.62a	4.87058	3.29826	6.0366	4.74±1.37a
2-Pentenal, (E)-	aldehydes	Green, fruity	0	0	0	0.00±0.00b	0	0	0	0.00±0.00b	26.782	24.4492	24.4064	25.21±1.36a
3-Hexenal	aldehydes	Fruity, apple-like	89.7168	30.4506	85.4589	68.54±33.06b	2378.89	1465.7	3419.03	2421.21±977.35a	701.482	515.975	602.606	606.69±92.82b
Hexanal	aldehydes	Grassy, green, tallowy	10.39	16.7339	17.4659	14.86±3.89c	1658.87	791.259	2173.5	1541.21±698.59b	2774.13	2152.7	2389.86	2438.90±313.60a
2-Hexenal, (E)-	aldehydes	Green, fresh, fruity	1.83933	2.56299	2.38904	2.26±0.38b	62.7656	1106.85	89.9135	419.84±595.11b	2904.44	2599.82	2936.59	2813.61±185.85a
2-Hexenal	aldehydes	Grassy, herbal	0	0	0	0.00±0.00b	3035.85	1069.57	3061.19	2388.87±1142.62a	0	0	0	0.00±0.00b
Benzaldehyde	aldehydes	Almond-like, fruity, cherry-like, powdery	0	0	0	0.00±0.00b	0	0	0	0.00±0.00b	58.2206	44.2453	63.2933	55.25±9.86a
4-Oxohex-2-enal	aldehydes	-	0	0	0	0.00±0.00b	6.67972	5.68955	10.8102	7.73±2.72a	0	0	0	0.00±0.00b
Benzeneacetaldehyde	aldehydes	Clean aroma, rose-like, floral and chocolate-like smell	0	0	0	0.00±0.00b	0	0	0	0.00±0.00b	118.139	93.3327	112.347	107.94±12.98a
Nonanal	aldehydes	Floral, fatty, green, lemon-like	4.58394	4.47218	4.6413	4.57±0.09a	4.11895	4.33735	4.97902	4.48±0.45a	11.2949	9.9352	5.32085	8.85±3.13a
Citral	aldehydes	Citrus, lemon-like	0	0	0	0.00±0.00c	11.0927	9.90776	9.22675	10.08±0.94b	59.3085	49.2852	62.4463	57.01±6.87a
1-Pentene, 3-ethyl-3-methyl-	alkenes	-	0	0	0	0.00±0.00b	0	0	0	0.00±0.00b	5.26921	3.24231	10.07	6.19±3.51a
1-Hexene, 3,5,5-trimethyl-	alkenes	-	0	0	0	0.00±0.00b	0	0	0	0.00±0.00b	11.4157	7.29108	11.159	9.96±2.31a
β-Myrcene	alkenes	Woody, resinous, musty, herbal	3574.51	2427.17	3628.01	3209.90±678.39a	1055.48	1073.19	872.283	1000.32±111.24b	176.413	189.423	187.727	184.52±7.07b
trans-β-Ocimene	alkenes	Citrus, herb, sweet, warm	4.77255	3.90755	4.62588	4.44±0.46a	4.65262	12.8849	3.94137	7.16±4.97a	0	0	0	0.00±0.00a
1,3,6-Octatriene, 3,7-dimethyl-, (Z)- (cis-β-Ocimene)	alkenes	Warm, floral, herbal, sweet	305.689	274.322	309.556	296.52±19.32ab	519.121	1189.35	472.622	727.03±401.05a	106.612	137.426	159.116	134.38±26.38b
(E)-4,8-Dimethylnona-1,3,7-triene	alkenes	-	47.1402	54.904	47.1731	49.74±4.47a	37.7378	50.6121	34.1461	40.83±8.66a	14.1264	14.1636	16.1334	14.81±1.15b
2,6-Dimethyl-1,3,5,7-octatetraene, E,E-	alkenes	-	0	0	0	0.00±0.00b	12.4362	18.0327	11.1822	13.88±3.65a	0	0	0	0.00±0.00b
1H-3a,7-Methanoazulene, 2,3,4,7,8,8a-hexahydro-3,6,8,8-tetramethyl-, [3R-(3.alpha.,3a.beta.,7.beta.,8a.alpha.)]- (α-Cedrene)	alkenes	Cedarwood-like	0	0	0	0.00±0.00b	6.95318	8.16929	9.34143	8.15±1.19a	0	0	0	0.00±0.00b
Caryophyllene	alkenes	Woody, green, spicy	13.4011	11.8489	14.2521	13.17±1.22a	0	0	0	0.00±0.00c	6.68393	6.21558	7.25045	6.72±0.52b
α-Farnesene	alkenes	Citrus-like, herbal smell	43.8252	49.3148	46.7917	46.64±2.75b	116.518	75.2055	74.3441	88.69±24.10a	56.1963	49.8705	63.8088	56.63±6.98ab
(3E,7E)-4,8,12-Trimethyltrideca-1,3,7,11-tetraene	alkenes	-	4.13653	4.92709	3.50444	4.19±0.71a	2.71625	4.83229	4.2086	3.92±1.09a	0	0	0	0.00±0.00b
1-Penten-3-one	ketones	-	0	0	0	0.00±0.00b	40.2719	25.0169	50.0821	38.46±12.63b	355.011	235.933	271.795	287.58±61.09a
3-Pentanone	ketones	spicy	6.23705	3.43673	5.64547	5.11±1.48c	117.723	130.1	156.614	134.81±19.87a	101.696	83.8323	94.8245	93.45±9.01b
2(5H)-Furanone	ketones	Bouquet	8.15514	6.58823	6.22009	6.99±1.03b	19.0535	23.2522	18.0629	20.12±2.76a	7.69107	6.91683	8.0982	7.57±0.60b
5-Hepten-2-one, 6-methyl-	ketones	Fruity, lemon-like	0	0	0	0.00±0.00b	0	0	0	0.00±0.00b	12.2245	11.3727	13.9234	12.51±1.30a
2H-Pyran-3(4H)-one, 6-ethenyldihydro-2,2,6-trimethyl-	ketones	-	0	0	0	0.00±0.00b	0	0	0	0.00±0.00b	14.8289	12.8857	13.6935	13.80±0.98a
2-Cyclopenten-1-one, 3-methyl-2-(2-pentenyl)-, (Z)- (cis-Jasmone)	ketones	Jasmine-like, herbal, floral, woody	0	0	0	0.00±0.00b	0	0	0	0.00±0.00b	27.1028	18.8738	23.5982	23.19±4.13a
Pentane, 2-nitro-	alkanes	-	0	0	0	0.00±0.00b	4.50364	2.38937	4.18003	3.69±1.14a	0	0	0	0.00±0.00b
Pentane, 1-nitro-	alkanes	-	0	0	0	0.00±0.00b	0	0	0	0.00±0.00b	29.289	16.357	23.7633	23.14±6.49a
Eicosane	alkanes	Alkane-like	0	0	0	0.00±0.00b	56.4342	25.7915	26.7806	36.34±17.41a	0	0	0	0.00±0.00b
Propanoic acid, 2-hydroxy-2-methyl-	others	-	0	0	0	0.00±0.00b	52.9807	50.1469	41.1058	48.08±6.20a	0	0	0	0.00±0.00b
Butanenitrile, 2-hydroxy-3-methyl-	others	-	0	0	0	0.00±0.00b	0	0	0	0.00±0.00b	6.03671	5.29586	4.78782	5.37±0.63a
Benzyl nitrile	others	Aromatic smell	0	0	0	0.00±0.00c	29.0783	21.1004	22.7738	24.32±4.21b	39.9684	34.756	50.6576	41.79±8.11a
Indole	others	Floral, animal-like	9.348	10.9768	10.8646	10.40±0.91a	0	0	0	0.00±0.00b	0	0	0	0.00±0.00b
Note: different letters on the same line indicate significant differences (P<0.05).
