# Supplementary material for: Metabolomics and transcriptomics reveal the quality formation mechanism during the processing of black tea
Source: NPJ Sci Food. 2025 Jul 9;9:131. doi: 10.1038/s41538-025-00488-7 (PMC12241338; doi:10.1038/s41538-025-00488-7)
Supplement: Supplementary file 3 — Supplementary Data 3 [file 41538_2025_488_MOESM3_ESM.xlsx]

## Sheet: Sheet1
Compounds	Class	Odor description	FT1	FT2	FT3	mean±SD	W1	W2	W3	mean±SD	F1	F2	F3	mean±SD	D1	D2	D3	mean±SD
3-Hexen-1-ol, (E)-	alcohols	earthy，leaf	6.42917	10.2075	6.5899	7.74±2.14b	59.0671	60.2494	53.051	57.46±3.86a	34.9771	56.7992	27.3766	39.72±15.27a	0	0	0	0.00±0.00b
2-Hexen-1-ol, (Z)-	alcohols	Green, leafy, herbal	0	0	0	0.00±0.00b	0	0	0	0.00±0.00b	14.3093	21.8743	7.91105	14.70±6.99a	0	0	0	0.00±0.00b
1-Hexanol	alcohols	Green, cut grass	0	0	0	0.00±0.00b	0	0	0	0.00±0.00b	13.0879	5.95682	11.9585	10.33±3.83a	0	0	0	0.00±0.00b
Benzyl alcohol	alcohols	Sweet, floral, rose-like, caramel-like	0	0	0	0.00±0.00b	0	0	0	0.00±0.00b	4.93159	20.6892	3.34925	9.66±9.59ab	18.7742	29.5043	15.985	21.42±7.14a
2-Furanmethanol, 5-ethenyltetrahydro-.alpha.,.alpha.,5-trimethyl-, cis-（cis-Linalool oxide）	alcohols	Sweet, floral, creamy	50.6504	104.709	104.905	86.75±31.27b	157.568	185.818	169.975	171.12±14.16a	138.424	150.541	112.656	133.87±19.35ab	92.0351	72.2241	84.6821	82.98±10.01b
Linalool	alcohols	Floral, sweet, grape-like	186.34	334.203	320.284	280.28±81.65bc	472.597	528.452	551.484	517.51±40.57a	428.275	503.102	347.482	426.29±77.83ab	200.089	184.674	187.803	190.86±8.15c
Hotrienol	alcohols	Floral, sweet	0	0	0	0.00±0.00b	0	0	0	0.00±0.00b	0	0	0	0.00±0.00b	20.433	20.6366	18.8941	19.99±0.95a
Phenylethyl Alcohol	alcohols	Floral, rose-like	33.2214	21.4843	32.5448	29.08±6.59c	41.7407	43.7434	37.1307	40.87±3.39bc	66.2135	76.1084	44.4003	62.24±16.22b	126.762	147.411	145.954	140.04±11.52a
(3R,6S)-2,2,6-Trimethyl-6-vinyltetrahydro-2H-pyran-3-ol	alcohols	-	0	0	0	0.00±0.00b	0	0	0	0.00±0.00b	3.33745	5.18482	3.04038	3.85±1.16a	0	0	0	0.00±0.00b
(3R,6R)-2,2,6-Trimethyl-6-vinyltetrahydro-2H-pyran-3-ol	alcohols	Floral, woody	21.9129	36.4618	33.7267	30.70±7.73a	32.1197	33.7233	29.211	31.68±2.29a	35.3041	42.5128	24.5364	34.12±9.05a	25.3884	25.2514	23.2527	24.63±1.20a
1,6-Octadien-3-ol, 3,7-dimethyl-, formate（Linalool, formate）	alcohols	-	9.84823	12.823	13.2049	11.96±1.84b	23.141	21.5917	22.4897	22.41±0.78ab	29.657	38.6988	19.4195	29.26±9.65a	27.3993	22.1482	20.7575	23.44±3.50ab
p-Mentha-1,8-dien-7-ol	alcohols	-	20.2346	9.23324	20.3636	16.61±6.39a	0	0	0	0.00±0.00b	0	0	0	0.00±0.00b	0	0	0	0.00±0.00b
2,6-Octadien-1-ol, 3,7-dimethyl-, (Z)-	alcohols	minty odor	1796.06	821.352	1801.24	1472.89±564.25c	2898.51	3098.77	3164.07	3053.78±138.38b	5135.02	5702.23	4044.04	4960.43±842.77a	2586.15	2600.41	2102.04	2429.53±283.71bc
1,6,10-Dodecatrien-3-ol, 3,7,11-trimethyl-, (E)-（E-Nerolidol）	alcohols	floral,woody	101.092	96.5583	150.071	115.91±29.67a	49.0535	54.5581	44.2451	49.29±5.16b	97.1784	111.335	82.726	97.08±14.30a	51.8826	53.2127	49.0077	51.37±2.15b
Cedrol	alcohols	Floral	0	0	0	0.00±0.00b	0	0	0	0.00±0.00b	28.0493	8.56636	6.52474	14.38±11.88ab	17.4121	15.9993	14.2271	15.88±1.60a
3,7,11,15-Tetramethyl-2-hexadecen-1-ol	alcohols	aromatic	400.022	370.879	440.104	403.67±34.76a	127.384	128.551	97.4716	117.80±17.62b	9.02648	34.2063	9.87754	17.70±14.30c	17.6181	31.6798	23.9314	24.41±7.04c
Phytol	alcohols	green,fresh	21.7628	21.0011	22.6993	21.82±0.85a	0	0	0	0.00±0.00b	0	0	0	0.00±0.00b	0	0	0	0.00±0.00b
Hexanal	aldehydes	Grassy, green, tallowy	5.45411	7.84301	9.67888	7.66±2.12b	23.8093	25.4177	12.7415	20.66±6.90ab	27.1446	20.0617	21.5509	22.92±3.73a	14.0773	8.31689	7.90963	10.10±3.45b
2-Hexenal, (E)-	aldehydes	Green, fresh, fruity	22.6744	28.7377	22.7707	24.73±3.47b	178.567	189.668	184.352	184.20±5.55a	171.701	144.509	97.9279	138.05±37.31a	66.9764	51.0355	48.1804	55.40±10.13b
2,4-Hexadienal, (E,E)-	aldehydes	Fatty, floral	0	0	0	0.00±0.00b	0	0	0	0.00±0.00b	0	0	0	0.00±0.00b	16.9633	20.106	20.6813	19.25±2.00a
Benzaldehyde	aldehydes	Almond-like, fruity, cherry-like, powdery	0	0	0	0.00±0.00c	16.5721	17.5338	19.4755	17.86±1.48b	40.3694	50.8653	46.9855	46.07±5.31a	38.6671	42.9081	46.7244	42.77±4.03a
Benzeneacetaldehyde	aldehydes	Clean aroma, rose-like, floral and chocolate-like smell	0	0	0	0.00±0.00c	0	0	0	0.00±0.00c	76.67	33.6172	40.3051	50.20±23.17b	153.063	130.414	161.721	148.40±16.17a
Nonanal	aldehydes	Floral, fatty, green, lemon-like	28.1303	40.7112	36.1455	35.00±6.37a	43.672	37.8932	31.9999	37.86±5.84a	16.2861	24.3675	7.05969	15.90±8.66b	31.5924	38.0871	27.663	32.45±5.26ab
Decanal	aldehydes	fatty	22.2352	31.8412	16.1149	23.40±7.93bc	35.8197	41.6025	51.0333	42.82±7.68ab	8.3813	29.6574	11.8404	16.63±11.42c	52.2295	52.7552	39.8487	48.28±7.30a
(Z)-3,7-dimethylocta-2,6-dienal	aldehydes	-	11.8981	15.799	13.415	13.70±1.97c	44.8101	53.2921	37.2286	45.11±8.04ab	58.0855	85.1932	44.6232	62.63±20.66a	34.7619	26.3974	33.4434	31.53±4.50bc
2,6-Octadienal, 3,7-dimethyl-, (E)-（α-Citral）	aldehydes	Citrus, lemon, sweet	40.7326	19.6988	36.9155	32.45±11.21b	67.6003	70.2997	73.3686	70.42±2.89b	140.466	178.894	120.689	146.68±29.60a	74.0219	68.1751	71.0761	71.09±2.92b
Butanoic acid, 3-hexenyl ester, (Z)-	esters	Green, fruity, butter odor	0	0	0	0.00±0.00b	78.7499	92.4389	56.0408	75.74±18.38a	0	0	0	0.00±0.00b	0	0	0	0.00±0.00b
Methyl salicylate	esters	Minty, fresh, sweet	155.289	340.079	290.835	262.07±95.69c	528.743	545.464	475.873	516.69±36.33b	778.201	1065.38	1043.18	962.26±159.78a	398.398	398.419	446.58	414.47±27.81bc
cis-3-Hexenyl-.alpha.-methylbutyrate	esters	-	0	0	0	0.00±0.00c	32.3054	40.5771	23.5352	32.14±8.52a	20.6838	34.3917	16.9284	24.00±9.19ab	10.373	8.0278	18.297	12.23±5.38bc
1,2-Benzenedicarboxylic acid, bis(2-methylpropyl) ester	esters	-	0	0	0	0.00±0.00b	0	0	0	0.00±0.00b	0	0	0	0.00±0.00b	32.588	37.1382	39.3798	36.37±3.46a
Hexanoic acid, 3-hexenyl ester, (Z)-	esters	Fruity, green, pear	128.202	116.628	52.7761	99.20±40.62ab	126.217	139.886	85.3783	117.16±28.36a	114.937	104.883	91.7427	103.85±11.63ab	51.5965	50.3949	45.9829	49.32±2.96b
cis-3-Hexenyl cis-3-hexenoate	esters	Herbal, green	24.5964	23.7665	13.3113	20.56±6.29b	42.0599	48.3507	31.4347	40.62±8.55a	24.2403	32.657	22.0342	26.31±5.61ab	11.5992	10.7733	9.34951	10.57±1.14b
Butanoic acid, 3-methyl-, 2-phenylethyl ester	esters	fruity,rose	10.2482	7.3867	10.6748	9.44±1.79b	0	0	0	0.00±0.00c	14.5784	20.447	15.2086	16.74±3.22a	0	0	0	0.00±0.00c
Benzoic acid, hexyl ester	esters	woody,fruity	14.9112	12.7169	8.09241	11.91±3.48a	0	0	0	0.00±0.00b	4.46653	9.93934	6.58341	7.00±2.76a	0	0	0	0.00±0.00b
Hexadecanoic acid, methyl ester	esters	oily waxy,iris-smell	0	0	0	0.00±0.00c	19.237	15.8925	9.02678	14.72±5.21ab	9.23376	10.2847	7.55352	9.02±1.38bc	17.9045	25.5571	26.3622	23.27±4.67a
3-Hexen-1-ol, acetate, (Z)-	esters	Green, sweet, fruity, grassy	51.739	56.4651	45.9732	51.39±5.25a	29.0939	44.3585	33.4025	35.62±7.87b	18.8431	15.9395	12.4332	15.74±3.21c	0	0	0	0.00±0.00d
4-Hexen-1-ol, acetate	esters	fruity	50.0532	30.0717	47.9804	42.70±10.99a	0	0	0	0.00±0.00b	0	0	0	0.00±0.00b	0	0	0	0.00±0.00b
3-Hexen-1-ol, benzoate, (Z)-	esters	-	20.2542	17.6039	26.1742	21.34±4.39a	25.3576	23.8296	15.7435	21.64±5.17a	12.9904	32.4473	18.16	21.20±10.08a	15.6535	13.1226	14.5221	14.43±1.27a
p-Cymene	alkenes	Sweet, lemon, bergamot	0	0	0	0.00±0.00b	0	0	0	0.00±0.00b	17.5497	35.9487	47.217	33.57±14.98a	0	0	0	0.00±0.00b
.beta.-Myrcene	alkenes	fruity,sweet	12.5742	5.86027	12.9604	10.46±3.99b	19.7534	38.831	74.3938	44.33±27.73b	349.138	555.615	447.325	450.69±103.28a	17.5234	61.2518	135.804	71.53±59.81b
trans-.beta.-Ocimene	alkenes	Herbal, citrus, woody	0	0	0	0.00±0.00b	0	0	0	0.00±0.00b	13.5914	27.3849	5.11011	15.36±11.24b	38.6419	33.0543	42.3854	38.03±4.70a
Caryophyllene	alkenes	Woody, green, spicy	12.3713	12.7859	17.5333	14.23±2.87a	14.4875	21.0467	20.7331	18.76±3.70a	0	0	0	0.00±0.00b	0	0	0	0.00±0.00b
1,3,6-Octatriene, 3,7-dimethyl-, (Z)-	alkenes	Warm, floral, herbal, sweet	0	0	0	0.00±0.00c	33.8643	40.2725	49.3555	41.16±7.78bc	96.7259	115.735	112.148	108.20±10.10a	22.5472	43.3891	85.7576	50.56±32.21b
.beta.-Ocimene	alkenes	Citrus, green, woody	10.112	16.9225	16.42	14.48±3.80b	35.0921	35.0253	49.5109	39.88±8.34a	0	0	0	0.00±0.00b	31.0785	57.962	58.6667	49.24±15.73a
1,3,6,10-Dodecatetraene, 3,7,11-trimethyl-, (Z,E)-	alkenes	-	3.24546	6.91325	3.0629	4.41±2.17a	0	0	0	0.00±0.00b	0	0	0	0.00±0.00b	0	0	0	0.00±0.00
.alpha.-Farnesene	alkenes	Woody, citrus, herbal	59.1358	29.9889	58.7482	49.29±16.72b	105.08	136.405	80.8946	107.46±27.83a	36.0748	72.2343	56.6186	54.98±18.14b	30.3986	34.5763	26.8585	30.61±3.86b
Naphthalene, 1,2,3,5,6,8a-hexahydro-4,7-dimethyl-1-(1-methylethyl)-, (1S-cis)-/isoledene	alkenes	-	4.45049	5.33356	6.19211	5.33±0.87b	8.13875	12.5305	5.47287	8.71±3.56b	2.4285	5.05832	2.41294	3.30±1.52b	20.3852	15.4623	17.3461	17.73±2.48a
(3E,7E)-4,8,12-Trimethyltrideca-1,3,7,11-tetraene	alkenes	-	9.20847	7.52326	10.2588	9.00±1.38a	0	0	0	0.00±0.00b	3.04639	11.8443	7.4577	7.45±4.40a	0	0	0	0.00±0.00b
1,2,4-Metheno-1H-indene, octahydro-1,7a-dimethyl-5-(1-methylethyl)-, [1S-(1.alpha.,2.alpha.,3a.beta.,4.alpha.,5.alpha.,7a.beta.	alkenes	-	0	0	0	0.00±0.00b	0	0	0	0.00±0.00b	7.17602	8.53795	5.95275	7.22±1.29a	0	0	0	0.00±0.00b
Neophytadiene	alkenes	-	0	0	0	0.00±0.00b	195.31	135.536	119.861	150.24±39.81a	22.5307	30.9487	11.0931	21.51±9.97b	17.9518	16.9152	22.1047	18.99±2.75b
Heneicosane	alkanes	-	0	0	0	0.00±0.00b	6.12435	4.94778	2.47489	4.52±1.86a	0	0	0	0.00±0.00b	5.83149	5.72424	5.78318	5.78±0.05a
Heptadecane, 2,6,10,15-tetramethyl-	alkanes	-	0	0	0	0.00±0.00b	0	0	0	0.00±0.00b	0	0	0	0.00±0.00b	3.12585	5.32959	4.75038	4.40±1.14a
Oxirane, hexadecyl-	alkanes	-	242.127	145.821	216.65	201.53±49.90a	254.516	261.438	145.659	220.54±64.94a	0	0	0	0.00±0.00b	0	0	0	0.00±0.00b
2-Cyclopenten-1-one, 3-methyl-2-(2-pentenyl)-, (Z)-	ketones	Jasmine-like, herbal, floral, woody	89.7241	59.1145	123.541	90.79±32.23a	81.0093	76.6411	74.8281	77.49±3.18ab	57.471	56.0628	33.289	48.94±13.57ab	45.1748	24.4085	35.0147	34.87±10.38b
5,9-Undecadien-2-one, 6,10-dimethyl-, (E)-（trans-Geranylacetone）	ketones	fruity，fatty	11.0721	11.5052	5.93434	9.50±3.10a	15.8811	15.6814	7.52199	13.03±4.77a	6.70731	6.40793	3.73607	5.62±1.64a	13.446	9.55099	13.0365	12.01±2.14a
trans-.beta.-Ionone	ketones	Foral, fruity, woody	0	0	0	0.00±0.00c	8.47242	11.1181	5.8786	8.49±2.62b	15.8634	11.7378	10.5411	12.71±2.79ab	19.8388	16.5361	12.5717	16.32±3.64a
2H-Pyran-2-one, tetrahydro-6-pentyl-（δ-Decalactone）	ketones	coconut-like	0	0	0	0.00±0.00b	0	0	0	0.00±0.00b	0	0	0	0.00±0.00b	12.4	11.8691	11.366	11.88±0.52a
Acetophenone	ketones	almond-like,sweet,fruity	0	0	0	0.00±0.00b	0	0	0	0.00±0.00b	0	0	0	0.00±0.00b	10.813	9.9298	7.26131	9.33±1.85a
Tetradecanoic acid	fatty acids	-	0	0	0	0.00±0.00b	0	0	0	0.00±0.00b	0	0	0	0.00±0.00b	23.3166	4.07144	11.5722	12.99±9.70a
n-Hexadecanoic acid	fatty acids	fat odor	15.5935	20.596	11.5092	15.90±4.55b	0	0	0	0.00±0.00c	0	0	0	0.00±0.00c	32.9601	29.497	25.7461	29.40±3.61a
Benzyl nitrile	aromatic compounds	Aromatic smell	38.3559	25.8462	48.0759	37.43±11.14a	72.2051	56.2305	18.2588	48.90±27.71a	27.0081	35.8914	43.0331	35.31±8.03a	67.3597	49.0958	46.9602	54.47±11.21a
Indole	aromatic compounds	Floral	274.195	200.583	339.878	271.55±69.68a	42.4013	32.8674	26.6628	33.98±7.93b	18.3172	17.9	16.0878	17.43±1.19b	9.1067	11.8965	6.96643	9.32±2.47b
Coumarin	others	coconut-like, sweet	3.2382	6.82911	7.19097	5.75±2.19a	0	0	0	0.00±0.00b	0	0	0	0.00±0.00b	0	0	0	0.00±0.00b
Caffeine	others	-	560.445	1192.36	1063.6	938.80±333.93a	0	0	0	0.00±0.00b	36.4535	72.8657	13.0944	40.80±30.12b	323.344	456.062	436.877	405.43±71.73b
Note: different letters on the same line indicate significant differences (P<0.05)
