# Supplementary material for: Metabolomics and transcriptomics reveal the quality formation mechanism during the processing of black tea
Source: NPJ Sci Food. 2025 Jul 9;9:131. doi: 10.1038/s41538-025-00488-7 (PMC12241338; doi:10.1038/s41538-025-00488-7)
Supplement: Supplementary file 4 — Supplementary Data 4 [file 41538_2025_488_MOESM4_ESM.xlsx]

## Sheet: Sheet1
#ID	FT1	FT2	FT3	W1	W2	W3	F1	F2	F3
HD.12G0003040	0.309837	0.379668	0.300268	4.17587	4.43706	3.70706	12.0093	8.585	9.28272
HD.1500812	6.24564	5.88199	5.64968	6.38382	7.83476	8.21327	29.2752	29.6149	40.6521
NewGene_15349	0.3793	0.439899	0.43554	0.65413	0.264258	0.586061	3.56256	4.59123	3.35529
HD.04G0033010	20.2155	20.137	18.8007	5.32234	4.70723	4.24664	7.48566	6.70822	6.97475
HD.03G0003140	15.8318	16.0502	13.6121	2.93769	3.59923	3.93446	12.2456	12.4821	13.4434
HD.06G0011460	5.20038	5.77657	5.25277	0.918718	0.630884	0.81998	2.40657	1.90554	1.59186
HD.05G0031110	7.42888	7.59102	8.49519	2.16301	2.19756	1.96498	1.8765	2.61727	2.39158
HD.08G0005950	11.0882	11.1449	10.1081	3.15281	3.1077	3.18375	6.73015	5.83327	8.34985
HD.08005499	8.96444	7.96404	7.69225	1.9916	1.7699	1.92258	5.70734	2.44512	3.0842
NewGene_10640	1.36201	1.02381	0.825846	3.40245	4.21275	2.74781	1.77316	1.49634	2.02572
NewGene_10646	0.73789	0.706264	0.770391	1.58947	1.46906	1.14862	1.36184	1.14848	1.09273
HD.1500787	0.424577	0.40176	0.448918	0.135318	0.174957	0.107306	0.286633	0.358451	0.14372
NewGene_11116	63.6575	62.6372	62.5264	0.117126	0	0.184558	1.71754	0.700717	2.01602
HD.01G0040550	59.8246	60.3141	56.0367	70.6879	71.7447	70.3657	96.8657	99.9921	100.308
HD.05002944	100.188	101.569	110.545	36.6255	38.5578	38.2191	49.8313	50.9669	50.6828
HD.12G0009690	4.45001	4.17982	4.34488	4.04815	3.71665	3.80785	1.39699	1.93894	2.46147
HD.03G0027610	24.3971	26.4095	25.4592	5.66358	4.96193	5.34629	27.6546	25.9506	26.4529
HD.02G0012980	0.674142	1.04257	0.957142	0.411481	0.496721	0.542027	3.64857	3.47187	2.70001
HD.14G0001830	18.8601	17.5262	17.0935	8.26133	9.75902	7.61003	108.388	99.7472	113.819
HD.05G0024210	3.04859	4.09497	3.87859	1.17744	0.451697	0.631923	0.188895	0.131945	0
HD.03G0012720	22.0862	20.8448	22.1565	10.2821	11.1869	10.7387	32.2111	28.8727	24.5377
HD.04G0025270	73.1406	81.2687	75.7037	13.2862	14.555	15.1684	13.0341	12.1122	13.7144
HD.06G0031550	3.97219	2.84711	3.74226	0.829748	0.372495	0.868539	1.31453	1.3338	1.36039
HD.13G0002180	68.5876	63.3944	68.8773	268.257	272.128	268.662	561.65	539.397	560.994
HD.10G0028740	16.3753	15.2555	16.044	4.4361	4.85321	5.00247	18.137	15.8893	15.9207
HD.07G0021320	2.00413	2.35952	2.47268	4.17997	4.40459	3.36017	1.0974	1.33608	0.947789
HD.04G0028010	0.899435	0.756692	0.856121	0.896571	0.901116	1.06845	0.554139	0.164136	0.334094
HD.02G0014000	10.8725	13.396	12.1189	2.94371	2.6421	2.60045	2.49931	3.42483	2.60773
HD.01011471	2.51759	2.69985	2.07776	3.60925	2.69289	2.81397	7.26818	5.68389	6.83998
HD.04G0029760	9.17319	7.08713	7.79371	1.33495	0.948297	1.22339	4.91915	4.60578	4.63297
HD.12G0013510	13.0914	13.1015	13.6081	5.46678	4.57269	5.05916	2.60608	3.26581	3.14698
HD.08G0025100	7.9826	7.34274	7.34735	2.56456	2.33523	2.27807	9.30735	5.23417	6.25313
NewGene_3283	1.64848	2.07982	2.42907	0.302671	0	0.132604	0.155539	0.19858	0.929207
NewGene_8772	3.15791	3.06321	1.88319	0.132497	0.153608	0.051138	1.06296	0.832858	1.28797
NewGene_8773	2.50799	3.31506	3.26674	0.629374	0.603874	0.179131	6.06648	3.09457	2.7878
HD.04G0031810	17.44	19.2211	16.2757	0.59604	0.858285	1.00991	2.20225	2.89585	2.19333
HD.05G0019890	54.825	57.5278	51.6948	17.7646	19.6785	19.1237	26.3089	29.5354	31.4759
HD.02G0011180	6.09179	6.60033	6.39242	17.7125	18.6464	16.8214	8.25682	8.19791	8.21724
HD.13G0002170	0.399364	0.169382	0.316543	1.94995	1.86693	2.13777	2.80045	3.50994	3.06028
HD.10G0026160	2.54533	3.03601	3.20924	37.4044	36.3948	37.4528	32.1409	24.9291	27.8704
HD.07G0009140	3.02529	4.13776	4.09913	0.134133	0.0316	0.082751	1.97073	2.6964	2.0917
NewGene_26111	1.62653	1.0378	1.25544	0.14491	0.092172	0.148634	0.362818	0.348867	0.535886
HD.06G0019590	5.94693	6.42128	6.64855	0.557136	0.907385	0.5541	0	0.223155	0.33777
HD.01000135	1.25903	1.62805	1.45181	0.295162	0.222914	0.120703	1.90431	2.37675	1.82355
HD.1504955	76.221	80.9059	76.2295	48.5704	47.0605	47.4273	154.235	172.034	162.2
HD.1500433	6.99451	8.76449	7.72609	2.16813	1.62933	1.93666	4.0313	3.54543	4.14478
HD.1504952	13.835	14.0016	13.829	1.77962	2.18416	1.3472	12.8667	15.3228	12.1659
HD.1500430	25.4326	25.2129	23.9594	52.7721	62.0281	65.3439	24.968	23.3592	24.5026
NewGene_20457	2.193	1.7974	2.6129	0.067693	0.109215	0.078996	0	1.06283	0.523844
HD.15G0017190	40.2382	39.919	42.0649	46.6783	51.237	46.9104	60.0689	58.7602	60.0539
HD.02000648	3.73902	3.19064	3.23075	1.06267	0.966719	0.949233	0.562227	0.421603	0.934684
NewGene_153	0.94653	0.601978	0.572567	0	0	0	0	0	0
HD.14G0001160	12.2269	11.1311	11.5692	0.297131	0.172476	0.238379	0.029688	0	0.093006
HD.04G0024650	8.68885	7.49709	9.17211	1.17993	0.590473	0.988379	3.32694	5.16965	5.19249
HD.01G0025340	1.84572	1.90255	1.56666	0.441635	0.403024	0.457958	4.14955	4.10126	4.20492
HD.03G0018090	71.1105	72.1886	73.2714	21.2479	19.7493	19.339	7.86571	5.79004	7.09336
HD.08G0011370	25.1168	26.4116	26.0473	19.5823	18.9449	18.058	48.5562	51.357	54.052
HD.06G0006490	211.061	214.307	210.282	50.1305	50.9154	50.6532	39.0475	41.4008	39.4705
HD.11G0013340	42.0809	43.8946	44.8437	24.4721	25.8981	23.2122	18.7183	18.3585	20.1328
HD.08G0010420	7.7756	6.85301	7.7791	0.318689	0.30597	0.350511	4.77379	6.019	6.4376
HD.04003586	2.63392	2.77509	3.41444	0.43713	0.399734	0.489441	2.27324	2.60555	2.10991
HD.02G0017720	0.236231	0.165991	0.171878	6.32648	6.22479	6.20021	5.69476	4.97033	5.50549
HD.09G0002760	2.00949	1.67082	1.64547	0.098059	0.213795	0.19051	0.538507	0.561679	0.472337
HD.11G0019930	0.385139	0.31365	0.455341	3.57489	3.2087	3.25631	4.0171	2.82482	2.72554
HD.02G0018800	13.4675	13.3766	13.7319	15.7551	15.426	15.0797	7.09246	6.36845	5.47928
HD.04G0015080	4.53227	4.0859	4.49019	0.903911	0.570796	1.10449	4.6957	5.28663	6.02749
HD.05011033	46.0532	44.86	47.291	49.2379	45.5466	48.6247	60.5995	59.7048	62.6345
NewGene_38290	0.23402	0.582057	0.314888	0.398965	0.377838	0.33357	0.674551	0.974522	0.873581
HD.07G0023210	0.034695	0.050611	0.044037	1.30238	1.17639	1.35714	0.061894	0	0.073251
HD.03G0015380	12.131	12.6499	12.453	1.07681	1.00426	0.644404	2.45383	4.44925	1.77603
HD.13G0015930	86.0149	90.7564	78.0469	20.7858	22.1872	22.9018	71.1555	77.7153	80.3569
HD.03G0011600	12.0443	11.222	11.7266	15.1524	15.9707	14.5249	16.652	16.3936	15.1949
HD.14G0011850	1.52696	1.83702	1.81215	0.685082	0.781002	0.395681	7.64534	6.24077	8.59405
HD.06G0003720	6.53734	7.64327	7.62129	6.41515	6.37566	5.79768	8.76971	10.3216	9.25437
HD.06G0039200	20.3883	21.6811	21.2338	7.77325	7.47781	8.29802	8.44552	13.1726	10.7643
HD.07G0008200	1.09175	0.99112	0.779412	0.219265	0.308634	0.493695	0.834986	1.80382	1.45955
HD.10G0027290	1.13943	0.72003	1.01029	80.4185	76.4352	77.0112	12.3164	10.2645	14.1846
HD.04G0022880	34.166	32.5302	34.1967	1.47692	2.4498	2.62313	1.80636	2.51671	2.21147
HD.01013482	98.449	100.519	99.8945	104.218	101.538	96.7724	180.269	195.155	190.657
HD.11G0022710	34.7594	31.8129	34.8247	5.51438	3.89374	3.92931	28.0278	30.2189	27.87
HD.05002942	6.49681	4.66711	6.1662	8.54808	9.47986	11.5881	14.6459	20.0729	22.9749
NewGene_12750	174.276	161.912	163.928	18.9929	17.9793	19.709	50.6637	62.1568	51.783
HD.05G0026130	3.47293	3.56416	3.21547	0.379964	0.209885	0.233016	0.671265	0.632284	1.55708
NewGene_12756	1.02251	0.609343	0.987835	0.415666	0.28913	0.324712	1.67075	1.02373	1.4791
HD.06G0018310	0.81146	0.896526	0.819862	0.212477	0.282477	0.403333	1.10459	0.710383	1.66113
NewGene_13400	0.615211	0.700408	0.842822	2.36855	2.34409	1.85312	6.27113	5.94224	3.97438
NewGene_13403	3.14125	2.41864	3.43076	0.93473	0.854389	0.891412	3.3047	1.97702	4.63184
HD.10G0009460	0.71968	0.793942	0.688635	2.62057	2.04402	1.71865	5.75628	1.58811	4.39506
HD.03G0015960	11.5093	9.83018	12.8925	20.0438	21.0146	21.1555	23.978	26.8594	24.8398
HD.04G0023680	2.27541	2.42722	2.12887	0	0.138966	0.048302	0.214724	0.201485	0.109061
HD.12G0011800	5.67477	5.14536	5.24359	9.51511	8.78338	9.60934	6.58107	7.37316	6.31519
HD.03G0019050	0.36334	0.329482	0.300378	1.73645	1.56122	1.33158	0.45614	0.502675	0.275603
HD.06000695	0.255268	0.295281	0.329352	2.89266	1.59907	1.94976	1.75146	1.23272	1.21015
HD.02G0019040	12.7927	12.7073	11.8379	15.9966	13.0385	14.7656	9.8221	12.4885	10.4528
HD.02G0002770	3.06627	2.86545	2.91874	1.92462	1.93514	1.80668	0.669354	0.767633	0.722749
HD.08G0028190	1.18359	0.554168	0.758707	6.88868	5.94649	4.9053	10.8205	8.86788	10.6723
HD.06G0038550	473.42	465.101	467.249	61.1809	57.1759	57.8883	45.5885	49.6896	47.6126
HD.04013563	10.9439	11.939	10.7923	20.3472	19.5218	20.0367	7.64834	6.48456	7.80287
NewGene_10982	0.755475	0.502834	0.559977	0.25988	0.182256	0.122131	0	0	0
NewGene_10984	0.729256	0.7176	0.352546	28.9299	32.9382	32.5865	0.812116	1.1614	2.01508
HD.02G0033270	16.2196	18.059	16.9232	2.31135	2.18682	1.92845	33.4993	37.4958	38.1028
HD.12G0016120	13.1438	12.862	12.6402	20.7005	19.1373	19.6409	15.7064	13.9669	14.4992
HD.01G0008720	9.8351	8.37958	8.23253	0.277443	0.448828	0.581968	0.09404	0.304316	0.542059
HD.02G0013110	52.4784	49.5828	49.1865	21.412	22.9806	23.0061	17.9729	24.8211	22.2266
HD.07G0007270	0.050412	0.113757	0.221981	0.345801	0.605634	0.246487	0.161279	0.2668	0
HD.10001750	11.097	12.8068	11.2596	7.51087	6.14419	7.20205	14.876	16.5999	16.6747
HD.15G0012990	14.6764	13.8992	13.3015	6.3113	7.37482	7.36787	28.3074	27.0771	30.3773
HD.13G0008980	1.00414	1.10505	1.12708	0.027783	0	0.060795	0	0	0.368299
HD.08G0007100	55.0504	52.1959	55.4441	19.1484	20.6569	20.3411	80.7955	76.4252	86.6736
HD.09G0003960	2.38175	2.95874	2.3706	3.00093	3.05478	2.60828	9.73358	7.567	8.09994
HD.04G0012610	3.10107	3.16898	3.46509	0.343775	0.505773	0.313145	2.07436	1.57386	2.00511
HD.1407535	126.87	138.678	139.957	152.704	144.208	161.412	113.255	113.516	105.438
HD.04G0002740	10.6925	11.1208	11.9411	2.17476	2.43857	3.37532	4.56775	6.75823	4.35284
NewGene_10328	8.24104	6.67089	7.46348	0.330625	0.243217	0.345076	0.751877	0.892442	0.431449
HD.10G0000210	6.94886	6.16742	5.82805	1.63649	1.60648	1.37773	1.98203	2.06395	3.27117
HD.11G0023970	32.153	31.5617	29.281	39.4642	38.4928	38.3268	83.5777	89.5254	77.9138
HD.14G0009110	4.21012	4.0216	4.68423	0.306833	0.224107	0.441798	1.52281	1.36912	1.01018
NewGene_10323	2.34611	2.31229	1.63419	0.078217	0.09607	0.13767	0.814993	1.2101	2.38107
NewGene_42699	1.44301	1.25547	1.22111	1.62781	1.55681	1.44341	1.93355	1.48804	1.27294
HD.02G0003420	1.94073	1.96178	1.71494	0.044319	0.045452	0.025788	0.204748	0.197715	0.137082
NewGene_7755	0.331759	0.139332	0.23411	0.624779	0.275195	0.558655	2.18724	3.87887	3.50662
HD.08G0019920	7.63174	8.37368	7.94874	14.3485	12.5997	12.7594	5.33087	5.2342	5.79619
HD.05G0028760	2.50795	1.88848	1.57044	0.610329	0.953111	1.1864	2.26032	2.0394	0.875581
NewGene_1347	2.42156	1.93855	2.41222	4.29866	3.92449	3.66222	21.0317	22.854	20.801
HD.06G0028610	14.3161	14.4799	12.2024	0.769827	0.720905	0.857236	2.72501	2.08667	2.91093
NewGene_1348	7.22353	8.73377	7.44543	1.7027	1.39776	1.82462	4.52813	2.86312	2.79525
HD.10G0000680	0.082629	0.224999	0.103474	0.879306	0.87526	0.934256	0.538613	0.932651	0.179323
HD.13G0009580	66.9089	67.4414	68.7354	531.659	527.331	534.471	113.281	108.197	109.215
HD.02G0012640	317.179	310.277	320.207	5.98887	5.48449	6.23579	18.2602	18.7691	23.0632
HD.10G0007850	0.694905	0.746625	0.877298	0.285564	0.402192	0.44623	0.362104	0.059827	0.160375
HD.06001651	46.0021	44.2291	43.556	10.4543	8.7252	8.50752	34.6569	31.1106	29.0051
HD.14G0019890	17.2397	17.7746	17.6308	1.71891	1.99441	1.89203	4.81792	2.62175	4.2287
HD.01G0009180	2.09219	2.23439	1.98006	0.089187	0.062808	0.059347	0.108219	0.51631	1.11483
HD.05012368	8.01881	7.70698	7.87921	16.4978	19.1268	17.048	8.14182	5.80843	4.98537
NewGene_1698	3.22187	4.03592	4.0341	9.12277	10.5569	9.48348	2.31414	2.40638	2.3503
NewGene_1699	1.36555	0.763408	1.11574	5.92321	5.44424	5.17445	2.78321	3.84882	2.42252
HD.06G0039780	26.9929	27.0824	27.2915	11.3328	10.1935	10.4279	19.0976	19.7398	20.6633
HD.13G0025260	1.73985	1.6303	1.33021	1.94146	1.91424	2.02648	1.13791	0.778034	1.44035
HD.08G0003910	5.14454	7.06362	5.73504	4.21641	2.68193	3.57163	5.45397	7.87592	6.66432
HD.09G0018350	0.257173	0.216596	0.206911	1.22475	1.3301	1.25259	0.801507	1.39576	1.52392
HD.14G0014710	39.8515	40.405	41.9647	36.6332	38.8601	38.0267	34.8547	36.4274	30.8144
HD.1501481	3.9253	2.6035	2.58937	0.83578	0.451292	0.287734	8.3118	8.60992	8.109
HD.10G0007970	6.49019	6.00392	6.75223	1.40231	0.917556	0.972532	2.13496	2.60248	3.22961
NewGene_22171	4.36014	3.19272	3.70065	0.066366	0.045921	0.158424	1.77282	0.676207	1.26121
NewGene_22173	1.04384	1.03356	1.0103	0.230323	0.218719	0.204904	1.45697	0.99488	0.822811
NewGene_16860	3.06132	2.30742	2.87751	0.146805	0.031758	0.133522	0.412826	0.309386	0
NewGene_16862	1.29796	1.57604	1.54991	0.557253	0.636801	0.539821	0.95548	1.08945	2.09505
HD.03G0000600	14.4329	14.8031	14.4169	19.9267	19.6641	19.3718	15.2618	15.0298	14.2965
HD.12G0001570	4.25011	4.63529	4.30844	0.657039	0.557888	0.51081	1.7068	0.845223	1.56676
HD.05G0001610	40.3373	41.4898	40.5363	20.9977	20.1053	24.8957	87.408	79.5286	81.9744
HD.01G0031640	14.0737	15.2537	14.8095	61.4638	60.1622	58.7661	45.7633	42.7837	47.2372
HD.08G0005610	5.97005	4.69357	5.45469	0.216938	0.358527	0.310786	1.26419	1.95575	1.56075
HD.01G0029830	3.42198	3.56243	3.64309	2.18767	2.37076	2.46577	1.5575	1.69713	0.427417
HD.06G0036170	96.6968	94.1715	97.2615	18.3885	19.434	20.0458	154.929	142.68	154.819
HD.10G0018190	41.4486	41.8671	41.8935	28.5821	28.6123	29.2304	71.9177	82.9449	67.0121
HD.01G0008630	135.324	138.621	131.236	43.1622	44.6587	43.444	392.982	407.52	396.906
HD.06G0033520	28.7987	31.6245	29.6834	44.4831	49.3435	43.9172	53.2576	53.8522	54.5493
NewGene_3185	0.111785	0.149215	0.218115	0.054921	0.091828	0.062218	1.19842	0.867687	1.0023
HD.11G0014150	0.418566	0.781557	1.01751	1.33765	1.61655	1.39256	1.63546	1.70378	1.63313
HD.07G0011430	22.1814	22.4906	22.6741	103.819	100.297	103.888	9.84756	11.6542	12.121
HD.10G0002840	6.19858	6.04863	5.84307	1.74093	1.83738	2.17516	4.09314	4.99242	3.42229
HD.09G0023500	34.6817	34.9118	35.7908	7.85625	8.00333	7.65672	22.1654	22.7141	20.7435
HD.04G0032670	79.6826	75.3343	73.0402	6.28441	7.63319	6.58721	20.78	20.0643	21.5456
NewGene_32847	1.74628	1.36361	1.43832	1.05419	1.2112	1.46766	1.04502	0.246161	1.15651
HD.14G0022150	10.4187	11.396	11.678	1.59981	1.35043	1.23385	1.99182	2.41234	3.19183
HD.02012801	15.1486	12.6541	13.6068	4.97299	4.59548	4.43737	2.39037	1.85656	1.55474
HD.03G0005660	5.16106	5.05955	5.28836	0.656148	0.725879	0.776073	1.23271	0.933455	1.3128
NewGene_20753	23.053	23.2037	23.8123	14.5164	14.3092	11.4364	69.6326	82.242	78.99
HD.03G0030090	27.4196	24.0819	28.5944	15.8965	13.3959	12.8309	10.4456	14.4868	13.4447
NewGene_22828	3.25467	3.79445	3.83463	0	0	0	0.128122	0	0.081111
HD.04G0005000	0.138733	0.076362	0.113373	0.02647	0.057203	0.029352	1.14234	0.890539	0.879549
NewGene_22823	0.843624	1.26014	0.943986	0.272559	0.243358	0.549067	0.731094	0.734686	0.421194
HD.02G0005680	7.42737	8.17698	8.30126	14.7898	14.0081	14.201	8.05969	6.22678	6.28558
HD.01G0003940	26.2748	25.5105	22.7566	4.85593	3.91486	3.46087	7.05399	8.75844	9.8305
HD.08G0002340	47.7081	50.5626	51.0356	49.8177	48.6511	40.0597	100.286	93.0389	103.495
HD.13G0015090	0.90898	0.804477	0.733041	0.449405	0.201319	0.26433	1.0696	0.875059	1.2651
HD.03G0012170	0.524165	0.615053	0.361349	0.408905	0.615747	0.317409	5.62363	5.35898	4.85964
HD.07G0004740	18.1011	16.3671	16.0715	10.979	12.1261	13.76	31.9966	33.131	33.6396
HD.03G0021410	27.2211	26.1364	25.2905	37.2067	34.9283	32.4736	86.9461	107.403	116.433
HD.14G0015390	28.4543	27.079	27.6222	6.62148	5.92261	6.871	15.5479	15.9124	16.6305
HD.01G0002090	12.5031	12.8112	13.5852	38.9844	38.4605	38.0341	18.672	18.3549	17.9426
HD.1405024	9.04064	9.48105	9.73422	3.36754	2.6855	2.39204	7.47035	7.95055	9.04229
NewGene_7032	1.97126	2.42699	1.75956	0.853035	0.72069	0.674619	6.60811	4.8398	4.53168
HD.10G0014980	475.663	482.981	472.826	67.5494	64.7401	65.8056	28.9759	28.8844	27.9517
HD.01G0021930	1.38354	1.43379	1.59943	42.4375	44.2926	43.7478	2.44251	3.10493	3.55143
HD.02G0007680	10.6387	10.0968	9.17143	2.17541	1.7962	2.19767	5.3467	6.62873	4.91413
HD.04G0019830	16.7837	16.0441	16.1551	111.427	119.7	115.239	67.8209	65.6687	59.7045
HD.09G0006920	49.4315	48.7027	50.037	24.9713	26.2953	26.4672	76.0768	67.0664	66.1304
HD.10001055	6.90796	6.34907	5.67855	0.521197	0.385001	0.469958	10.3372	8.66522	8.44779
HD.12G0005980	0.6395	0.968064	1.0485	0.100911	0.070154	0.096587	0.67783	0.573739	0.754357
HD.13G0001050	0.957175	0.916983	1.1108	0.706488	0.747074	0.728468	2.78078	3.55357	2.37234
HD.01G0017530	2.55094	2.66157	1.69954	0.429348	0.283348	0.307968	0.603369	1.33161	1.09974
HD.13G0022890	5.08303	4.8844	5.2298	5.88661	6.62785	6.658	5.4998	5.30526	4.57142
HD.07G0012160	12.4399	12.472	12.4307	11.8592	11.2884	10.8047	25.6416	28.477	24.7728
HD.15G0007030	3.82951	3.32973	3.53486	0	0.015299	0	0.294647	0.29224	0.119379
HD.03G0013030	20.5228	20.3298	19.9444	6.68137	5.92835	6.6146	19.5708	21.1077	19.8816
NewGene_39933	8.12171	7.5176	7.10657	1.32866	1.19206	1.01079	3.34976	5.23609	4.99552
HD.03008874	285.267	277.621	300.099	405.286	409.609	394.431	914.802	830.025	848.131
HD.02G0026380	12.3712	12.1526	12.8104	11.2557	10.6362	10.2272	16.5477	13.9287	15.0412
HD.13G0010600	34.6601	35.7704	35.9498	33.5841	32.0697	31.6637	21.9858	20.4759	24.0927
HD.06G0017460	30.3863	28.5964	29.0461	0.845009	0.710967	0.750722	2.3397	2.26023	1.17866
HD.15G0002710	11.7172	11.0028	10.7135	47.004	45.3916	47.584	25.3084	22.3764	21.847
HD.09G0015800	2.94842	2.62276	2.93994	2.63431	2.11543	2.72629	1.23443	1.75969	0.749652
HD.01G0027690	19.4004	18.5136	18.9059	11.7771	11.9358	11.4572	9.90038	8.13804	8.75591
HD.13G0013550	5.97005	7.18318	5.05499	16.2212	14.0995	15.7126	15.003	12.7298	13.3852
NewGene_34876	0.596881	0.59016	0.261964	0.349292	0.270679	0.429733	6.41082	7.05389	6.18015
NewGene_34874	7.77963	8.16016	7.81186	2.35985	2.82093	2.64975	12.7162	14.4389	14.9325
NewGene_31807	0.26872	0.287404	0.122283	0.301292	0.424935	0.240923	2.76729	3.51697	1.39303
HD.14G0019040	5.32651	5.37933	4.98843	0.710956	0.621573	0.589782	1.05255	1.47608	2.93516
HD.05G0010680	62.3736	63.2999	62.1689	2.75978	2.7629	3.3788	12.7821	16.2557	15.5852
NewGene_30552	2.57103	3.00477	2.46667	0.251199	0.184324	0.22491	0.480843	1.65798	0.467832
HD.03G0006660	0.390044	0.351484	0.657604	13.9477	15.6966	14.5348	11.8822	9.89448	10.0789
HD.08G0002830	227.634	227.934	230.217	20.8494	20.621	20.0618	20.482	21.6491	20.7849
HD.05012990	8.24637	3.20092	2.32465	17.8562	21.1605	32.5017	3.428	9.24736	25.3644
HD.15G0005710	10.605	10.417	11.7251	3.41789	4.20422	4.34811	10.146	11.7096	20.4184
HD.02011597	9.5307	10.1808	9.34732	10.2714	10.0677	9.02507	20.0038	21.2239	18.0571
HD.03G0031050	89.3721	89.4137	89.6582	17.2443	18.0036	17.2374	22.6424	26.587	21.1792
HD.03G0002780	13.5344	13.2449	13.0061	0.614744	0.610687	0.580824	4.64503	6.08366	5.70085
HD.06G0030990	0.392017	0.478624	0.271807	1.01278	0.631305	0.914958	0.570848	0.603505	0.267119
HD.04G0009800	30.6457	30.1974	31.5997	1.87355	1.63515	2.06583	3.19185	3.51958	3.53364
HD.1106110	1.30521	1.65247	1.67589	1.37914	1.52148	1.26368	0.638118	0.235172	0.193492
HD.1100665	22.7688	20.1815	23.0451	22.2842	25.9398	24.0589	40.3924	41.216	37.3438
HD.12G0003200	52.2445	53.6664	50.4491	29.2862	27.883	27.8236	31.8009	27.0089	30.9043
HD.06005557	7.47019	7.68499	6.67499	3.27633	2.50929	3.4316	1.7043	1.68568	1.87238
HD.03G0014560	119.513	117.981	124.038	8.98914	9.6673	9.10899	179.64	161.855	158.143
HD.01G0022340	52.8329	52.2162	51.2913	111.515	107.792	109.382	50.7491	44.8081	44.0641
HD.04G0028560	3.44288	2.82463	3.00961	0.300851	0.219046	0.177733	0.839089	1.15783	0.877016
HD.12G0006360	46.4981	43.8258	45.4508	9.94925	9.00368	10.932	23.521	24.9609	28.2307
HD.03G0002220	0.093563	0.073592	0.09857	0.899743	0.903738	0.965625	0.432218	0.203666	0.370634
HD.02G0027160	6.09448	5.46438	4.74734	0.864479	0.980456	0.611412	1.15452	1.07278	0.586506
HD.09G0014040	7.04585	5.67822	6.80808	3.33284	3.43848	3.58578	5.64442	3.86021	3.48685
HD.15G0018040	0.212726	0.299275	0.30142	0.559727	0.763894	0.304049	0.054084	0.025724	0.226453
HD.06G0008430	38.1777	35.6313	38.8323	165.608	160.62	163.432	120.223	122.841	122.86
HD.1106497	1.48434	1.35267	1.39951	3.52792	4.52029	3.95774	4.40302	3.47883	3.77726
HD.04G0002590	3.01428	3.78079	3.7817	2.39016	2.2296	1.85251	1.16409	1.55212	1.29055
HD.14G0013970	38.4315	34.0462	37.5183	134.744	128.896	134.92	116.824	130.86	117.131
HD.09G0020070	49.4226	48.4633	48.5956	3.06594	2.43082	3.06515	14.3345	10.4001	11.1118
HD.14G0015060	3.10221	3.08156	3.2632	3.65022	4.36697	4.07471	17.6556	19.3566	24.9464
HD.1505559	4.25883	3.95523	3.66368	1.57329	2.09824	1.30095	6.52727	7.23926	4.94189
HD.07G0003890	4.27044	4.97383	4.74547	20.5949	18.6562	19.008	6.29054	7.44115	6.63398
HD.05G0018390	0.858006	0.699168	1.08003	0.472967	0.139784	0.457279	2.32802	1.23089	1.40712
HD.01G0019500	122.861	127.45	125.646	202.159	200.436	203.76	233.633	236.65	233.033
HD.07G0010280	4.74057	3.69975	3.99265	0.758274	1.22799	1.30545	25.5996	23.1889	21.4936
HD.01007914	7.42505	7.1107	6.51363	9.24754	9.79463	9.16152	53.0672	56.0506	61.192
HD.06G0019200	6.45151	6.47253	5.98712	10.8566	10.5171	9.27439	10.3906	8.498	8.41162
HD.01G0021690	11.4694	10.9951	11.3451	14.0096	15.7811	16.053	15.5562	16.1573	18.5006
NewGene_23705	0	0.013899	0	0.225388	0.171345	0.220642	0	0.075751	0.07026
NewGene_4096	1.99326	2.38756	1.58889	0.108756	0	0.364762	1.86634	1.27443	1.08281
HD.05010600	2.24877	2.31982	2.64535	0.252342	0.312034	0.244982	0.891391	0.790294	0.457706
HD.02G0010070	11.6302	9.99796	10.3684	1.26081	1.63513	1.82162	6.74604	5.55056	5.94123
HD.05010606	6.25159	6.70082	6.69848	16.6324	16.0263	15.3403	43.4587	35.7259	41.0785
HD.10G0028750	20.8976	21.1235	21.0462	3.54404	2.98486	3.25986	17.708	19.182	24.639
NewGene_33774	4.74456	4.54513	5.027	1.13684	1.42472	1.61433	4.01044	4.2277	2.45713
HD.06G0012570	3.93413	2.90396	3.83165	2.64879	1.63261	1.47963	5.27597	2.37989	4.2858
HD.03G0022490	6.25617	6.23438	7.41219	0.296479	0.076975	0.143125	1.28918	0.83681	1.10257
HD.13G0004340	12.504	11.909	11.6846	2.93659	2.34635	2.49831	2.37362	3.08842	5.00992
HD.12G0013730	18.3264	18.6682	19.4731	16.9759	17.6267	16.7405	77.535	58.328	54.5631
HD.08002755	14.559	15.1904	15.6723	9.83321	11.0796	9.03891	25.1667	24.0581	27.7008
HD.1308519	59.8593	60.3705	56.497	52.7797	55.3919	53.4038	73.0952	64.6824	68.2074
HD.05G0018540	3.63867	4.16922	3.67393	2.25511	2.63117	1.99843	17.7418	19.4302	17.2724
NewGene_43491	6.19801	4.99853	5.74133	0.584554	0.452913	0.528277	4.62845	2.16653	4.82197
HD.10006659	0.983372	0.639282	0.87367	0.890535	0.803099	0.780231	0.9903	0.976476	0.709837
HD.09G0015020	11.2029	10.4695	10.126	13.8193	13.5667	13.0728	26.5508	28.904	29.8503
HD.06012199	64.1578	71.7425	70.6956	16.601	15.5376	15.5327	60.8526	64.0528	78.1267
HD.09G0011730	4.33902	4.14379	3.9036	4.55962	4.99712	4.43182	3.67192	4.60708	2.79687
HD.03011866	9.53449	8.47912	6.08478	2.42208	1.8825	1.39417	3.14902	1.06362	0.953941
HD.1503200	0.969318	1.3213	0.883315	4.03304	3.72592	2.90114	11.1888	5.71465	7.3178
HD.08G0023070	1.25403	1.14463	1.15873	1.17009	1.32603	1.62878	5.42159	2.01991	4.71126
HD.04G0009020	14.1823	14.8849	15.1344	6.93609	6.03573	6.72202	13.9387	13.3142	10.9026
HD.08004538	12.9588	13.0147	13.7871	13.9129	14.2415	12.2437	14.1635	12.0476	11.6749
HD.07010528	45.5043	44.5748	39.4889	94.5847	99.2764	89.5333	140.404	120.676	131.906
HD.01G0020250	1.06109	1.17519	0.982509	1.04337	0.533411	0.72346	1.42939	1.4896	1.31451
HD.03G0025390	9.72749	10.3739	10.1909	12.4977	11.7751	11.4055	14.8573	14.6612	15.6185
HD.01G0036510	5.68573	5.65764	4.84352	4.86614	4.44529	4.89784	4.77361	3.9293	4.36973
HD.01G0039720	5.37565	5.73048	7.485	2.27092	1.83727	1.67241	15.3539	16.4059	16.7665
HD.01G0032600	4.69949	5.29969	4.7762	0.552202	0.36659	0.164771	1.86685	1.36609	2.26803
HD.02006972	5.4994	6.0755	5.95689	12.9478	12.7578	13.1728	22.3592	23.8477	26.0568
HD.11G0024710	4.90132	3.99549	4.82849	0.124852	0.119416	0.069772	0.117535	0	0.114093
HD.04G0020350	14.464	15.84	15.8876	6.60547	5.34089	6.17829	6.46362	7.62602	6.70774
NewGene_34790	0.342467	0.804941	0.567262	0.418103	0.967969	0.591743	5.21594	4.66904	5.02342
NewGene_34791	1.40046	0.859509	1.11423	1.54441	1.42596	1.81211	8.37528	13.7283	15.7512
NewGene_34797	0.441903	0.546596	0.45096	1.04761	0.345472	0.988523	13.1436	12.6186	13.0531
HD.04G0031230	20.8524	21.4274	19.1626	3.68486	3.43569	4.38275	6.37489	6.00181	6.85176
HD.09G0022320	73.8206	76.4363	76.7716	4.49345	4.61669	5.07598	12.5227	11.2155	10.9064
HD.04G0023910	0.683229	0.8096	0.686091	0.04663	0.115941	0.107842	0.336923	0.607636	0.375298
HD.03G0008840	3.72879	3.41564	2.98658	1.07521	0.993638	0.62144	9.09745	7.37039	8.20716
HD.09G0018240	7.76544	7.33431	7.42946	5.25965	4.83781	5.24362	3.62563	3.26545	3.60407
HD.10008545	0.171021	0.163211	0.251197	0.378704	0.51538	0.370507	0.575606	0	0.495142
HD.07G0018860	9.62868	9.20168	9.47612	11.8798	13.0238	11.2371	16.7309	11.0542	12.4917
HD.04G0007170	22.2522	21.596	20.7391	25.6436	25.9251	26.2093	21.0293	20.5849	19.9862
HD.05G0004930	26.2697	22.9989	26.6088	2.95308	3.44134	3.30844	7.25418	8.14387	6.9753
HD.03G0013990	25.0823	24.9628	28.8654	26.588	21.4491	22.3763	17.6121	14.5278	17.4003
HD.13G0018130	7.29301	7.37676	7.36438	6.72053	6.48815	6.69894	9.69426	7.59424	8.9549
HD.1103370	2.01308	1.66229	1.85299	1.77064	1.91616	2.74953	0	0.841433	0
HD.05G0011940	15.5799	16.9594	16.9961	3.88591	4.0187	3.87173	12.2358	12.0715	10.3376
HD.1407732	0.10723	0.057817	0.11019	0.156326	0.116739	0.060248	0.771342	0.825185	0.664887
HD.07G0006030	15.5539	15.0859	15.8442	15.864	15.6393	16.9151	18.152	17.3498	18.2984
HD.15G0011360	5.16109	4.91698	5.82737	0.958758	0.963391	1.03058	8.73201	12.5742	12.4451
HD.1400704	1.18039	1.10797	0.880759	0.079674	0.04758	0.112427	1.17806	0.39957	0.741893
HD.01G0037640	1.41478	1.69168	1.62972	0.081581	0.065441	0.094204	0.22943	0.607001	0.331285
HD.12G0011530	39.4567	38.7208	39.9779	36.3145	36.1936	36.6543	49.7349	47.5565	49.1274
HD.04G0014800	8.15382	8.64053	7.9521	7.90453	7.43056	7.46233	7.44496	6.80643	7.80086
HD.01G0033550	19.6093	18.0921	20.5473	4.47432	5.60153	6.00677	18.4262	17.5603	19.0645
HD.03G0020370	4.16118	3.09608	2.9152	3.56238	4.10673	3.23423	2.12583	3.70508	2.62849
NewGene_11835	1.11028	0.632847	1.43085	3.87022	4.0299	3.08365	16.7234	14.1788	13.8833
HD.02G0004530	1.68074	1.64301	1.47184	0.717149	0.535286	0.718605	1.21756	1.70715	1.6854
HD.03G0028140	1.92806	2.23687	2.66823	2.72216	2.43556	2.11412	6.9321	5.73857	7.5266
HD.12G0016620	3.3907	3.18262	3.35162	2.49749	2.7735	2.21394	2.26516	1.79758	3.40962
HD.01G0039890	2.53714	2.38925	2.39539	2.22632	2.01037	1.95298	2.99192	2.28804	2.52091
HD.05G0030320	11.9991	11.8328	12.4866	10.217	10.2457	10.7622	7.29624	8.26472	6.875
HD.02G0012080	0.655003	0.985623	0.825641	0.196405	0.278514	0.404857	0.701217	1.25284	0.849299
HD.01010397	12.7432	14.787	12.9396	10.0146	12.1493	9.48437	3.99181	7.84787	8.38247
HD.09G0018290	1.87894	1.94519	2.29442	0.724399	0.577499	0.768541	0.487346	0.829105	0.565498
NewGene_45103	30.986	29.5981	28.156	10.0454	11.8954	13.6399	28.681	32.2411	35.8979
HD.02G0018620	8.61123	8.42121	8.96512	2.56704	2.58504	2.76278	7.20936	5.4066	4.04641
NewGene_45100	2.53672	2.58624	2.66763	0.170575	0.110388	0.096483	0	0	0.116674
HD.03G0013370	39.8741	37.7182	37.013	21.6864	21.8626	21.6008	18.5795	16.4778	16.1765
HD.08G0021320	19.625	20.1979	20.5464	20.6974	19.8567	21.1986	11.4509	10.8253	13.0595
HD.11G0011970	2.28122	1.90049	1.89914	0.47873	0.100066	0.081211	1.49945	2.14766	1.68769
HD.13G0009870	0.03981	0.066076	0.087418	0.485467	0.647447	0.573104	0.451224	0.525473	0.144152
NewGene_9305	3.61742	3.67988	2.89979	1.25905	1.08085	1.09392	4.18825	4.44731	4.07558
NewGene_9307	4.60666	4.58078	5.15922	0	0	0	0	0	0
HD.1307639	6.51162	6.77907	6.5529	24.5754	22.7078	24.4194	9.31231	8.35642	8.44764
HD.02G0007460	22.7048	23.1481	22.0234	64.9002	64.9984	66.4205	19.1579	18.9184	17.618
HD.02G0011060	3.76978	3.82119	3.69325	0.398463	0.164335	0.59897	3.77533	4.80562	2.69478
HD.05G0027280	7.74818	6.90325	7.13552	4.37403	4.71095	5.29352	3.97469	4.6868	3.81085
HD.10G0016250	3.3741	3.64304	4.00946	2.47095	2.22077	2.34688	3.83569	3.25245	3.8747
HD.06G0007270	1.00975	0.750839	0.746455	0.675026	0.627819	0.718361	0.761263	0.65533	0.719269
HD.12G0012250	6.27253	5.344	3.95739	1.76935	1.01223	0.546299	6.25325	5.38819	1.82117
HD.05G0031300	20.5849	21.4272	21.1485	18.3202	16.5946	15.4912	9.41632	8.80175	8.08633
HD.05G0024390	12.0793	13.2897	11.743	27.9851	28.0201	28.5494	16.3396	15.8174	14.775
NewGene_17934	0.659294	1.09736	1.68274	0.530021	0.103408	0.815957	0.458619	0.604531	0.957763
HD.1500577	3.79181	3.8188	3.72259	1.11564	0.977539	1.17531	2.32225	1.93624	2.23894
HD.11G0020930	9.17952	10.3924	8.84567	54.2838	54.576	54.373	207.502	214.539	235.407
NewGene_15680	0.757032	0.599928	0.602838	0.611601	0.669275	0.695778	1.1102	1.42337	1.36038
HD.01G0040740	16.5813	17.4269	17.2124	3.22322	3.96707	4.13266	17.1119	18.176	21.1857
NewGene_27476	0	0	0	1.14583	0.837092	1.89535	6.87893	5.32199	6.27122
HD.08G0015710	0.862215	0.97177	0.754977	1.31339	1.12919	0.79117	0	0.137273	0.307305
NewGene_19154	6.66069	7.17079	7.43865	9.03069	8.86041	8.99864	10.8347	9.97471	10.5058
HD.11G0021040	9.18856	9.26502	8.99121	8.87798	8.36736	8.90336	4.67302	4.06456	4.30541
HD.01G0008030	3.19275	3.26537	3.45388	1.16976	1.12659	1.27326	11.7285	10.6238	11.0294
HD.13G0025870	62.101	60.9896	59.8388	26.7568	25.6697	26.9407	280.621	265.771	256.357
NewGene_27479	0	0.097413	0	0	0.025955	0.132544	1.17577	0.656208	1.553
HD.11G0024030	17.9381	16.0123	17.368	44.7226	43.8945	43.5482	28.4766	22.7231	26.347
HD.07004065	28.2348	24.7492	28.6723	3.42445	3.70063	3.26049	2.64012	2.44885	3.77873
HD.10005798	3.19785	3.08506	3.81214	1.72446	1.55397	1.84054	2.58009	2.54194	2.0352
HD.05G0024020	1.61879	1.41403	1.57922	0.358862	0.298957	0.265816	0.989361	1.33378	1.51602
HD.07001683	19.8696	16.9933	18.0971	8.92275	10.8369	8.23062	3.97208	6.00223	6.80115
HD.14G0000930	6.45229	6.54102	6.73099	3.39137	3.23264	3.4954	11.5637	11.9299	10.368
HD.04G0026170	0.39707	0.42026	0.314722	0.154513	0.220385	0.288356	0.292184	0.326571	0.301855
HD.10G0022250	27.9501	22.4868	25.3484	6.59062	6.02176	5.0382	7.88157	8.66126	6.29197
HD.12G0022550	18.4397	17.9891	17.1702	3.35548	3.39566	3.87633	3.43855	3.26936	3.49952
HD.03001427	8.09261	8.22123	7.50436	6.18096	5.659	5.94236	14.3567	15.3086	11.3808
HD.05002948	2.26065	2.78044	2.28573	85.159	80.6976	82.1476	84.6157	89.3889	92.7432
NewGene_16087	3.18492	3.19551	2.94893	3.91825	4.73493	4.20493	0	0	0
NewGene_16085	3.91333	4.67266	3.50857	3.61436	5.24141	5.45591	2.96538	2.74484	4.83603
NewGene_16082	9.08704	7.61462	7.27976	12.4185	12.3984	11.4581	16.3286	14.6038	17.3386
NewGene_16083	0.753945	1.63035	1.30018	2.01133	3.01589	1.89402	1.76395	2.12483	1.60973
HD.03G0033180	3.81956	3.04038	4.40792	6.6144	5.97335	5.25375	1.00946	2.08331	1.6294
HD.02009642	5.06258	4.86684	5.25945	3.2234	3.28071	3.23805	4.63115	4.41565	4.84134
HD.04005056	8.95699	8.65441	8.78307	0.779362	0.688212	0.797062	13.8562	17.6728	16.0123
HD.11G0014420	12.0908	11.8205	12.6182	1.28689	1.24325	1.35046	2.45825	3.66557	4.00427
NewGene_34631	3.41888	5.27112	6.31459	4.70727	7.34095	6.22153	23.9568	15.4789	15.4508
NewGene_6581	0.61459	0.680579	0.238523	0.241458	0.361723	0.086799	1.76772	1.99796	1.71088
HD.08G0014390	10.7189	9.73363	10.0431	8.32869	8.09941	6.57699	22.7361	15.1482	16.5837
HD.08011185	1.25988	1.35126	1.37101	0.381428	0.245298	0.368134	0.219364	0.34592	0.226859
HD.03G0019740	7.23951	7.06593	7.1007	15.932	14.5257	16.1581	16.6025	15.0607	14.401
NewGene_2851	0.890105	0.5628	0.56313	0	0	0.046753	0.22508	0.261576	0.429599
HD.15G0017010	32.8952	32.1161	31.6012	10.3635	9.76888	10.6335	43.6822	44.5701	40.7606
HD.06G0004500	4.27149	3.81674	4.2928	11.7107	10.2541	10.8398	2.69808	2.91715	3.79333
HD.03000948	5.62731	4.5252	5.22634	1.03619	0.883151	0.842502	2.25426	1.73162	1.67034
HD.03G0033230	4.39008	5.29618	5.56697	17.6759	17.7969	17.5781	10.6696	8.40921	10.366
HD.03G0017880	3.72805	4.0639	3.91968	108.326	103.719	103.635	27.892	24.6458	22.8112
HD.01G0031170	2.44189	2.61569	2.4627	2.36819	2.51453	2.38182	5.67697	5.73057	5.65201
HD.07G0004500	9.94914	10.1176	11.5659	0.500946	0.288614	0.262979	0.981891	1.57205	0.980681
NewGene_26705	0.875987	1.02893	0.523811	2.34998	1.85761	1.66892	1.33385	2.97162	2.0739
HD.10G0023700	118.802	120.281	111.911	12.5729	14.1709	12.7295	48.9689	58.1503	44.8105
HD.01013667	1.56534	1.87564	1.00829	0.736264	0.788753	1.36807	7.19513	4.4767	5.80237
HD.11G0025340	0.550025	0.494657	0.451162	0	0.015028	0.01697	0	0.107406	0.091094
NewGene_28562	2.49163	2.32492	2.66084	0.404326	0	0.305233	0.734551	0	0.439293
HD.11G0003530	11.942	11.7703	12.6814	41.165	37.8976	38.8314	75.1392	81.975	76.7873
HD.10G0025700	72.7758	67.8973	70.6275	37.6298	38.0565	36.1225	18.097	17.3293	21.0355
HD.09G0009010	31.7189	35.0315	34.1712	43.8916	43.8088	40.9864	34.7705	31.988	33.7434
HD.02G0021430	3.79823	3.10879	3.3702	1.97117	2.14257	1.91816	2.10573	1.61983	1.45976
NewGene_13300	0.95365	0.986841	0.963934	1.00061	1.40305	0.981123	3.23871	3.35325	5.01561
NewGene_13306	2.30751	2.30762	2.82476	1.12646	0.691575	0.893183	1.91927	2.05169	2.27949
HD.04G0015320	56.6392	56.596	57.0686	11.3412	10.3286	10.2319	7.77007	8.12713	6.50542
HD.04G0010130	3.39755	3.81881	2.47885	0.402427	0.266574	0.056671	5.73712	6.89169	8.83557
HD.01G0026630	22.098	22.9029	21.6347	5.97487	6.07772	6.09753	3.54826	2.92552	3.84316
HD.09G0000570	0.502967	0.474869	0.490136	0.116562	0.189491	0.090339	0.195445	0.092618	0.080875
HD.08G0010670	0.25445	0.383104	0.299848	0.772911	0.802401	0.672757	1.16984	1.30568	1.16441
HD.06G0003880	323.253	317.494	319.338	181.485	180.422	185.228	337.803	340.019	333.949
NewGene_3842	0	0	0	0.358691	0.430394	0.57386	1.61751	1.8745	2.90114
HD.10G0025560	106.009	113.218	113.375	4.17551	3.71523	3.40215	14.3638	14.5543	18.4922
HD.02G0002090	31.806	33.8296	34.3784	24.7334	23.3757	23.177	70.9271	76.4945	66.306
HD.06G0032200	17.614	17.7047	17.2085	9.35079	7.46014	8.22779	12.5445	10.7654	10.5384
HD.02G0028270	2.66539	3.03679	2.78921	3.31107	2.60596	2.56909	2.40777	1.60865	1.79151
HD.13G0025060	9.73156	10.6564	9.02275	2.75244	1.63661	1.98437	2.51554	3.31728	2.88902
HD.12G0021110	2.86169	2.92625	2.7888	0.673796	0.781106	0.346709	1.02859	0.590696	0.680951
HD.07G0023400	2.22278	2.24746	2.19155	1.45904	1.57223	1.71376	6.50558	6.83469	6.47701
NewGene_30485	2.34714	2.02891	3.06476	0.007522	0.212189	0.409767	0.213676	0.243745	0.126852
HD.15G0008670	45.4114	44.7799	46.312	26.9312	23.5089	25.0497	99.0748	93.3741	95.6431
HD.01009355	0.066276	0.091976	0	0.828672	1.13654	0.896066	0.186003	0.324665	0.044754
HD.01009351	11.0865	10.7955	10.5894	6.05447	6.98186	6.41316	26.6928	28.8236	22.1452
HD.12G0006970	73.6821	73.7523	76.5591	28.3705	25.6092	25.0276	37.0989	33.0669	33.3515
HD.03G0031690	0.467168	0.820034	1.03476	0.035594	0.019252	0.045434	0.618719	0	0.047657
NewGene_39473	1.6821	2.89413	1.88084	0.617686	0.624806	0.31289	1.61262	1.12504	1.24559
HD.13G0020340	3.91215	4.97453	4.53393	6.2189	5.21171	5.66455	7.38696	8.67474	8.12312
NewGene_14651	3.98916	4.13995	4.03506	0.645155	0.511535	0.735625	2.09303	2.81237	2.40297
HD.03000146	0.931737	0.85553	1.10832	0.241424	0.332853	0.348243	1.31065	1.41666	1.61468
NewGene_21167	0.072874	0	0.077051	0.690969	0.543444	0.316261	0	0.220464	0.233252
NewGene_21164	0.532299	0.530398	0.591462	7.42518	6.93484	7.31969	2.47964	1.58775	2.41296
HD.14G0005880	118.659	115.21	115.252	49.3104	52.6355	48.1063	142.589	148.498	151.717
NewGene_21160	5.70802	5.19441	5.14782	0.624103	0.568733	0.62864	1.33271	1.62007	1.87321
HD.02G0029630	0.374895	0.682397	0.549783	0	0	0	0	0.016017	0
HD.05G0003140	0.477196	0.287066	0.444472	2.27613	2.22792	2.35258	0.83409	1.45669	0.684124
HD.08G0008440	7.47661	8.24186	7.65049	7.83781	7.58736	8.08937	7.6925	7.49121	6.20433
HD.14G0012030	18.9282	18.7505	17.254	22.6713	18.2142	17.7982	26.0105	27.2255	25.1021
HD.08G0003490	33.0253	33.6562	35.1232	109.087	104.157	103.953	36.6953	32.7811	32.866
NewGene_10821	29.1356	30.9563	31.5023	10.7915	12.1131	10.5398	47.1815	50.8122	45.7214
HD.02G0003320	10.176	11.3473	10.878	4.64777	4.61241	4.30709	3.51708	4.09954	4.20998
HD.04G0023490	0.56371	0.373727	0.57004	1.43124	0.8864	1.10766	1.12259	0.818603	0.443067
HD.11G0021260	4.53862	5.20547	4.5113	18.731	18.1803	19.8813	12.1357	12.7387	10.7757
HD.04G0012420	3.55191	2.66162	3.02455	0.509225	0.949357	0.451154	0.864631	2.43287	0.413237
HD.02G0027360	18.0513	15.9335	16.2743	1.93317	1.82288	2.00274	11.6784	11.1372	12.5983
HD.15G0018680	7.48994	7.23365	7.25277	0.344272	0.386302	0.384512	0.991587	1.04278	1.1247
HD.11G0023580	0.380879	0.488156	0.359376	0.216105	0.150824	0.165708	0.319185	0.065825	0.402217
NewGene_5871	1.49705	1.68115	1.4069	0.228788	0.18375	0.188527	0.52494	0.511837	0.200599
HD.14G0020380	3.32839	3.4655	3.29209	5.80069	5.40728	4.92098	1.42909	1.13341	1.85527
HD.13G0008860	0.234108	0.42122	0.190804	12.9437	12.5109	12.0863	1.2063	1.1434	1.38622
HD.04G0032580	91.2926	93.4246	93.8026	23.8686	22.0008	22.4702	13.2214	15.6597	13.3218
HD.06G0030240	16.955	16.1625	17.0375	7.7673	7.5429	7.90503	5.30819	5.3345	5.5327
HD.09G0017670	3.08197	3.36999	2.66523	6.69846	6.68672	7.68778	7.68192	8.23348	9.75467
HD.10G0000390	45.6875	46.0071	45.5893	3.60334	3.3746	3.85567	10.7758	8.85944	9.98986
HD.14G0013340	11.2426	10.8843	11.5847	22.7314	22.4117	22.8683	12.9465	12.2071	13.0922
HD.14G0009090	12.1789	11.8681	11.8306	23.4653	23.3812	23.4204	3.13046	2.91634	3.67168
HD.09011647	3.56939	4.28205	3.95507	7.58724	6.64829	6.62659	6.06365	5.04922	6.34409
NewGene_7658	1.43618	1.77241	1.56151	2.56328	2.85788	2.2465	9.38703	7.78434	9.7322
HD.15G0000700	78.8718	77.2782	75.7697	12.3169	11.4776	10.5098	41.9258	43.5536	40.3924
NewGene_23142	1.67741	1.72547	1.5496	0.303442	0.236191	0.13264	1.99664	1.27944	2.23853
NewGene_23141	0.9031	0.820834	0.884662	0.077345	0.150684	0.083174	0.556595	0.425132	0.204492
NewGene_23140	3.30062	3.77506	3.58097	0.48856	0.849535	0.66543	2.50612	2.10944	2.80599
HD.14G0000130	12.3999	10.4393	11.3586	2.74344	2.08786	2.46975	7.39231	5.38342	8.67836
HD.03G0007670	5.20481	5.99286	5.44085	0.31179	0.512664	0.728237	1.98585	2.25009	2.96013
HD.02012101	0.398645	0.475879	0.697407	0.731949	0.856079	1.06266	3.73088	1.29173	1.98223
HD.02012103	21.8284	22.3335	22.3287	7.64557	9.10435	8.40689	36.228	36.6014	35.201
HD.02012104	6.56383	6.50122	6.55416	0.706572	0.642883	0.55947	0.464723	0.954894	0.279674
HD.1102833	162.914	160.605	168.28	4.75629	4.33916	4.18569	13.3377	14.4163	14.1932
HD.06007521	26.7331	25.151	28.2555	7.54541	7.01539	7.46155	22.1355	15.8516	13.9543
HD.02G0009400	20.8392	21.7682	23.1792	2.96512	2.17871	3.19052	13.8511	14.8416	17.4508
HD.12G0025500	4.3012	5.53565	6.50046	1.9252	1.63031	1.7407	6.24155	5.76744	4.69413
HD.14G0009320	5.31433	5.20571	5.07249	0.302832	0.216058	0.248595	1.87771	2.40641	1.2413
HD.14G0016830	7.06763	6.31766	6.43673	1.62604	1.18891	1.22686	3.28819	2.68862	2.50245
HD.05012444	0.191149	0.743388	0.775624	1.24087	2.6895	0.765247	1.66248	1.74366	4.19592
HD.10G0016270	4.37951	4.50805	4.3644	2.32954	2.84758	3.27035	8.28576	7.43989	5.78961
NewGene_1554	0.016492	0.117795	0.160934	1.01466	0.898724	0.966178	2.22546	1.57507	2.48328
NewGene_1551	5.26872	5.13577	5.28949	0.498429	0.671856	0.452199	0	0.498499	0.133056
HD.1308754	8.3454	7.61417	7.76874	2.20699	1.7605	1.34482	16.163	15.5897	14.8465
HD.1308755	4.83186	5.1095	4.47545	1.65182	1.88711	1.4603	1.74288	1.27829	1.56646
HD.1308757	14.0283	12.8836	13.91	0.240295	0.266074	0.159969	26.5364	22.0561	24.4387
NewGene_6017	1.47045	1.52592	1.33751	0.737031	0.376173	0.558117	0.990754	2.17768	2.67893
HD.12G0001300	5.87398	5.8467	5.80488	0.607691	0.811427	0.733167	1.69142	2.88465	2.42805
HD.09G0024150	686.784	687.403	712.756	77.1838	74.4468	73.3286	256.742	256.148	251.587
HD.04G0033060	0.196548	0.120441	0	11.4621	10.5163	11.2715	8.65051	5.74315	7.202
HD.14G0023120	19.7085	19.5843	20.2398	22.7575	18.5916	18.872	30.5259	48.1021	36.8475
HD.04G0011640	19.2401	19.5276	21.4991	97.0919	90.432	92.0536	26.5517	31.3362	31.8815
HD.15G0001070	56.5653	52.4186	54.159	84.5808	78.1934	77.8748	96.265	102.754	114.169
HD.03G0007900	0	0	0.033874	1.21834	1.34728	1.40927	0	0.102888	0.205824
HD.15G0006220	4.9341	4.51109	5.78613	1.40633	2.2663	2.17011	5.40592	9.32706	7.8518
HD.08G0026200	0.033735	0.026949	0	3.11026	3.65102	3.32592	5.7536	5.44516	6.24166
HD.01G0004990	316.86	325.686	321.795	114.597	111.038	113.003	43.5047	49.7515	48.7108
HD.06G0039710	8.02511	8.39481	7.501	9.13691	9.00164	8.36627	10.0899	9.6907	10.2592
HD.14G0008050	2.01921	2.10494	1.94426	0.270296	0.411281	0.500054	1.27279	1.18976	1.78426
NewGene_27137	0.559829	0.245516	0.483574	0.76672	1.21767	0.953766	11.0625	13.6792	9.76701
HD.10G0018010	69.3736	71.0551	69.0961	29.1131	27.9861	30.2175	16.3972	15.2181	18.9713
NewGene_33363	4.41509	3.61599	5.00692	0.398179	0.422924	0.462147	2.09892	1.09439	1.49488
HD.1408144	16.9503	16.3854	14.7626	1.37644	1.78354	1.11675	6.27651	3.86351	5.00687
HD.03G0000670	109.346	108.647	104.856	18.8543	17.3294	16.3905	96.2791	102.466	111.421
HD.02G0016680	1.68026	1.49371	1.31044	0.416864	0.302046	0.323396	2.24872	1.73891	1.33436
HD.03G0029380	0.53752	0.648485	0.685377	0.017198	0.008571	0	0.080007	0	0.109201
HD.04007222	1.52577	2.05084	1.87973	0.816133	0.97248	0.760857	0.187872	0.575156	0
HD.12G0000470	50.9657	47.2423	36.5986	26.8996	26.4815	19.8281	5.4363	8.90081	9.77976
NewGene_31282	4.82723	5.04803	6.89624	0.199108	0.280053	0.224377	1.96456	1.34793	1.90856
HD.03G0012220	12.1429	13.292	13.1689	7.50349	7.96235	7.61488	5.53713	4.83545	5.27522
HD.12G0018030	1.64634	1.58649	0.996091	0.792099	0.975696	0.973387	2.2191	2.51276	1.18017
HD.01G0016090	3.7683	3.457	3.41913	2.97275	2.44512	2.80605	6.25766	4.99227	6.4877
HD.10G0019650	38.3248	39.2804	38.0892	9.99535	9.94944	10.6044	22.3701	22.1706	21.0913
HD.13G0018330	44.8391	44.7985	42.681	45.0963	45.5372	46.0072	30.3819	31.4646	29.8013
HD.10G0010050	8.71596	10.1587	10.6189	0.076737	0.2056	0.23817	8.31491	10.3342	10.8089
HD.04G0032000	27.6857	25.9526	27.8317	2.67053	3.10998	2.69461	9.68034	12.8854	6.41053
HD.06G0035730	0	0.054382	0	0.352255	0.208051	0.264846	0	0.128702	0
HD.05G0015200	9.90397	8.8029	9.68748	0.228457	0.408384	0.221008	6.54998	4.33589	5.0766
HD.07G0012550	0.468203	0.453589	0.388174	0.437089	0.24698	0.345471	0.532416	0.187531	0.193375
HD.13G0010100	5.52241	5.60075	5.63469	33.1694	30.9833	31.4939	6.61616	8.88796	8.80526
HD.03G0012590	2.31313	3.28187	2.60797	4.54478	4.67694	3.78802	20.4643	13.1205	16.1778
HD.13G0013450	4.62632	5.53714	5.19442	7.46612	7.83914	7.45221	5.53299	5.4404	6.7024
NewGene_33984	3.51234	2.86337	2.53869	0.660335	0.219594	0.415034	2.39548	2.51655	3.17848
NewGene_33985	0.701693	0.674439	0.643505	2.39085	1.90829	2.25655	3.36766	4.55029	2.29588
HD.15G0003340	1.57787	1.56594	1.48087	1.38658	1.16376	1.22138	21.213	21.4143	23.735
HD.01008563	3.03148	2.65059	3.19599	2.06382	1.43257	1.35524	7.15305	8.6308	12.6013
HD.08G0030390	24.2606	23.056	24.1766	9.11308	9.90821	8.97927	12.783	9.76859	10.4033
HD.10G0029420	11.9991	10.246	10.326	13.9118	14.3865	14.3309	29.3452	35.9491	33.0149
NewGene_28001	29.1524	27.0897	27.2025	3.31095	3.18149	3.05141	7.05672	6.93594	5.6421
HD.10G0020700	7.15732	7.51295	7.26382	2.79587	2.61748	1.77452	7.01436	6.64318	6.86363
HD.10G0014820	131.847	133.744	132.024	240.311	232.543	239.71	327.608	296.575	315.039
HD.07G0016070	21.5635	21.1481	20.0703	21.6568	21.9653	23.1705	21.6986	24.4008	24.1292
HD.13G0018480	15.2135	15.023	14.2882	5.59694	5.29246	4.85147	10.5843	9.82471	7.97979
HD.05G0005380	139.756	138.11	144.217	74.9976	68.5974	69.1738	36.1309	38.3262	30.4704
HD.06G0017480	3.35945	3.36487	3.83967	0.617037	0.562979	0.542212	0.491088	0.427944	0.1753
HD.06009228	13.773	13.2701	13.6595	6.93518	7.07634	6.83893	4.82282	4.85153	5.51667
NewGene_2485	1.12743	0.862801	0.627286	0.157211	0.071819	0.073885	0	0.57663	0.9738
HD.02G0018300	2.35572	2.52976	2.15456	0	0	0.022067	0.417148	0.242894	0.097649
HD.06G0029200	59.9621	57.3925	60.4454	5.68417	4.94785	5.61559	36.6787	37.1736	43.3069
NewGene_8006	0.28945	0.515636	0.690638	0.111861	0.310683	0.212145	0.891136	1.60743	0.932003
NewGene_9546	3.36551	3.48427	2.85946	0.991893	1.02456	0.945267	5.84763	6.41545	8.19198
NewGene_9545	0.306019	0.119043	0.324434	0.665192	0.55619	0.4815	11.9961	12.294	12.405
HD.05009210	21.3967	20.4724	17.978	2.24615	2.39084	2.89724	10.6389	15.7987	17.3904
HD.02G0011260	24.9569	26.2555	26.5501	20.4158	19.7455	20.8434	21.737	23.7145	23.5887
HD.04G0033840	0.037576	0.104852	0	11.0186	10.7405	10.0815	0.82909	1.32223	1.49944
HD.04G0021720	13.3553	13.156	12.1977	1.45928	1.36582	1.39576	3.12039	3.07542	3.41776
HD.03G0003590	12.5485	12.9332	12.3764	2.83219	2.94301	2.7134	6.94273	3.99453	5.80203
HD.04G0029530	19.7989	18.4434	19.5786	18.6746	20.6849	20.4579	21.9235	18.8715	22.1231
HD.08G0020310	72.6065	71.4456	75.0647	0.718766	0.780261	0.59398	1.12647	0.983577	1.23958
HD.13G0018490	1.87176	1.65096	1.46672	0.317333	0.135768	0.335717	0.204177	0.396247	0.146544
HD.07G0017380	0.120995	0.092787	0.084596	0.596249	0.698166	0.479289	3.78149	4.62229	4.80578
HD.03G0005430	7.42312	7.72709	6.59198	9.02324	8.99669	10.3927	6.42592	6.42277	4.83208
HD.08G0027330	0.798986	0.888611	1.29386	10.6679	9.03778	9.9357	3.83942	4.45753	4.56177
HD.06G0010900	0.285251	0.280418	0.08709	8.577	8.0909	7.57106	5.64644	7.85382	8.60881
HD.13G0023480	9.61225	10.0076	9.8478	2.72812	2.50442	2.07889	5.02115	2.85404	5.06433
HD.05G0008580	0.14515	0.200458	0.15241	0.217228	0.133054	0.09256	1.86628	1.06816	0.346088
HD.13G0018370	28.0681	23.8458	25.576	28.0533	28.8205	27.1413	24.5163	22.9697	21.8275
HD.06G0037800	23.3454	24.6387	26.4598	34.6977	37.2383	36.96	36.6437	40.2548	33.7749
HD.04G0021090	7.59034	8.32341	7.93461	19.4838	19.0884	19.202	5.53917	5.85058	5.24399
HD.04G0030570	34.626	33.5312	33.8673	34.6975	34.1412	34.3062	13.3982	13.5028	12.7638
HD.09G0021260	83.9988	84.6613	83.5691	12.7569	12.1311	13.3522	13.6943	11.3637	13.8288
HD.03010793	0.90538	0.888875	0.530145	3.66397	4.03856	4.45265	1.33478	1.09343	2.24433
HD.01000632	47.5854	46.8628	46.7718	143.27	140.779	140.447	94.9122	82.7806	90.0941
NewGene_20350	7.45133	8.73921	7.21791	2.39981	1.82725	1.6861	6.77697	7.43785	6.72885
HD.1501350	1.26741	1.27907	1.1291	0.264937	0.199558	0.100297	1.0981	0.399262	0.292094
HD.01000639	0.391288	0.209274	0.248839	2.35636	2.04115	1.73508	2.05511	1.55309	1.50448
HD.06G0015620	9.30016	8.52045	8.34446	7.91579	7.66211	8.26963	4.67003	7.96962	6.07279
HD.1105650	2.52415	1.63418	1.87866	3.63926	3.87255	4.21679	2.22754	1.85962	1.41477
HD.03G0008710	4.54975	5.00606	4.76929	15.9446	15.5031	13.9317	11.8105	10.1873	10.3708
NewGene_44561	0.104681	0.089479	0.072758	0.242252	0.154498	0.271684	2.5454	1.26667	1.44096
HD.1307962	0.512126	0.343171	0.240381	0.331091	1.12368	0.159981	0.926563	15.0488	15.6018
HD.05001866	15.4933	13.5287	16.7892	0.81322	0.568595	0.289965	0.416635	0.789112	0.293223
HD.11G0012120	49.9904	51.6025	47.6462	28.4846	27.3202	27.2325	8.25442	9.19261	9.18434
HD.07G0026920	12.0512	11.8552	11.981	13.405	11.6402	13.1151	9.07538	8.98622	9.79647
HD.12G0008840	30.1354	28.1522	25.2067	1.00767	1.60846	0.585312	7.46945	9.09192	7.13592
HD.04000463	6.9314	7.31505	6.89771	26.2158	24.9354	26.0601	9.82218	7.87629	8.22531
HD.10G0016960	1.11357	1.0935	1.01443	0.246715	0.068796	0.155007	0.313693	0.106271	0.091771
HD.01G0029650	1.55832	1.3785	1.33579	0.131706	0.150175	0.345027	0.354679	0.951839	1.24503
HD.11G0000200	43.7388	43.9775	43.4549	3.37702	2.86805	3.80932	14.468	13.0112	11.8359
HD.02G0019090	14.5467	14.398	13.642	8.6904	6.64236	7.56464	18.8297	15.8319	13.8862
NewGene_5745	0	0.033309	0	0.420384	0.605467	0.313726	0.16376	0	0.443804
HD.13G0007710	4.76496	5.27542	5.90031	6.11181	7.88416	5.56728	36.6917	29.1094	35.1137
HD.08G0015410	2.13878	2.11153	2.27149	1.05096	0.809468	0.985758	2.52336	2.47262	2.79181
NewGene_19018	16.4081	18.7298	14.8712	5.67422	5.36813	5.19675	5.12244	6.28886	5.04866
NewGene_39676	2.0951	2.72045	3.68409	0.184669	0.115779	0.173526	1.09121	1.02283	0.337344
NewGene_32619	1.52261	1.48812	1.48243	8.14224	9.03796	8.50034	10.3296	7.19928	5.35238
HD.09G0020130	5.05352	4.1344	4.64741	0.419947	0.261094	0.260843	0.739043	0.502643	1.98011
HD.14G0015630	0.228577	0.107487	0.326874	1.65191	1.42419	2.05078	2.10723	4.01152	3.1843
NewGene_32617	1.47489	1.33771	1.90691	0.04588	0.096825	0.031642	0.233806	0.40109	0.840954
HD.13G0003410	7.35757	6.64009	7.39901	3.91649	4.87123	4.76598	18.8606	15.7058	17.483
HD.03G0017520	1.69472	2.2123	1.79409	0.797575	1.10029	1.3763	2.02409	2.79997	3.51438
NewGene_32613	5.93931	5.15031	6.65248	11.9245	13.0339	12.9529	8.68994	5.81118	1.07685
NewGene_16916	114.319	114.513	115.8	20.5773	22.7287	23.6816	130.46	135.162	134.24
HD.11G0025180	258.121	261.315	260.991	2277.67	2228.55	2207.54	1569.72	1520.24	1524.21
HD.06G0005610	12.716	13.026	14.1228	18.2094	18.3194	17.0084	12.2084	10.9037	12.4338
NewGene_36720	1.45078	2.12758	1.565	0.145366	0.599057	0.223519	1.52986	0.237227	0.289246
HD.06G0002040	52.523	73.7361	43.6649	84.307	59.968	59.1146	133.75	144.743	166.024
HD.08G0019460	9.68421	9.82516	8.61199	5.44107	5.35949	5.29781	4.84529	4.45376	4.35687
NewGene_587	5.82374	4.78283	5.4641	1.55196	1.45374	0.761455	9.06201	6.27843	3.71821
NewGene_43034	3.03914	2.98836	2.54188	1.60143	1.66515	1.43606	1.95768	1.30869	1.41895
HD.05G0009210	44.6581	44.4555	45.2702	0.927749	0.670224	0.921527	5.61081	5.78227	6.99627
HD.14G0001530	5.74001	5.97546	5.12904	5.66589	6.16546	5.56708	6.19399	6.4093	5.57775
HD.07G0009840	0.155167	0.21986	0.128476	0.779866	0.871739	1.10751	0.503091	0.317117	0.101271
HD.01G0025790	2.46068	2.22195	2.4214	49.33	48.4177	48.2188	14.2904	14.3367	14.2877
HD.06G0008190	33.2097	34.3223	31.5806	1.38414	1.48822	1.71603	109.977	86.3951	80.7408
HD.06G0015990	0.331756	0.313346	0.400665	0.746438	0.625968	0.602249	1.64446	1.0886	1.36655
HD.01G0021080	1.37273	1.44559	1.7067	0	0.047508	0	0	0	0.164101
HD.11G0022320	8.62864	7.67695	8.16604	2.00699	2.28454	1.62062	2.89989	1.23008	2.96625
HD.08003070	163.934	166.959	165.036	6.59834	6.34884	6.98006	61.4236	62.7846	60.381
HD.03G0008470	2.01058	2.33961	1.90037	2.4164	2.65566	2.53128	1.84992	1.83478	1.13582
HD.03G0025210	35.0994	34.8206	36.0765	64.7688	62.7079	64.0783	110.453	111.327	118.75
HD.02G0017370	7.90647	8.27636	8.59666	2.00982	1.85566	1.69431	2.93317	1.86347	1.44719
NewGene_42127	0.772933	0.988845	1.01077	0.414174	0.505557	0.533647	0.099856	0.123001	0.309835
HD.08009122	1005.71	944.12	958.418	98.3103	100.495	97.3558	898.615	893.19	869.072
HD.01G0021330	17.734	17.4584	17.0652	19.7816	19.93	19.3026	11.2056	10.9792	10.2167
HD.06G0037870	2196.1	2199.5	2209.62	76.6653	79.1414	75.5513	229.808	234.911	229.48
HD.05G0021070	0.295017	0.112564	0.121216	0.381669	0.319226	0.265712	0.95615	0.706533	0.848645
HD.03G0016200	6.47618	6.72086	7.00101	1.00352	0.988991	0.878608	3.36232	2.94278	4.91116
HD.01G0023240	3.51865	3.57535	3.64175	14.6231	14.2984	14.3371	12.8636	13.4974	11.7702
HD.11G0016810	21.7045	21.9163	21.0064	104.622	102.721	101.006	51.1424	47.4746	46.0044
HD.03G0006120	20.5908	16.5967	20.5125	1.42095	1.31815	1.70228	9.56426	11.1144	7.53558
HD.05G0027890	2.339	2.20391	1.81687	9.38471	10.9049	9.56855	11.8521	9.55433	8.81195
HD.07G0025640	27.4116	29.8179	28.3024	35.4947	32.9184	33.0018	229.235	258.508	254.773
HD.08006602	4.75162	5.06881	3.84146	1.02762	0.890811	0.869555	2.19399	0.67275	1.0861
HD.03005281	22.8861	20.6739	21.0765	27.4049	29.9396	28.7458	29.0674	28.2907	26.4415
NewGene_38042	1.64128	1.1781	1.73509	0.464635	0.396934	0.341304	1.7758	1.77628	2.08406
NewGene_38043	0	0	0.158647	0	0.085861	0	1.48769	2.54493	1.13117
NewGene_38041	1.55036	1.90454	1.28243	0.405164	0.349797	0.525241	1.09498	0.977353	0.460623
HD.05G0019260	18.2488	17.4132	18.0075	15.2343	15.8958	16.3347	10.3192	11.4487	9.67937
NewGene_13854	0.202762	0.526793	1.18064	1.53421	1.72891	1.28407	0.659611	0.21814	0.349434
NewGene_35248	1.19248	1.73403	1.52064	0.217051	0.170782	0	0.515539	0.275327	0.489727
NewGene_34619	0.72648	0.46505	0.184007	0.389077	0.649431	0.508945	3.12911	2.20804	2.51666
NewGene_34616	5.9268	5.12913	4.1735	5.86216	5.49587	6.05264	51.5111	64.6126	57.3286
NewGene_34615	0.559402	0.725479	1.41018	1.79512	0.912087	0.729522	8.35818	10.713	10.141
NewGene_34614	0.218407	0.148465	0.194133	0.438324	0.276391	0.402235	2.91968	2.9457	2.83404
NewGene_41470	48.6473	46.2901	44.5878	21.3026	19.625	21.5785	61.1976	67.8867	69.9756
NewGene_41479	4.79113	4.33428	3.33786	8.13841	10.6093	8.5464	15.647	12.0928	12.5008
HD.08008655	2.72423	2.32476	2.48094	1.01508	0.876065	1.01098	3.72689	2.25351	2.67625
HD.07G0007550	304.559	308.777	301.904	120.672	118.735	117.706	119.242	122.387	113.673
HD.10G0025980	15.91	16.3951	15.3868	10.4363	10.3181	11.1384	29.0637	30.7458	30.9717
HD.04G0007820	5.83691	6.02917	5.93821	3.80455	3.53455	3.73959	3.80307	3.69515	3.19286
NewGene_42872	1.93886	1.86532	2.10288	0.489008	0.2426	0.332879	0.264525	0.575051	0.450099
HD.01G0039910	66.6905	62.5882	72.9046	21.9092	19.0982	20.6099	35.2644	36.7574	35.444
NewGene_42871	5.54788	5.89204	4.95367	4.47541	4.10944	4.05945	7.05804	6.45703	4.64041
NewGene_42876	3.12707	3.10162	2.90344	3.93059	3.05603	3.13172	27.3969	26.6003	29.6288
HD.09G0022510	1.04651	1.48755	1.35255	1.43497	1.55319	0.793733	11.2837	7.98204	9.25695
HD.10G0016320	30.2004	30.1842	29.8204	21.9722	21.6493	20.6738	18.3546	17.2607	19.2262
HD.05G0021380	0.956993	0.830517	0.961029	1.50104	1.1763	1.73263	0.954396	1.68088	1.58798
HD.04008876	3.14274	3.39642	2.77394	8.60633	9.48385	10.0347	16.3808	13.5453	15.3339
HD.11G0010910	2.05511	2.3575	1.80346	0	0.057628	0	0	0	0
HD.11G0016360	10.9185	11.1309	10.8801	5.1019	5.03148	4.90296	17.1423	19.7335	20.021
HD.10G0024580	5.47579	5.48599	5.22513	0.267304	0.256032	0.246853	1.08785	1.44145	1.22496
HD.04013260	3.50162	3.17844	2.46041	14.9561	15.0353	15.3708	1.40786	1.31734	0.15654
HD.01G0039980	14.9567	15.5011	16.3799	24.8072	25.2386	25.7191	23.8625	26.1948	26.1585
HD.02G0011920	113.43	114.923	118.654	16.3378	16.1121	16.7558	62.2545	66.8055	69.3947
HD.04013269	38.6276	37.2456	37.9627	16.029	15.9784	15.006	22.1195	21.7919	22.4962
HD.05G0030770	37.2373	36.1043	36.0014	11.8395	10.3911	9.12853	21.844	21.0256	20.7164
NewGene_39026	6.4661	5.57215	5.20891	1.22678	0.809006	1.51028	1.7974	1.10754	2.27279
HD.07G0002780	53.4793	52.0196	48.6527	32.1077	30.2723	33.4602	145.764	148.793	151.121
NewGene_16988	21.6907	20.9198	23.7128	472.898	482.901	464.235	30.2546	28.7355	29.3322
NewGene_16986	1.91723	1.85401	1.78221	0.095919	0.360681	0.813863	3.40432	2.60728	2.3391
HD.06G0021730	0.098682	0.130216	0.140516	0.420097	0.697069	0.337839	0.856915	0.727122	0.355933
HD.07G0006200	6.61318	6.81393	6.23671	4.99582	5.08756	4.92198	10.7879	13.492	10.6588
HD.15G0011530	9.31765	9.66895	9.61344	25.0724	26.1479	24.2036	25.5574	24.2105	23.8368
NewGene_10774	1.45372	1.89937	1.56979	0.271918	0.154551	0.289075	1.38578	1.09907	0.722293
NewGene_10772	1.76325	1.70794	1.98669	0.169196	0.173623	0.048333	0.614595	1.65589	2.02974
NewGene_10770	2.19121	3.12862	2.72533	0.038243	0.263062	0.115989	3.09376	2.19357	2.4656
HD.11G0006320	27.2192	29.3596	28.6413	29.8186	28.5981	29.8933	38.562	35.5303	34.9119
NewGene_18168	35.6382	32.8692	31.9276	15.1671	13.3274	13.801	52.5362	68.7229	62.9264
HD.01004325	3.84998	4.47925	4.2789	4.48472	3.45987	3.25012	10.2823	9.60657	10.0223
HD.01004324	2.42139	2.37292	2.8922	3.14037	2.50087	3.15282	3.81807	3.61172	2.92285
NewGene_18165	0.25282	0.569003	0.617616	1.59277	1.48664	1.614	0.801787	0	0.901481
NewGene_15188	1.65755	1.873	1.9265	0.662629	0.789862	1.00801	1.06493	1.11767	1.3612
HD.07003656	58.4855	59.2564	58.3728	86.5278	82.2456	84.4902	96.5818	99.5114	97.8468
HD.07003657	7.9747	6.83693	6.32327	0.334443	0.372556	0.248557	2.12537	2.00637	2.01043
NewGene_40433	3.35807	2.2349	1.9881	0.218	0.283634	0.230501	1.5285	0.910241	0.97917
HD.05G0025230	9.12822	8.64052	9.4889	16.1794	15.739	15.9772	12.7286	10.8451	11.7011
HD.02007128	10.8868	13.0233	9.59749	3.0327	2.69724	2.61923	12.5501	16.9931	13.2412
HD.14G0001980	9.62034	9.30209	9.44437	19.3635	18.0888	19.0823	14.0539	12.6141	12.7956
HD.02G0009390	6.2013	6.17613	6.97703	2.59115	1.92173	2.22495	2.53865	2.5001	2.29834
HD.04013848	1.97995	1.56079	1.42981	13.0469	12.1524	11.7362	4.2471	9.83488	6.1539
HD.07011079	4.61887	4.89818	5.09858	0.970196	0.784692	0.338299	2.08582	4.02341	1.7165
HD.1207277	0.351014	0.199065	0.306312	2.11465	1.83984	1.63951	0.415347	0	0.020362
HD.1207276	2.02842	2.07506	2.66125	0.496421	0.33661	1.16726	0.423547	0	0.184143
HD.11G0004040	2.83472	2.64099	2.61304	0.149464	0	0	0.142012	0.154708	0
HD.15G0014640	8.97654	9.8722	9.59408	3.46132	2.88675	3.06895	6.98025	6.23733	5.9826
HD.08G0017830	4.61353	4.83791	4.39765	101.157	104.869	102.723	29.7406	27.7347	27.5632
HD.04G0024960	16.2026	16.7779	16.2711	11.5181	11.9088	11.8384	11.5096	9.581	9.11896
HD.06G0029240	32.8174	30.7226	32.2609	6.92483	6.85729	6.13422	23.0495	26.0382	20.1695
NewGene_3551	3.20493	3.42034	3.77844	0.421402	0.132278	0.146569	0.879229	0.671031	0.811971
NewGene_3550	0.598074	0.874439	1.43085	0.772092	0.812721	0.901606	26.7999	26.1612	18.6207
NewGene_3555	1.23263	0.705348	0.662651	0.713514	0.990812	0.850134	1.69107	1.02064	0.779641
HD.10G0008150	1.18627	0.946377	1.23703	16.6879	16.9431	17.4707	11.3979	10.4166	12.2891
NewGene_7247	3.44203	3.76815	3.55552	1.50716	1.13896	1.22617	4.23522	4.80556	5.80111
NewGene_7244	7.06865	3.04024	5.64956	5.14257	4.42908	5.82321	11.2785	8.58445	11.0074
HD.01G0012400	17.5227	18.002	18.2043	24.2559	22.7668	23.5222	23.8243	21.5681	23.561
HD.12G0022960	23.3196	23.2021	23.3321	24.7181	23.2546	24.2887	31.8236	30.7096	30.9298
HD.11G0015980	27.8399	26.3882	25.9607	13.9576	12.9042	13.2339	41.6394	41.6067	42.2362
HD.03001111	2.53906	2.57877	2.96466	2.15343	2.26479	4.39768	1.62039	3.43901	0.580146
HD.01007567	32.2939	34.54	30.2836	13.7458	13.6307	12.7414	72.7456	80.9316	94.9014
NewGene_25246	4.24536	4.40125	4.26767	1.11738	0.969766	1.44529	2.77338	7.38625	6.75475
NewGene_25240	1.90247	1.89561	1.59194	2.72263	2.82911	2.60038	4.37478	6.19346	4.01603
NewGene_17763	6.98982	6.06262	6.71159	0.964744	0.827418	0.97084	3.82482	2.53772	2.88031
HD.1204773	0.262721	0.311989	0.201534	0.775925	0.70639	0.735414	0.150687	0.280066	0.095054
HD.06003317	16.9546	18.8054	17.4211	3.04996	3.00261	2.26191	17.3172	15.6798	15.6417
HD.01G0008200	2.74251	2.90634	2.58661	2.80622	2.32352	2.38958	10.7004	13.1992	11.7121
HD.1100760	8.14166	11.2042	8.89938	7.54169	7.95613	7.47636	10.9026	11.6723	13.3341
HD.1404746	1.21245	1.32947	1.36391	63.5049	79.434	62.7891	22.6314	27.8214	24.7399
HD.01G0002460	33.959	31.8426	30.224	25.2114	24.4618	24.6539	52.7334	49.122	48.3228
HD.05G0001170	9.1194	8.9077	8.5433	5.59819	7.05192	5.76294	5.07819	2.65849	3.91742
HD.01G0027020	48.9203	46.8028	46.565	75.6295	78.2704	74.7344	96.758	94.267	92.1345
HD.12G0014670	0	0.016211	0	382.3	395.609	381.089	17.6992	17.1509	17.7525
NewGene_2204	3.78019	3.59245	3.72772	0.927817	0.986446	1.56524	3.77978	5.22425	6.70295
HD.01G0032850	1216.48	1183.75	1222.72	180.095	179.705	176.616	224.991	229.12	228.368
NewGene_2207	2.23596	3.08975	3.21002	1.01418	2.02077	2.0977	1.40683	1.5359	1.66441
HD.03G0021230	4.53998	4.66727	4.82564	0.901705	0.750777	0.600765	1.27011	1.30463	1.34067
HD.04G0023720	2.90471	2.86048	2.72972	0.514532	0.721881	0.476255	1.16227	1.55009	1.4607
NewGene_1950	15.823	17.8688	12.2592	6.90617	9.7478	8.35921	29.8885	32.4509	31.2548
HD.02G0001220	9.08572	9.18732	10.3886	15.057	14.1455	14.2351	9.69431	9.39996	8.34978
NewGene_1957	7.30279	7.41302	7.26979	10.6465	10.5192	10.2425	9.83032	9.23581	5.54633
NewGene_1956	1.04069	0.778689	0.62908	3.95634	4.39952	4.22528	7.82266	8.95064	17.566
HD.08G0016870	147.507	148.444	141.065	32.083	33.7404	31.4588	55.8076	62.2569	54.1293
HD.07G0012710	27.6034	27.6528	28.48	30.7541	30.731	29.1122	22.5292	17.3239	22.9169
HD.03G0017920	22.2322	22.6496	21.9178	7.78475	7.57983	7.21558	4.31433	4.30384	3.92507
HD.01G0027790	5.30732	5.85258	4.93674	123.022	119.344	120.734	61.7317	61.8457	62.7055
HD.10G0017170	0.682077	0.752705	0.814439	1.36784	1.16427	1.21456	0.3878	0.400135	0.323224
HD.11G0012980	1.07076	1.40062	1.2336	4.79105	3.97058	4.6332	4.88067	3.35521	4.28042
HD.03G0015270	7.32525	7.3515	7.79928	0.64401	0.755766	0.731166	4.69199	5.69334	6.39626
NewGene_43656	0.410471	0.401105	0.372324	0.070497	0.050476	0.057681	0.0536	0.27041	0
NewGene_28248	0.33006	0.390494	0.271701	0.988215	0.348206	0.489371	1.95201	3.42631	4.5424
NewGene_24590	1.17866	0.640013	0.797285	1.54133	1.84516	2.02934	1.76202	1.64222	1.52764
HD.01G0037000	1.58947	1.07341	1.00322	0.463636	0.461663	0.553493	2.48698	2.3818	1.67344
HD.11G0017800	1.08763	0.712411	0.979416	0	0.057717	0.039337	0.304683	0.311261	0.054514
HD.02G0031920	1.52482	1.86313	1.71066	10.0215	10.2793	9.17028	22.8842	21.2818	20.8989
NewGene_18237	0.214291	0.102069	0.049572	0.503326	0.241953	0.309927	0.234941	0.513529	0.736878
HD.13G0014310	16.0832	16.012	17.4247	1.3555	1.32282	1.19649	8.57723	12.6911	9.53212
HD.01G0016870	25.4428	24.3872	26.3877	2.79357	2.91608	2.77663	9.73992	9.00041	9.62098
NewGene_28792	21.7994	19.9856	22.889	25.1614	24.9756	24.5287	33.6281	32.9901	26.427
HD.01G0026770	20.022	19.3693	21.1671	9.80322	10.3511	10.5666	4.63672	4.30775	3.6596
NewGene_28798	1.17759	1.61569	1.40221	0.43695	0.132911	0.440914	0.658458	0.370853	0.315293
HD.04G0000750	5.50237	5.76539	4.85153	0.577506	0.633675	0.542723	0.155981	0.543761	0.885591
HD.11G0011470	0	0	0	1.42013	1.41917	1.54343	0.271326	0.17833	0.059255
HD.14G0012910	19.1939	17.8982	19.534	22.7928	21.6607	21.7419	56.4537	57.8672	56.8299
NewGene_24231	2.33233	1.8317	2.09895	1.43316	0.960576	1.2284	5.27184	7.80595	7.96034
HD.09G0002650	13.1171	13.6764	14.1176	1.1268	1.39958	1.11133	0.757772	1.14976	0.856184
HD.03G0031240	3.53041	3.26422	2.23171	0.495692	0.787254	0.570078	1.43189	1.56727	0.866684
HD.02G0028750	16.6376	16.861	16.9418	1.81912	1.58455	1.95733	6.12788	4.31679	4.39449
HD.06006448	0	0	0	4.26754	6.00575	5.92243	0	0.067941	1.24711
HD.04G0006750	11.1125	9.18613	10.4295	0.028297	0.055093	0.025572	0.576923	0.339472	0.099028
HD.06006444	76.8282	71.0703	75.3412	25.6623	22.6604	23.7726	30.6536	36.7394	36.6544
HD.11G0003090	5.6033	4.98386	5.8556	10.4568	9.19646	9.22366	13.569	14.783	13.0223
HD.02000542	16.9661	14.6382	16.6629	41.738	41.6409	40.808	74.8583	85.7082	84.2154
HD.12G0012150	105.733	105.84	107.285	37.2236	33.6642	34.721	62.1151	64.0455	63.8075
HD.15G0009800	4.24192	3.94236	3.70182	1.1521	1.64606	1.39133	4.3475	4.21449	5.2921
HD.04G0022930	9.57928	8.86665	9.11492	0.317786	0.16403	0.357073	0.746599	0.610759	0.423063
HD.04G0028930	14.9241	14.6677	16.1257	71.1835	73.3429	69.4262	93.006	91.5868	84.4225
HD.12G0007400	1.26714	0.930854	1.25571	2.83411	2.38334	2.45832	2.8195	1.37877	1.95813
HD.13G0012250	4.34157	6.88064	4.02111	8.07624	4.72675	7.75345	10.0014	4.96925	7.31293
HD.05G0015930	47.6174	46.9851	46.5943	49.3702	51.6289	49.2734	26.5071	28.8039	25.0831
HD.05G0025700	27.8115	29.1447	28.3585	8.44867	7.9469	8.46518	6.41336	5.37266	5.97061
HD.06G0035970	19.2936	20.02	20.1841	4.81012	4.63806	4.58345	14.1986	17.6275	20.1561
HD.09G0018010	1.61923	1.43705	2.83624	0.133517	0.064413	0.115293	0.44521	0.35268	0.313326
HD.10G0017300	9.7417	9.79489	11.4314	2.43661	2.33165	2.86502	4.53394	3.0853	3.82848
HD.04012679	11.7385	10.9349	11.956	3.59261	3.7278	3.76156	7.04578	8.9595	7.7879
HD.06G0027940	0.920499	0.667344	0.852126	5.88313	4.87259	5.16034	3.47196	3.58617	4.02689
HD.04G0001400	7.11784	6.9368	6.50918	0	0.026486	0.038088	0	0.418952	0.304556
HD.08G0003510	20.5614	18.0124	19.3737	8.35508	6.91924	6.01705	18.9957	23.3907	28.3325
HD.02010004	6.5695	5.35012	5.63102	1.89927	1.42744	1.71356	4.01345	4.11212	4.53555
HD.05G0016270	4.52405	4.93433	5.11588	1.43278	1.77079	1.89317	3.75132	4.63194	5.16597
HD.06G0007040	21.4958	21.6062	22.9304	31.8283	29.0955	29.8467	18.8707	16.2109	17.5194
HD.02G0022450	0.931092	0.675842	0.907422	0.123947	0	0	0.036671	0.148525	0.135627
NewGene_6802	69.5006	67.2552	66.1904	11.9935	12.411	12.9523	31.8621	33.0678	32.185
HD.10G0001230	0.488876	0.664469	0.695846	0.265316	0.317275	0.499295	0.698586	0.752579	1.33465
HD.08G0001910	24.4692	24.361	24.4484	7.8266	7.069	7.97112	5.83237	4.74487	5.03637
HD.14G0021990	143.695	141.856	140.97	180.836	179.037	173.351	218.41	208.372	215.036
HD.10G0009000	14.7134	13.7567	13.9401	2.06133	2.7127	3.3746	7.10176	8.43201	9.73613
HD.01010937	3.44273	4.31965	4.01374	5.02601	5.30806	3.67932	10.9334	5.15367	4.8307
NewGene_8920	3.13866	3.22525	2.50293	0.772939	1.06824	1.44693	6.48096	3.65741	4.69893
HD.07000788	2.13678	2.30253	2.47906	1.72551	2.12459	2.04355	4.84009	3.38822	2.23846
HD.04G0003580	17.6368	17.47	18.6426	15.6865	13.7981	15.3651	12.1668	11.5946	11.6482
HD.05G0007100	6.05879	6.34074	6.13404	1.46448	1.79323	1.9282	8.62059	6.89729	6.22377
HD.02G0030730	2.55631	1.50684	3.43653	9.55976	8.87704	7.8775	2.1343	2.66615	4.86742
HD.06G0027900	2.16768	1.64805	2.47116	3.46863	2.42333	1.92647	6.95296	9.80317	11.5253
HD.09G0006390	1.95425	1.63466	1.71398	0.196177	0.18429	0.099407	1.23658	0.227354	0.779171
HD.04G0019260	0.459149	0.407932	0.563241	0.071861	0.077031	0.089846	0.144996	0.089357	0.101835
HD.1404846	33.9186	32.1145	33.0521	20.663	18.6565	19.8958	87.942	92.5463	93.7056
HD.12G0001800	2.40731	2.15692	2.33503	0.705256	0.690559	0.822595	4.04051	3.30753	2.72671
HD.07G0015900	35.2766	33.5555	36.434	0.482393	0.638565	0.611432	3.85274	3.93032	2.76176
HD.07G0010360	1.14769	1.14277	1.17652	0.277811	0.368029	0.333561	4.58957	4.27292	4.80541
HD.09004832	0.773469	0.628257	0.72473	0.459809	0.972421	2.76074	0.145543	0	0.385094
HD.15G0010920	0.995294	1.3512	1.21251	0	0.024456	0.056276	3.94819	4.19297	3.0429
HD.10G0005800	80.2356	80.025	79.8514	110.446	106.897	109.991	34.5537	36.9231	33.8033
HD.01G0029320	4.09004	4.65573	4.9815	4.03293	3.82791	3.68748	2.62864	2.92535	3.22574
HD.15G0005490	38.0026	42.7519	41.2087	26.6485	24.3781	23.6426	67.5137	55.8543	55.3594
HD.12G0006460	2.86207	3.42504	3.56458	0.849865	0.669686	0.874555	0.485578	0.741422	0.622
HD.06G0036660	7.63703	8.30255	8.16096	1.26487	0.969653	1.02319	3.58876	4.26998	4.61975
HD.06G0026300	14.8365	13.7049	14.3598	32.969	33.2265	30.6231	16.189	16.0938	19.7272
HD.01000962	12.4265	11.3776	16.1754	68.0292	70.6159	67.6241	68.713	80.6477	81.8732
HD.05G0002080	6.70716	7.20596	7.69592	4.29061	4.51483	4.61745	10.5415	10.6628	13.1216
HD.06G0022810	4.32717	5.35656	4.33777	2.71039	1.91935	1.93345	2.20658	2.11077	2.0277
HD.13G0012930	0.874915	1.04854	1.53717	1.1625	0.742006	0.8138	15.4706	12.9739	16.5229
HD.15G0000510	1.11179	0.896174	1.03526	0.128509	0.039201	0.152546	0.077068	0.423498	0.516948
HD.05G0008900	0.543374	0.564157	0.518622	0.006263	0.002652	0.009928	0.001425	0.044443	0.003999
HD.07G0011100	30.8847	31.4633	30.8824	12.906	11.9021	12.3589	11.7542	12.1745	10.9949
HD.06011348	10.9162	9.70503	9.10889	2.15608	1.3505	1.4366	5.04382	4.46361	4.5774
HD.08G0001000	10.9978	11.2373	10.7395	73.7748	69.3159	69.2186	14.2293	16.4638	19.2896
NewGene_18431	0.213654	0.087836	0.07922	0.545813	0.359648	0.462832	4.28759	3.21013	2.88357
HD.13G0019400	18.3131	19.2808	19.4684	23.2753	20.8165	22.686	22.1643	22.4882	26.653
HD.03G0025050	11.5437	10.6062	10.8214	13.7991	12.8927	13.0038	17.3486	18.1554	16.1275
HD.05003265	36.5127	28.7592	19.6035	7.324	7.24045	3.74735	468.986	338.676	281.791
NewGene_32751	0.876395	0.848689	0.846581	0.467137	0.562891	0.6208	3.0457	0.552157	1.28513
HD.14G0021810	5.52243	6.17131	5.65774	0.671477	0.781113	0.645649	1.72266	1.56445	1.53588
HD.08009721	3.13485	3.1117	2.68105	0.194025	0.156632	0.144391	1.94129	1.30227	2.60301
HD.06010460	3.91986	4.44187	4.2706	5.8357	6.57962	7.00853	3.13028	3.06926	1.98691
HD.10G0014580	29.4227	26.5127	28.6311	6.09503	6.99909	6.72745	36.2775	38.6562	33.2742
HD.06010468	2.82902	3.10211	2.9377	3.55926	3.49907	3.34922	2.34339	3.60929	3.21981
HD.14G0007260	14.1837	13.9196	13.7048	2.10441	1.56397	1.82919	5.97458	6.08992	5.45779
HD.02G0005370	0.34363	0.374522	0.226604	0.796066	0.516085	0.622316	0.73866	0.195041	0.552686
HD.13G0018470	4.57904	5.05509	4.18358	10.7807	10.8883	10.4194	11.0357	7.31562	7.32291
NewGene_3614	0.145265	0	0	0.146101	0.143789	0.045785	0.213535	0	0
NewGene_6223	2.1322	2.30291	1.68427	0.019671	0.115513	0.055927	0.257616	0.613592	2.2618
HD.10003059	10.3353	8.3865	11.4007	1.17932	2.24868	0.602036	5.59894	7.76921	4.1531
HD.02G0024310	9.64706	9.06121	8.78119	3.33368	3.03266	2.98118	4.61092	3.76273	3.06114
HD.07002494	2.27768	2.9856	2.73511	4.23711	3.32733	3.47833	2.28326	1.8122	2.06539
HD.10G0002600	2.30282	1.90644	3.43643	5.12528	3.79894	3.94967	6.39793	7.14689	4.95906
HD.04G0030310	13.7427	14.2955	14.8371	19.7729	19.7992	19.5465	9.48455	11.4963	10.6804
HD.03G0011940	9.51183	8.92266	9.38684	12.632	12.915	12.9203	13.3924	11.2705	9.88379
HD.06G0022100	6.8653	7.01965	7.39335	5.92915	5.71634	5.32707	15.5804	11.6332	13.0846
HD.06G0033900	9.04122	7.84477	8.60108	1.56449	1.79019	1.76214	0.888754	1.13109	1.01603
HD.12G0004560	55.9283	58.2236	59.3017	28.7985	28.4781	29.3809	19.8032	21.0978	21.0947
HD.08G0031720	9.6744	8.96561	9.38858	10.9736	9.94846	10.3414	4.95339	4.47721	4.26774
HD.13G0023730	29.3299	30.5394	27.1011	25.924	23.3596	24.2931	20.0849	16.6698	17.401
HD.02G0021360	3.92586	4.02706	4.13178	4.4567	4.00553	5.00537	4.68997	3.85945	3.42653
NewGene_33082	8.1918	7.38134	8.72538	0.428365	0.937238	0.528579	0.245328	0	0
HD.04G0033560	3.08664	3.18945	3.37444	2.64873	3.18404	3.0358	4.40834	3.75402	5.29809
HD.06011338	16.4704	17.1218	16.9524	5.79103	5.79674	5.23785	2.87352	2.8924	2.50566
HD.08008092	19.7513	19.3176	19.9891	2.03177	1.49653	1.87316	13.5018	13.1917	11.9891
HD.06011336	1.61824	1.63272	2.01178	0.158568	0.384998	0.38778	1.6224	1.16556	0.913398
HD.10G0026370	1.739	1.78406	1.34871	4.60769	4.17748	4.17539	2.66235	3.39573	3.01415
HD.02G0020940	10.3941	9.80855	10.1155	0.705872	0.679648	0.739237	1.61154	0.334563	1.39002
HD.06G0017720	13.5228	13.5451	13.5953	23.9348	24.8798	25.1596	24.8296	20.168	24.3781
NewGene_31237	1.52951	1.77885	1.73942	0	0.11665	0.252395	1.30446	0.690401	2.96037
HD.03G0024010	1.29983	2.02675	1.54527	0.321653	0.3188	0	1.93261	0.751967	0.423074
HD.09G0015570	43.8383	41.4173	41.331	13.8998	13.5225	13.958	71.6954	73.8325	78.8078
HD.14G0015260	10.7036	11.212	11.1036	1.34513	1.04615	0.828167	1.77921	2.74635	2.93569
NewGene_34361	0.769949	1.02329	0.565102	0.459366	1.14207	0.996216	7.68053	6.86385	10.2609
NewGene_5758	0.530746	0.151425	0.454403	0	0.093591	0.040426	2.01485	1.15882	2.92995
NewGene_5752	0	0	0	0.240498	0.225393	0.242767	0.037344	0	0.155482
NewGene_44050	0.085031	0.113694	0.095764	0.059965	0.091057	0.162555	0.930969	1.07658	1.21295
HD.06G0029900	35.4647	36.5439	35.9108	38.8912	37.9836	39.822	28.7874	26.1176	28.2944
HD.09G0023290	72.3117	73.3655	71.3952	64.2347	66.0037	65.9704	45.3505	42.4814	42.9232
NewGene_16590	7.61774	7.70274	6.81366	0.854096	0.47348	0.681319	0.563555	1.82831	0.172142
HD.05G0020630	81.3063	80.8655	78.6801	130.742	129.019	125.507	152.289	156.968	153.576
HD.06G0028360	41.5744	42.062	43.1961	72.447	68.5178	66.4685	157.038	141.492	146.419
HD.05G0014940	38.1037	37.8626	38.8345	7.68891	8.33994	8.3077	4.6052	3.67701	4.54521
HD.12G0003510	29.0246	29.0809	29.4441	11.0305	9.16694	9.52062	10.9799	11.7471	12.3698
HD.08G0030450	6.96851	7.13762	7.1483	1.51144	1.19993	1.3278	2.8409	2.54438	3.56654
HD.11G0009330	40.9751	42.1722	40.7244	67.5798	68.4792	73.2781	103.296	102.263	105.471
HD.09G0023120	4.07685	3.76425	3.5099	3.54448	3.54784	3.14978	4.07765	3.21047	3.52753
HD.04G0032210	10.6887	10.891	9.67253	20.5949	20.1668	21.5624	13.6608	10.3391	11.3157
HD.10007591	5.89875	4.66543	5.34121	3.13105	2.55383	3.38466	7.20787	7.53281	4.2633
HD.03G0014810	8.72679	8.63839	7.05491	0.915656	0.682167	0.351023	1.72819	3.24921	1.59081
HD.02G0012900	33.9844	31.9072	32.3963	8.37966	8.71066	8.31657	9.02587	9.39477	9.73476
NewGene_8268	3.50316	3.73578	3.61002	2.81048	2.95646	3.09661	7.1054	7.29268	8.08664
HD.04006452	23.8612	24.8792	21.2867	4.78406	5.77804	6.3558	8.48301	10.2993	9.69224
NewGene_8263	7.45127	7.81338	7.13804	5.84977	5.84145	5.54767	14.4514	16.8393	16.1576
HD.04G0028090	5.91791	5.69553	5.94006	9.67166	8.17793	8.97954	3.06699	3.14466	3.17924
HD.07G0016220	36.8118	37.7729	40.2676	110.931	109.484	113.406	71.5431	70.6274	67.099
NewGene_30060	1.34962	0.822276	1.1709	1.05728	0.748475	0.839755	3.38756	2.42621	2.69041
HD.13G0018690	6.82092	7.92797	6.89704	1.71082	1.7066	1.24148	3.60888	2.43269	2.84417
NewGene_35011	4.6844	5.38896	5.46087	1.98287	1.54818	1.49704	1.14536	1.95402	1.49411
NewGene_40236	0.073378	0.040424	0.041783	0.786763	1.05672	1.09952	6.01034	6.07695	4.66246
HD.05G0009820	4.03936	4.17305	3.6834	7.0956	6.17684	6.288	4.70847	4.13942	3.91177
HD.03G0008250	3.19118	3.24684	2.6665	2.1569	2.13253	2.41268	1.14847	0.971069	0.511211
HD.03G0002670	3.00149	3.76167	3.53396	9.11344	9.67898	8.83475	0.774694	1.05739	0.308622
HD.03G0033710	32.4256	34.5557	36.9778	53.7762	53.3946	54.2302	27.1747	30.4075	24.8658
HD.01G0010650	11.386	9.84116	10.0316	1.15451	1.39749	1.50267	3.17729	4.77038	4.10895
NewGene_16618	14.8055	15.9794	16.4354	89.1609	76.4507	82.6757	34.9573	37.9437	30.6982
HD.04004474	3.94194	2.93462	3.07462	1.15067	1.02764	0.935039	7.02613	7.25236	5.26443
HD.10G0027030	35.0789	32.8887	30.1094	20.6383	18.7379	20.248	65.4938	58.9251	71.4922
HD.04G0031890	42.6803	42.6039	43.3828	116.09	112.948	112.422	66.3772	65.1453	70.5171
NewGene_40864	2.22198	3.63867	2.90289	0.055522	0.147205	0.292596	1.73447	1.54529	1.64796
HD.01G0021510	36.7145	36.4406	38.254	5.27066	4.50568	4.56524	19.862	17.707	21.7533
HD.03G0009290	5.67818	5.67371	5.38358	0.929931	1.18718	0.887005	0.360681	0.67764	0.854954
HD.01G0017150	1.60932	1.70429	1.9018	0	0	0	0	0	0
HD.01003553	5.37162	5.35915	5.17717	1.28957	1.11026	1.44873	2.45698	2.86807	2.48822
HD.08G0020290	5.9795	6.61033	6.72562	13.1233	11.253	11.2642	12.8222	13.2746	9.53407
HD.06011755	11.0942	18.6117	14.4042	0	0.083437	0	0	0.559631	0
HD.05007075	1.51999	0.912767	1.17134	0.380979	0.225059	0.298345	0.395948	0.282859	1.06869
HD.06011751	92.113	94.3462	88.768	15.1229	15.2753	15.2321	43.1509	48.36	47.6965
HD.07G0024710	0.554097	0.594031	0.500421	0.789263	0.672342	0.597041	6.36094	5.59696	5.72646
HD.04G0021110	11.4456	11.837	11.8211	14.3949	14.3322	14.1913	12.009	12.0034	12.0697
HD.12G0012460	1.43675	1.8553	1.66614	0.582226	0.558745	0.40354	0.387125	1.51938	1.06195
HD.01G0023850	32.2505	32.9179	32.9737	29.8515	27.6612	29.7291	12.2986	12.6852	11.7055
HD.12G0006870	28.8934	28.5974	28.1218	20.2479	20.3865	20.3445	52.4053	48.9363	46.4828
HD.12G0002390	6.37016	5.48988	6.09237	0.80916	0.99598	0.840735	3.74669	3.41127	3.56029
HD.10G0026470	48.0564	49.2507	47.7084	15.6873	17.3857	17.8778	46.4664	63.0754	60.6185
HD.1403009	8.96759	10.6931	9.14125	6.69241	7.7553	6.89313	25.4953	25.3583	26.5578
NewGene_13289	1.98644	2.71421	2.01186	0	0.07043	0	0.803665	0.271789	0.09042
NewGene_17565	7.14959	7.24294	7.27176	0.474111	0.760824	0.633331	2.67295	3.26746	1.96923
NewGene_18574	1.7997	1.77964	1.35279	0.343406	0.298265	0.205755	0.674617	0.455608	1.43812
HD.03G0014370	4.82668	5.74761	4.98715	3.2597	3.0394	3.08527	13.5266	15.7227	17.2909
HD.03G0018010	6.36494	6.14963	6.74347	2.23953	1.89074	2.00698	1.80568	1.44609	1.82791
HD.13G0020560	84.8327	85.4584	85.1249	29.0223	27.6829	29.8371	11.5886	10.1964	10.8212
HD.13G0019270	18.5313	18.6641	17.3291	2.836	3.22585	2.7062	1.97552	3.02971	4.49432
HD.04G0011580	17.4544	18.2218	18.5547	3.08352	2.82557	2.18168	11.2191	17.0382	19.9999
HD.04000051	117.634	111.011	113.714	0.06751	0.264594	0.104001	0	0.169531	0
HD.05G0027600	5.70874	5.82504	6.77457	1.2171	1.27201	1.12214	4.99038	5.53105	7.61473
HD.15G0017260	10.2105	10.2568	9.96365	1.04982	0.998921	0.843964	5.57862	6.73558	5.56661
HD.05G0012290	2.43708	1.92261	1.67457	0.341902	0.380695	0.401706	0	0.470898	0.174431
HD.10G0010120	6.86035	7.33925	6.63522	0	0	0	0.348735	0.166954	0.408829
HD.02G0030230	179.861	187.099	183.721	84.7769	84.9356	86.9999	337.266	377.939	401.832
NewGene_41231	0.219929	0.215021	0.12186	0.568386	0.410861	0.511356	0.209683	0.411332	0.593475
HD.06G0008010	3.29962	2.56293	2.31658	3.95693	3.76524	3.81312	1.33737	1.35951	1.03577
HD.15G0019590	22.8614	22.5508	25.8609	37.1519	36.9159	35.8774	23.6138	26.2749	29.3678
HD.03G0009660	4.02621	4.08211	3.84292	4.79075	5.26129	4.34643	18.0645	21.681	17.5027
NewGene_13284	3.17266	2.48459	3.34558	0.090188	0.040625	0	0.170473	0.384054	0.507487
HD.11G0022820	4.10791	4.71821	4.8285	0.357208	0.292712	0.610413	0.725648	1.32026	1.63576
HD.12G0022180	0.805001	0.80911	0.802629	0.357994	0.206289	0.331776	0.52206	0.720709	0.523185
HD.05G0020990	0.572394	1.03328	0.803892	1.40475	1.78249	1.60071	6.23566	6.86739	7.72079
HD.03G0020920	39.2327	36.9622	37.2798	5.34606	4.43077	5.2638	15.487	20.2985	19.5165
HD.12G0013330	36.5422	33.352	36.592	16.0174	14.4251	14.4968	45.035	49.1184	57.7413
HD.12G0014300	1.80347	1.40702	1.21827	0	0	0	0	0	0
HD.04G0015770	14.8159	14.5166	14.8149	9.87129	9.47098	9.72974	4.60877	3.80337	4.09525
HD.14G0000250	2.20563	2.22692	2.19228	0.615455	0.661787	0.843983	1.06119	0.61407	1.26295
HD.04G0025960	10.259	9.48754	9.55947	1.82607	1.38293	2.18263	1.13528	2.54873	2.21724
HD.11G0025630	2.28924	2.58298	1.67254	51.797	49.7022	51.4608	1.72424	2.57251	1.61017
HD.11G0022790	18.7693	19.3267	18.1276	42.7561	44.9281	42.5345	15.4885	16.5629	19.0084
NewGene_10064	3.22642	3.55507	2.97635	2.93119	3.21886	3.85423	2.66889	2.22372	2.04095
HD.12G0015650	16.0048	16.3878	16.5847	4.72927	5.85813	4.83244	9.99695	10.8491	11.9803
HD.13G0007900	9.59569	9.38277	11.288	16.0595	15.8191	16.5233	17.229	11.8451	13.5531
NewGene_19225	2.09029	1.62335	1.67989	0.253914	0.416011	0.235601	1.14998	1.22397	0.784949
HD.07G0004930	22.0208	22.9487	22.7283	16.0687	17.3914	16.0283	8.74737	9.19701	11.2006
HD.05G0019870	24.0706	23.7423	25.156	39.1896	37.9956	37.2347	30.406	28.0213	27.242
HD.13G0003620	3.3405	3.46116	3.8262	0.386266	0.490589	0.366984	0.703782	1.05037	1.73986
HD.03G0012880	10.8817	10.7561	10.5545	2.59917	2.31507	1.94033	3.55683	4.78877	4.45044
HD.13G0005500	0.555201	0.47477	0.441198	0.016104	0	0.011556	0	0.012082	0.024981
HD.10G0022880	0.696751	0.742152	0.678135	1.45129	0.970715	1.60904	5.11936	4.86186	6.56689
HD.02G0033760	47.6581	48.4009	48.1815	156.245	159.775	163.51	92.9827	104.652	112.538
HD.12G0025630	32.7906	31.8943	30.6322	35.9829	37.0206	37.5258	69.744	81.697	86.8911
HD.10G0020950	1.68222	2.00008	1.81023	3.48555	3.35522	3.74563	5.87323	3.75831	4.66519
HD.06004385	10.3929	10.6295	10.3737	1.38955	0.768259	0.93191	1.79067	2.34187	3.96996
HD.10G0025350	1.08814	0.765934	0.633364	0.666067	0.579242	0.820282	2.5047	2.27883	1.98437
HD.04G0021160	2.42701	2.63838	3.70048	11.2468	10.4701	9.43971	7.44102	9.38252	7.61762
HD.05G0019030	13.0867	12.0433	11.7615	18.3302	17.9777	19.7208	17.1282	22.1985	22.3573
HD.01013573	1.13722	1.8899	2.4714	0.203697	0.116187	0.12351	0.997232	0.980381	0.605076
HD.02G0014940	15.624	15.2312	15.5637	4.55916	4.81454	4.13393	5.83057	5.84767	7.39211
NewGene_44312	0.21835	0.214169	0.336703	0.678272	0.431474	0.56061	0.298824	0.3576	0.384483
HD.05000256	2.16133	2.17605	2.41855	6.72581	6.88461	6.90895	5.47771	5.45095	5.0327
HD.05000253	0.031889	0.105749	0.106138	0.209667	0.133805	0.049225	0.863208	0.583041	0.786333
HD.15G0012340	0.936254	1.17667	0.966765	0.574668	0.590241	0.635171	0.443046	0.513225	0.786617
HD.06002763	0.381565	0.193734	0.361508	0.407628	0.184614	0.37003	0.183697	0.116627	0.494219
HD.01G0031240	17.5155	17.632	18.0562	39.7959	38.7077	38.2279	23.3681	28.0511	29.4294
HD.1407826	0.108449	0.058865	0.07149	0.467444	0.521838	0.595678	1.29337	0.940565	1.2873
HD.06G0009650	6.62168	7.31043	7.17746	34.1737	31.499	32.5225	13.6039	14.8849	14.2675
HD.01G0036020	10.9832	10.7852	11.9863	14.3101	13.4107	13.4481	14.2658	11.9871	13.1269
NewGene_41626	1.82321	2.02211	2.1223	0.066748	0.037539	0.217202	0.654541	0.9663	1.74962
NewGene_41625	8.153	8.91468	8.58783	3.04031	4.00352	3.39713	4.2144	5.03902	6.54006
HD.06G0033430	2.24653	2.03346	2.39056	2.59985	2.51374	2.78757	2.11991	2.24318	2.65811
NewGene_7864	10.9438	9.48542	11.1661	1.95452	1.8909	1.31277	4.90238	8.11639	5.39316
HD.02G0004840	5.59009	5.76346	6.10877	0.779472	0.969705	0.680368	2.46197	2.12205	2.35344
HD.06G0003100	0.706505	1.15843	0.977352	0.895188	0.993562	1.09319	2.4238	2.67312	1.61654
HD.05G0012680	14.9491	13.688	14.207	17.2085	15.8713	16.952	35.908	33.8913	40.5183
HD.04G0024370	21.0747	19.7586	22.0309	61.539	61.4945	57.8961	15.1275	10.8218	11.0532
HD.03G0014230	4.56564	4.38331	4.27891	0.850272	0.754254	0.661863	2.06809	1.91517	1.55575
HD.02G0016010	4.80447	5.11927	4.99697	1.35842	1.27963	1.33595	2.99757	2.98097	2.21835
HD.05G0018920	7.29734	6.68184	7.53071	9.90659	8.47859	9.2913	11.1814	12.1602	8.59246
HD.09G0023810	4.59286	3.89564	3.30211	4.14936	4.25706	4.09851	1.71589	1.5	2.56094
HD.02G0005060	3.49643	4.33525	3.6824	7.03324	6.52517	6.97609	2.65954	3.60365	3.33616
HD.06G0006550	2.57063	2.34519	2.84922	1.06669	0.865043	0.785704	17.4939	16.2473	16.3418
HD.01G0036770	31.5357	31.7544	32.6309	15.4498	16.5266	15.6825	37.9539	38.493	37.9717
HD.01013577	6.90796	6.79131	8.06185	2.09555	1.88677	2.10819	3.72244	2.29507	2.93171
HD.09006985	8.09587	7.22403	9.24651	1.94413	1.0475	2.35838	7.77611	4.0842	4.97896
HD.06G0007680	1.54491	1.42257	1.5542	0.051571	0.118079	0.064758	0.288456	0.440275	0.136129
HD.08G0017110	3.14885	3.20681	3.2856	1.52468	1.53216	1.62066	4.82082	5.41312	5.52635
HD.07G0002420	27.7733	27.8234	27.0106	85.403	77.8273	78.977	54.7129	57.4938	55.4732
HD.02G0032140	2.76113	2.68159	2.89744	1.90023	1.87652	2.51009	0.727126	0.408992	0.316636
HD.13G0009500	1.87428	1.76592	1.59893	87.6761	88.7475	83.9114	10.7061	8.93491	8.64134
HD.10G0025820	2.55518	2.57102	2.59034	0.577726	0.44046	0.487695	0.537855	0.577574	0.681181
HD.02G0008090	4.58021	4.48559	4.16936	6.95863	6.90551	7.29577	7.01728	5.52194	6.34173
HD.01G0036680	9.86782	9.14201	10.8217	15.9463	16.7113	18.0686	24.9501	21.56	27.2187
HD.03G0023520	1.47535	1.69949	1.36361	0.273486	0.274525	0.248255	0.452821	0.451516	0.581602
HD.15G0015370	16.9433	18.3608	18.9345	83.4883	81.0537	84.0527	15.4463	11.8637	11.3279
HD.06G0006880	1.24237	1.68787	1.65995	0.077112	0.398396	0.17721	0.695667	0.765013	0
NewGene_14131	1.9531	1.7272	1.57073	0.294249	0.245784	0.207372	0.636762	0.081361	0.108924
NewGene_34000	2.27154	1.83456	1.43637	3.00448	2.12106	2.39546	13.6757	13.2744	14.1399
NewGene_34001	0.456603	0.248896	0.663011	0.370864	0.773763	0.61854	3.27092	2.18662	2.25923
HD.12G0023910	10.1019	10.2875	10.77	49.2654	48.198	47.19	17.0542	16.2148	16.044
NewGene_40579	1.06692	0.563129	1.21904	0.850065	0.516392	1.10185	1.43962	1.27069	0.438651
HD.07G0018530	16.2092	14.8294	17.1702	1.57557	1.71598	1.21074	0.519486	0.699934	0.892715
HD.01G0006950	266.339	235.774	259.975	0.928755	0.488178	1.2318	6.09842	8.58792	2.91684
NewGene_40574	8.43228	8.97361	9.20365	1.13452	0.936348	1.7257	2.49499	2.01902	2.05252
HD.06G0039700	1.36096	1.40146	1.41413	0.359443	0.229991	0.194202	0.340394	0.500349	0.210909
HD.01G0036970	0.874476	0.453887	0.462756	4.62586	4.95475	4.88958	33.6784	27.3047	29.6648
HD.06004357	25.8605	25.8561	25.587	88.021	88.4856	83.7437	521.612	553.528	492.093
HD.07G0018990	1.1234	1.66395	1.08976	0.154763	0.051277	0.106778	0.875756	0.233118	0.566033
HD.01010482	11.3991	10.1102	9.7363	6.09051	6.2893	5.28623	2.32586	2.52036	3.55727
HD.14G0008240	0.396683	0.247771	0.11748	6.01063	5.20958	6.14212	38.954	31.3315	31.9904
HD.14G0002660	6.76434	7.55688	7.42771	8.49634	7.51558	8.04566	7.49935	7.33388	7.0136
HD.06008861	4.92379	4.36705	5.18804	1.28129	1.73025	1.60911	4.98191	6.56813	6.05205
HD.03G0031830	3.24425	2.21837	2.8116	0	0.180584	0.160057	1.98773	0.372105	1.49322
HD.06G0036460	0.911	0.728398	0.948314	4.09966	3.93868	3.58715	1.74317	2.42835	2.97017
HD.02G0019950	21.1161	22.342	22.2369	21.8001	23.6899	20.5305	59.792	55.8439	58.998
HD.01003189	17.8036	14.3239	16.0345	1.30385	1.2458	1.73056	8.80887	7.78896	8.47774
HD.07G0014190	2.86073	2.56625	2.84833	1.13479	1.16518	1.1703	7.69734	5.29027	6.09338
HD.15G0010130	2.80953	2.85862	3.01337	0.83697	0.610573	0.854368	0.869896	1.09427	0.428783
HD.15G0011700	4.8984	4.66711	4.49273	0.901041	0.75433	0.931244	2.40796	1.74682	2.5488
HD.02G0009050	4.69174	5.71458	5.33436	0.787974	1.07441	0.903937	0.441374	0.733133	0.679159
HD.1400329	3.75049	3.8358	4.42626	4.02571	3.4753	4.12818	3.66406	2.85701	4.46854
HD.06G0038070	281.465	262.739	266.968	1252.86	1315.41	1301.94	2582.42	2208.34	2133.61
HD.03001838	2.69488	3.2135	2.94622	0.463099	0.171753	0.190679	0.375574	0.796231	1.20899
HD.03001839	0.530372	0.500278	0.806686	0.392931	0.657009	0.268205	0.850162	0.796962	0.372369
HD.04G0003030	96.8487	97.6906	95.1275	426.848	419.445	413.853	36.6453	38.822	42.2742
HD.01G0033130	3.54587	3.44861	3.55721	2.69217	2.42412	2.02565	9.91444	10.0247	11.1445
HD.13G0024620	3.14268	3.66639	3.54953	9.14777	8.43969	9.57968	19.4302	22.1479	18.6345
NewGene_27542	2.25782	2.54651	2.21271	1.70328	1.58107	1.47857	4.79464	7.53507	5.83544
HD.15G0017700	477.529	499.556	499.793	114.453	109.261	108.061	1003.65	1011.48	1016.53
NewGene_27545	0	0	0	0.124011	0.187682	0.120505	1.10727	2.46414	2.03153
HD.05G0006560	3.50243	3.40899	3.59947	5.06597	5.08143	5.3797	5.59804	5.02477	4.69007
HD.14G0004540	25.1993	26.2556	25.5923	11.6115	10.9465	10.331	6.96166	6.74426	4.89093
HD.10G0008290	1.56585	1.11137	1.29702	2.69009	2.35869	3.1845	4.06103	3.56176	3.28169
HD.05G0001690	11.9191	10.4973	12.0127	12.8419	11.4853	11.5778	16.9859	16.3107	16.5486
NewGene_2501	2.45886	2.70304	2.36358	5.36064	5.13217	5.19507	0.981316	1.38868	0.960173
HD.04G0026440	3.95951	3.92053	3.41955	0.762518	0.915623	0.757195	8.70667	6.66455	7.69233
NewGene_1855	2.04877	1.98176	1.72352	0.027717	0	0.03972	0.962308	0.866509	0.912184
HD.02G0001380	10.5229	11.9304	11.3568	12.7624	13.7459	12.4151	13.5159	13.0416	11.4679
HD.11G0005010	1.72311	2.14608	2.10528	0.364651	0.296714	0.30324	1.23875	0.584154	0.461096
HD.12G0017510	36.5339	37.921	37.7736	4.67705	4.20299	3.31113	8.86622	7.8196	8.54457
HD.07G0012690	30.7776	28.8016	29.2062	59.9722	58.6366	58.1006	27.3037	25.2766	25.735
HD.14G0018790	6.01879	5.16112	5.82997	12.9399	13.8524	11.8277	225.659	208.609	212.711
NewGene_30259	4.37624	5.60355	3.0651	0.984238	1.40532	1.21291	1.40179	3.51777	3.61501
HD.02G0006550	53.7329	51.6624	52.0289	36.6309	34.3901	34.8617	61.5029	57.1326	63.4203
HD.02G0002870	340.542	358.272	344.949	232.557	230.821	234.776	279.167	292.984	308.892
HD.02010669	30.5768	32.0842	34.2469	4.71945	5.86041	5.08532	10.938	7.97793	8.2112
HD.07G0014440	1.46675	1.49706	1.64181	31.1322	32.3093	31.3333	6.84831	7.61804	8.8802
NewGene_34057	0.120349	0.475181	0.297624	0.178538	0.352634	0.354251	1.11564	3.39669	3.64999
HD.11G0013420	20.8832	19.2674	19.541	4.78673	4.64442	3.70489	5.2877	5.08391	4.81631
HD.13G0015760	27.5962	28.3205	28.1003	48.2804	45.3629	45.6397	8.54012	9.06184	9.21246
HD.06G0027710	31.6616	29.4429	33.5539	2.56314	2.60522	2.93802	1.26736	2.93178	1.7487
HD.07G0015170	7.78945	8.19853	7.95477	2.21761	2.14739	2.24641	1.5714	1.35297	1.7948
HD.03G0002040	4.17579	3.76077	4.21472	0.169766	0.360969	0.155662	0.65384	0.622935	0.466169
HD.14G0015460	3.63081	3.17021	2.86018	6.16712	6.62724	7.68005	14.984	13.8195	15.8973
HD.01013790	1.38877	1.43476	1.47363	0.272553	0.272856	0.353259	0.370961	0.683412	0.680729
HD.01013793	2.07662	3.15219	2.24803	1.05196	0.478507	0.631372	1.49134	2.33032	4.25735
HD.02009227	11.7424	10.7808	11.4422	0.030451	0.08174	0	23.2732	7.6463	7.79697
HD.14G0019770	18.9527	19.5553	18.6337	81.7293	80.8308	80.2572	93.0635	93.8583	90.9627
HD.11G0018360	28.502	29.5613	28.9677	128.842	125.106	127.502	51.7012	51.1991	57.4195
HD.02001037	56.3653	53.395	53.5604	25.0143	27.3352	26.0864	60.1173	59.4042	64.1841
HD.12G0000940	15.5239	15.4702	15.8175	1.28545	1.50535	1.52716	6.49598	5.14909	5.89662
HD.02001032	21.3026	19.7851	20.9713	23.8333	25.8523	26.0899	2.33305	1.84779	1.68584
HD.14G0011540	11.8923	11.3059	11.9102	18.4453	18.6307	17.7931	16.6992	12.1135	16.0039
HD.01G0005630	4.53454	4.98842	4.67864	0.783434	0.620123	0.691661	2.3312	1.9277	2.39091
HD.03G0030010	1.70375	1.54766	2.02807	1.15436	1.58991	1.42607	2.65641	1.91485	2.43692
HD.13G0003180	2.12665	1.85313	2.2033	1.28689	1.59782	1.36967	0.820664	0.375546	1.57371
HD.01G0004940	625.796	604.459	621.82	6.4589	6.22355	4.84184	11.8505	11.175	11.4894
HD.01010795	2.69794	2.01606	2.35085	0.154531	0.301531	0.07769	0.417777	0.545858	0.160397
HD.04G0001300	108.137	112.702	108.125	147.606	133.85	141.774	139.326	119.85	141.16
HD.07G0024570	6.39589	5.73926	5.90437	1.2892	1.17847	1.06229	3.94379	4.58117	5.10681
HD.05G0008310	0.579501	0.516062	0.423542	0.724883	0.685723	1.11611	0.800652	1.57629	0.438813
HD.11G0002240	247.031	241.98	248.925	1001.95	1012.94	1014.91	512.078	479.927	493.119
HD.04G0010080	4.69957	5.59614	5.72477	0.093956	0.110465	0.02526	0.361967	0.35685	0.291845
HD.12G0019050	17.7218	17.3602	20.2281	50.4335	51.8441	45.8029	28.934	26.8304	27.0037
HD.09G0008870	12.2951	12.2265	11.6651	2.24191	1.8871	2.29044	7.14376	4.57967	8.89179
HD.06010238	1.91814	1.80391	1.3166	2.66332	2.09593	2.52726	4.75068	3.89976	2.70968
HD.01G0002360	7.00581	8.37758	7.20622	0.536524	0.391025	0.660692	1.30904	0.654081	0.653734
HD.02G0007600	3.97784	3.89196	3.93397	0.665499	0.556081	0.493514	0.743778	0.933615	0.70009
HD.12G0005900	9.5155	9.60154	9.90155	4.7481	3.68048	4.40889	2.94596	2.85106	1.93385
HD.04G0012820	9.11247	9.16599	9.58118	7.18413	6.55045	6.27369	1.97152	1.67807	2.15544
HD.08G0004040	7.95357	8.05989	8.16907	6.5192	8.36356	7.3317	7.20277	6.56132	5.86479
HD.13G0006500	5.59203	4.8806	5.59192	0.479775	0.0254	0.179167	1.30113	0.377187	2.13337
HD.03G0017550	5.43034	5.87792	5.9784	1.26839	1.31057	1.09644	2.21022	2.12222	1.79639
HD.07G0023970	2.08302	2.41517	2.51381	0.627472	1.03772	0.634112	0.379219	0.520197	0.537786
HD.09G0001640	14.5166	15.5599	15.2383	20.4517	20.0191	18.2427	9.71593	12.1762	9.65964
NewGene_20124	14.7375	14.7697	13.7275	1.9966	2.66771	1.84667	11.2804	16.5304	15.6681
NewGene_20126	1.83306	1.97189	1.0306	0.542428	0.480667	0.55899	1.96484	3.18387	2.00665
HD.03G0031600	23.2007	23.5259	24.7665	3.97047	4.18928	3.72276	8.15724	5.80263	5.05161
HD.14G0022960	48.8537	49.4016	50.8775	6.58148	6.77394	7.07948	12.1068	14.4072	14.8598
NewGene_28457	0.047128	0.156528	0.172737	0.396939	0.580335	0.414008	0.222231	0.100627	0.255908
HD.02G0032360	155.403	148.501	157.598	186.512	190.811	180.886	81.392	76.0435	72.3359
HD.02G0003830	6.26782	6.97827	7.18582	1.3293	1.193	1.52309	4.38827	6.80434	5.30539
NewGene_30267	9.45617	8.12316	7.51921	0.594187	1.09997	1.19527	2.69193	0.924665	1.55884
HD.05G0011000	0.746799	0.62869	0.614624	1.14551	0.847898	0.923252	0.738996	1.27572	1.49795
HD.15G0019060	2.72828	2.72526	3.09118	4.18318	5.0001	4.31166	4.78001	3.03151	4.2907
HD.06G0034120	8.02241	7.2026	7.02961	5.79654	6.67016	6.08628	4.04481	4.58971	3.36361
HD.15G0003440	83.305	89.0707	88.48	59.5315	56.7445	54.1173	26.5837	24.3131	25.3799
HD.05G0000780	17.0575	17.0688	16.0545	2.34924	2.09656	2.19327	22.6487	21.6684	21.6718
NewGene_5363	2.04423	2.08775	3.39795	5.16303	5.50724	5.88837	4.31992	4.12647	3.48477
HD.11G0003100	20.8403	21.901	22.2668	19.6985	19.2369	19.9475	37.7727	27.2971	26.7263
HD.09004116	9.65854	8.38941	9.40576	1.2548	1.09182	1.10344	1.96706	2.23984	2.57713
HD.09004114	1.63439	1.77468	1.33663	0.410134	0.511395	0.360368	1.65257	1.52366	2.62894
HD.08G0000960	8.07426	7.38736	8.28501	12.3923	12.1389	12.1835	7.18336	8.04744	6.24676
HD.01G0012140	1.34631	1.4229	1.09598	3.32479	2.93432	3.331	5.4569	5.24216	5.02917
HD.07G0019920	1.85053	1.44233	1.41752	0.095729	0.440489	0.146339	0.617235	0.483371	0.495544
HD.03G0030900	140.91	135.91	142.281	146.219	144.091	143.483	160.137	163.827	174.645
HD.15G0004790	8.02655	8.27012	8.19727	2.09987	2.19072	2.67332	1.74492	0.740829	1.94481
HD.01G0017310	8.21293	8.38187	9.1757	7.90892	7.47473	8.0191	10.431	7.58168	12.3549
HD.15G0019390	3.73869	4.01284	4.19317	10.4749	10.9439	9.50193	5.57938	6.534	5.62863
HD.15G0012660	5.03465	4.88387	4.80205	0.583624	0.473363	0.53392	0.777418	1.08281	1.41859
HD.05003874	1.25628	1.11423	1.01665	0.61147	0.636968	0.457705	1.09781	1.33719	0.888828
HD.1106735	0.649794	0.727082	0.673749	0.792973	0.604322	0.593764	0.502824	0.724764	1.02147
HD.01G0000910	34.036	35.2453	32.7359	3.12684	3.16209	3.02982	2.72779	3.24768	4.47634
HD.15G0000230	3.58787	3.72632	3.83438	0.453592	0.366221	0.59157	2.7155	2.0815	1.78456
NewGene_23470	5.42349	5.38433	5.71907	2.47361	1.71579	1.60376	6.18294	5.70644	6.45874
HD.06G0035830	13.8198	12.2825	13.8638	7.17152	6.12767	6.21779	4.63922	5.17745	4.37305
HD.06001459	9.59267	10.416	10.2911	11.8313	13.2254	14.5915	8.80687	9.88736	9.03718
HD.07G0027600	5.32059	3.73648	4.53456	5.36013	5.83113	5.4881	3.58849	2.91939	6.5786
HD.06G0004440	68.4607	66.7462	69.012	57.246	61.5066	57.9928	135.481	123.292	124.084
HD.06005569	26.9126	26.1346	26.1103	27.7874	27.7716	29.6012	16.6818	19.82	18.2615
HD.05G0028610	4.97137	5.11007	4.63104	9.58306	8.00845	8.70446	2.41651	3.71212	3.28226
HD.1106888	16.9649	16.3401	16.3573	5.08112	5.03992	5.08941	4.76982	4.3553	4.77865
HD.05G0006350	2.04952	2.97948	2.12129	5.70151	5.66585	5.25	12.4844	11.1686	12.9014
HD.07G0005060	3154.25	3071.07	3133.7	71.2077	68.1056	66.6197	87.0127	96.5383	97.9296
HD.05G0016170	39.3054	36.6406	35.6935	7.53242	7.36564	7.37566	14.5055	10.9227	12.6022
NewGene_23780	1.82939	1.64306	1.70978	0.138542	0.118795	0.172974	0.577561	0.642237	1.55715
HD.13G0017050	48.3228	47.1819	50.2553	39.2077	37.8243	37.7084	23.8717	24.8367	22.4515
HD.01G0029420	18.2713	17.4141	18.7656	6.55485	6.56756	6.6523	4.1164	6.53667	6.04634
NewGene_4016	1.22569	1.2555	1.07562	2.65639	2.66601	2.7863	1.56869	1.15279	1.04683
HD.08001196	43.4764	42.3886	42.4926	46.2522	48.6363	46.3751	64.8334	60.748	58.892
HD.08001197	20.6088	22.6327	22.1332	3.19953	2.85848	2.8499	13.0396	14.2615	16.1337
HD.02002237	1.92529	2.04965	1.7613	0.313205	0.343519	0.497879	2.13008	2.2275	2.35467
HD.07G0020380	51.8312	54.3321	54.379	8.00293	8.15045	7.95608	59.4304	48.2103	51.4633
HD.10G0006550	20.5327	18.7364	20.1401	14.5028	12.2168	13.2657	10.8525	9.54832	10.2373
HD.09G0013260	0.383185	0.498726	0.482916	2.87959	2.86848	2.85143	0.728363	1.05802	0.883967
HD.07G0017400	8.38587	8.86533	8.68729	44.5561	41.7151	41.3661	31.4728	28.496	28.1806
NewGene_31608	1.70981	1.71179	1.69146	0.468865	0.324037	0.315103	1.08157	0.410108	1.0617
HD.10G0001940	38.1687	37.2537	36.8071	4.82946	5.27164	4.53608	13.5556	11.3586	11.2243
HD.03G0004040	13.0367	12.1903	13.2631	16.5675	16.2146	17.1539	12.816	17.2019	16.1589
NewGene_36372	2.43595	2.74248	2.60648	1.57708	1.36094	1.50154	1.0488	1.06058	1.81147
HD.08G0024910	15.2968	14.6655	15.9213	3.66681	3.51266	3.91834	25.948	23.0569	23.9511
HD.08G0005010	0.170094	0.178922	0.126587	1.37974	1.46315	1.40267	0.673476	0.631139	0.752558
HD.07G0011800	5.11225	5.17435	5.18895	2.11628	1.87042	1.64356	2.6746	2.77278	3.20397
HD.15G0001540	1.95674	1.90558	2.24026	1.80302	2.11683	1.68221	5.50539	4.80403	5.39336
HD.05G0012720	0.571595	0.413114	0.535257	0.285707	0.397811	0.630292	2.24053	2.76168	1.37424
HD.09G0006450	8.30193	8.24946	10.4556	37.5603	40.5508	37.891	50.7439	45.7446	41.1549
HD.09G0016560	67.0163	64.9557	68.1088	1.81851	1.40464	2.2927	2.48999	1.09908	1.78611
HD.14G0009450	4.37933	4.38558	4.49292	5.32757	5.43827	5.25846	3.23207	4.09588	2.84544
HD.04G0009310	12.5729	12.5774	12.5027	9.54017	8.99527	8.95485	11.9107	9.83995	11.8549
HD.04G0016450	8.87669	10.0123	8.93924	18.8963	18.1667	18.3133	9.67986	9.87375	11.6246
HD.10G0014420	6.59017	6.10913	6.1581	8.52753	8.07785	7.68257	15.429	16.5944	15.9368
HD.05G0023440	3.86811	3.76755	3.33106	1.49295	1.50757	1.49721	2.02529	1.51248	1.14258
HD.10G0028950	24.5603	23.7388	24.5324	43.9381	42.5085	41.8439	46.2213	44.4505	50.6948
HD.01G0020560	14.3218	14.1614	13.8401	1.04135	0.875106	1.14848	3.69708	4.25363	4.53484
HD.10002286	55.5567	56.2678	52.8847	32.483	30.4904	31.1056	98.5421	105.13	111.979
NewGene_22431	2.0028	1.63518	1.96764	0.511068	0.331801	0.45084	0.142873	0.641368	0
HD.1503951	39.0691	33.7192	35.0524	112.528	102.103	113.473	21.0445	17.4554	17.3673
HD.1308841	2.87142	4.45027	3.72174	0.122661	0	0.079313	0	0	0
HD.05G0024870	11.4174	10.8876	9.87687	1.3515	1.5687	1.75162	2.84411	2.61139	3.02002
HD.04G0028860	12.8295	12.5794	13.1494	0.240976	0.372226	0.215553	1.30282	0.516518	0.821711
HD.03G0010970	1.38741	1.69473	1.75429	2.09256	2.04236	1.61831	5.17631	4.42205	3.10465
HD.1309465	0.03884	0.088627	0	4.83015	4.0166	5.47353	2.32814	3.42791	3.811
HD.1305748	17.2587	18.8402	16.8702	4.88128	6.72937	6.52297	23.5467	27.0251	25.5449
HD.1305741	10.9479	10.7178	11.9985	2.33057	3.12367	3.03289	13.0701	16.0244	14.1554
HD.11G0005970	56.1494	56.0976	58.6329	9.24192	8.22141	9.60594	29.9317	38.1691	31.4349
HD.05G0019630	5.3006	4.84264	5.2556	0.587588	0.820654	0.543527	2.68474	2.74075	1.75271
HD.09G0019320	21.5924	22.1508	23.1032	32.6168	31.8692	32.1094	21.7938	21.0036	20.6717
HD.10006703	0.825642	1.23826	0.70165	0.977537	0.546913	0.301514	1.03041	0.085408	0.676398
HD.03G0005830	0.191825	0.064606	0.146768	1.50755	1.47716	1.79411	1.98029	2.21209	2.21301
HD.05G0022310	1.10236	1.02701	1.03181	0.110621	0.212141	0.186978	0.10522	0.263164	0.405397
NewGene_37774	1.00105	0.658273	1.47254	0.210655	0.237206	0.268526	1.94811	0.722901	0.401615
NewGene_37777	0.164014	0.211943	0.239466	3.11827	3.02413	2.75233	0.952	1.27064	1.83262
NewGene_29269	3.11167	2.84488	2.9257	0.189099	0.059402	0.226806	0.071439	0.249219	0.153954
HD.08G0023970	46.0369	44.9364	46.7752	48.4226	45.8606	47.1071	69.7008	64.2203	68.5804
NewGene_29263	6.35237	6.7615	7.98714	0.488922	0.673091	0.186937	1.2381	2.52251	2.1346
HD.02003961	2.87615	3.21096	2.62501	4.10525	4.58584	3.72725	3.29727	3.5614	2.3216
HD.14G0023520	139.507	137.702	132.914	123.325	131.253	127.344	291.5	333.762	337.246
HD.1308338	4.89447	5.15905	4.89028	0.378038	0.429772	0.452335	1.44996	1.24622	0.477803
HD.14G0007090	7.57015	8.44247	8.79557	1.91758	2.18507	1.67319	20.1982	15.4629	15.5913
HD.06G0035820	7.94488	6.66965	7.32214	7.78655	8.04534	7.57057	8.29526	8.25887	8.94191
HD.08007047	6.04379	5.62727	5.20081	9.35597	11.8171	11.6056	4.64713	2.52874	3.46904
HD.03G0027150	15.3915	15.777	16.2633	18.1049	18.7075	18.7492	26.619	24.1229	27.0029
HD.08G0020700	0.840842	0.888894	0.90236	0.052479	0.07802	0.175612	0.142559	0.266403	0.219703
HD.01G0027930	0.106173	0	0.080134	1.42682	1.21461	1.35844	0.359425	0.447449	0.283185
HD.10G0006160	1.80912	1.61728	1.1165	0.256661	0.163361	0.137079	0.517803	0.221073	0.353031
HD.05G0029090	19.7796	18.6237	20.0683	27.6065	25.5059	25.0865	20.3377	19.3633	18.0247
HD.13G0009960	3.07674	2.50464	3.65919	3.77399	4.05965	4.95058	6.421	4.7772	4.60821
HD.10001710	2.42777	2.20609	2.2446	0.088466	0.059632	0.187238	1.98409	1.39979	1.98098
HD.05G0021750	9.33672	9.16732	9.57249	12.946	12.5236	12.0441	5.50769	7.52743	5.87714
HD.04G0021480	2.45414	2.36666	3.00012	2.19165	2.69278	1.61058	6.07539	3.21283	2.66025
HD.04G0030100	1.39216	0.958852	1.12077	0	0	0	0	0.47261	0
HD.05G0015190	14.6312	16.6988	13.4881	1.33078	1.67377	1.06233	9.58681	8.08611	10.8868
HD.12G0004710	4.88365	4.02704	5.19897	0.639995	0.931771	0.825752	2.80565	2.16919	3.35192
HD.04G0024700	9.755	10.3636	10.3239	0.988187	0.600927	0.833971	1.11222	1.97594	1.52855
HD.10G0024310	96.9393	94.422	99.0156	162.925	161.199	159.644	55.8301	59.5567	62.0642
NewGene_38744	4.3666	3.13872	2.71724	0.030143	0.073632	0.107484	1.45404	0.587664	0.148026
HD.1304901	25.8573	29.2176	27.1711	7.31938	7.31289	7.58925	22.7067	22.3416	20.2635
HD.06G0007910	4.5874	7.06915	5.85943	0.981536	1.00577	1.0114	2.22627	1.6665	1.11407
HD.03G0009000	73.0897	71.6647	76.0975	11.0378	11.3743	10.8083	29.6718	26.2058	29.4607
HD.04001609	21.0889	21.3069	21.928	3.2005	3.38977	3.76614	7.57998	8.92955	8.54726
HD.03G0003060	7.5615	6.61775	7.21866	23.6096	22.627	21.0118	23.9438	21.3865	20.4638
HD.08002400	3.5424	4.46762	4.8715	0.511382	1.01746	0.745857	0.984502	1.26615	2.07154
HD.13G0010520	2.71918	2.49938	2.5292	20.3182	20.0435	19.5578	12.1255	14.2487	14.0432
HD.05G0031650	1.49995	1.79263	0.72374	0.257388	0.579681	0.566204	3.43607	2.95039	1.66735
NewGene_9383	3.5786	4.31348	3.40493	0.439494	0.905165	0.669345	1.08763	0.550193	1.43072
HD.06G0020510	5.56436	5.7235	6.77088	0	0.045268	0.037032	0.058946	0.102966	0.07753
NewGene_9386	10.251	11.126	8.55189	0.883863	0.291277	0.375535	4.06867	1.15181	2.87629
HD.03G0004870	0.528809	0.518539	0.379756	0.432757	0.294956	0.343647	0.837013	0.847815	0.840021
HD.02002232	1.64471	1.44164	1.50346	0.342198	0.332364	0.411329	1.89667	1.79563	1.14252
HD.08G0028340	4.10808	3.3958	3.9225	0.293844	0.618351	0.245387	1.92567	2.5193	2.63835
HD.14G0003730	7.04168	6.6617	8.59581	10.5953	9.96403	10.6637	12.6318	13.9531	8.98684
NewGene_41354	0.237876	0.813314	0.275169	6.92719	8.22284	7.59878	6.07004	7.47321	9.23539
HD.1502939	0.168675	0.033268	0.233741	1.30072	1.53643	1.14687	0.51431	0.906725	0.289857
NewGene_15572	2.54725	1.58871	1.85057	0.716756	0.679674	0.556893	15.6201	14.8786	14.7743
HD.01G0040210	25.0737	24.3296	24.5084	78.4601	75.4268	76.1904	116.641	122.352	129.725
HD.01G0013530	0.725996	0.749127	0.51895	0	0.044433	0	0.186777	0.303582	0.028393
HD.03G0027550	5.44516	5.5958	5.381	6.08358	5.55931	5.73151	3.61151	2.89334	4.03524
HD.05G0020400	0	0	0.050105	0.668751	0.709188	0.522755	0	0.051371	0
HD.03G0023640	1.02675	1.15185	0.744428	1.85244	1.75387	1.12865	11.9092	6.9771	6.15882
HD.03G0012600	14.5513	14.0591	15.004	27.6051	25.1788	25.7164	22.132	18.609	19.454
HD.07G0000480	23.0688	22.407	22.2509	7.30576	7.05546	7.46603	29.171	33.4315	31.3565
NewGene_8380	0.771752	1.04381	0.819069	6.95587	6.80117	6.43718	5.82522	6.8506	5.71118
HD.03002953	49.8282	51.4307	54.8314	95.5472	97.688	104.734	109.601	102.692	106.658
HD.08G0027530	2.8744	4.19154	3.71192	1.45663	1.90017	1.72282	8.61125	9.92423	7.34625
HD.12G0003720	21.3299	23.605	22.6532	16.0457	15.485	15.5766	39.4919	46.8856	42.3596
HD.05G0023830	2.10645	2.25342	2.02042	3.63756	4.35285	3.83018	1.76285	1.5266	1.96726
NewGene_44270	2.0309	2.56356	2.85176	1.05248	0.58392	0.640745	0.520321	0.703706	0.744298
HD.05G0026800	6.95521	7.33486	6.69372	9.60836	9.42538	8.92978	7.71921	7.53559	8.28909
NewGene_44278	1.64033	1.50609	1.4939	0.098931	0.060953	0	1.10016	0.232137	0.524356
HD.12G0002450	22.705	21.9621	21.0297	0.090646	0	0	0.106983	0.13428	0.269436
HD.08G0025660	21.5489	20.9323	21.7161	58.1095	56.7041	56.9643	34.2608	32.0706	32.2267
NewGene_8038	0.044133	0.036607	0.019318	2.05697	2.21561	1.80971	0.234885	0	0.137528
HD.04G0025480	24.7872	25.5689	25.0792	70.462	65.7239	66.9043	44.495	47.4131	56.8223
NewGene_8030	18.5002	16.0371	16.2553	14.2791	17.6597	16.6326	43.4595	50.8998	51.4761
NewGene_41974	1.64536	1.56291	2.65954	1.07791	0.345911	0.896823	8.32857	5.69678	4.56218
HD.04G0028680	0.754477	1.07047	1.05706	3.37899	3.70972	2.95555	0.89267	0.426569	0.147594
HD.13G0002030	8.18997	6.7868	7.9994	1.74571	1.76772	1.58084	5.27828	6.1154	5.90305
HD.13G0007000	0.131716	0.068948	0.038528	0.77756	0.722981	0.913022	0.729908	0.607979	0.673114
HD.15G0017540	21.1213	21.9387	22.0488	7.54946	7.92343	7.6684	1.68322	1.39458	2.80825
HD.03G0032180	341.767	347.797	336.103	419.108	397.19	407.198	886.341	912.852	939.39
NewGene_4020	0.49163	0.394404	0.645765	2.76358	2.36068	3.62072	1.12922	0.385066	0.292508
NewGene_14881	0.34458	0.519071	0.200624	1.0526	1.24269	1.55505	0.325264	0.320421	0.147951
HD.07G0018520	18.3784	18.6131	20.5823	6.01183	6.41295	6.04573	14.8977	15.811	17.3749
HD.03G0003780	68.5105	69.355	64.7709	102.035	98.2211	94.2102	79.1698	76.2565	78.571
HD.04G0030910	7.37221	7.88443	7.92551	12.3993	12.4974	12.1975	6.19146	8.31439	8.59522
HD.02006442	1.93348	1.3719	1.49152	2.07456	3.41751	2.53135	3.61858	3.95945	4.02377
HD.02006444	2.10247	2.1202	2.29043	0.706554	0.663055	0.55965	1.10319	1.08241	0.777018
HD.04G0026680	5.89027	6.19264	5.42387	0.657705	0.548917	0.677759	1.99183	1.23418	1.68784
HD.02G0032310	10.9144	9.54877	10.7073	2.05792	2.08577	1.95634	3.17657	3.24029	4.69494
HD.02000724	35.4736	34.869	35.2899	57.2279	56.6306	54.9605	23.6602	24.682	27.7784
HD.11G0024610	2.17381	2.2263	3.04647	0.500709	0.42567	0.416134	1.21045	1.38208	1.19884
HD.01G0034360	3.67847	3.91269	3.97812	0.291472	0.11549	0.263976	4.36479	2.1313	3.54264
HD.14G0001000	29.0052	28.4764	28.8696	204.161	200.405	201.714	35.1559	32.8332	35.6212
HD.1308390	0.119162	0.155485	0.096215	0.350842	0.389439	0.72261	1.59632	0.862503	1.76569
HD.01G0037940	177.298	173.273	171.371	125.802	126.164	117.094	451.641	486.633	498.973
HD.12G0023420	5.25197	5.1863	5.01079	1.03706	1.15396	1.04768	3.67466	3.60997	4.45418
HD.1300305	8.40519	9.00464	8.99633	2.36328	1.56942	2.15429	5.89314	5.47887	6.39337
HD.08G0011230	20.4339	20.4828	19.0605	22.2383	22.0467	21.4059	10.0604	10.7902	9.97534
HD.02G0010330	3.48319	3.91557	3.80473	0.548007	0.625601	0.534382	1.15277	0.950117	1.39728
HD.04G0027220	4.05391	3.44746	3.04356	1.91754	1.35905	0.994676	1.11223	0.876234	1.28501
HD.13G0009360	16.95	17.878	16.8678	74.898	69.9162	71.3159	64.7191	60.6565	60.4948
HD.02G0017640	2.03844	2.75796	2.246	1.06426	1.11938	0.911434	3.96317	3.13713	4.47918
HD.06G0003800	1.16916	1.16721	1.12354	0.050976	0.083726	0.103387	0.081431	0.260965	0.326384
HD.13G0009090	2.8493	2.10415	2.75308	1.54168	1.73259	1.79452	4.2732	2.7782	4.05876
HD.04G0001140	2.22986	2.1483	3.00214	7.58149	8.04042	9.28756	19.6341	21.8825	25.4311
HD.05G0018220	75.735	72.9271	74.6697	17.3991	18.4097	17.997	21.1392	26.5252	23.7261
HD.14G0010960	3.00237	3.33544	4.13848	9.71329	10.2342	9.45344	2.84521	2.40286	2.79002
HD.06G0005230	5.08808	4.97851	5.00597	0.487047	0.359476	0.393263	3.52332	2.44248	2.69365
HD.12G0019690	10.8956	10.6926	10.7725	7.61497	7.24376	7.90867	5.00231	4.9721	5.52113
NewGene_17065	3.80983	3.75653	3.88148	0.876721	0.400271	0.545945	1.01436	1.34502	0.723412
NewGene_17063	2.72805	2.93861	4.1292	3.13279	2.15785	2.59151	7.94684	7.24245	5.78482
HD.02010869	5.64791	6.22876	6.79935	11.792	12.7989	11.9464	5.13087	4.71733	2.42857
HD.05G0024310	46.8035	47.5075	47.7475	29.0733	28.068	27.3543	88.2752	90.3071	91.3148
HD.11G0022610	11.363	12.1953	12.8884	3.3603	3.52778	4.98878	22.9356	24.7981	19.044
HD.10G0007050	1.83144	1.77562	1.71792	0.60752	0.532083	0.565113	3.57293	2.45742	0.82376
HD.01013273	6.15257	6.2276	6.43642	0.958408	1.42088	0.958399	3.7258	4.12538	2.34255
NewGene_13526	2.44484	2.42675	2.88345	0.899787	1.00905	1.21464	0.6242	0.281739	0.381855
NewGene_27942	0.078316	0.148083	0.112238	1.30484	1.3565	1.46487	1.12198	0.928919	0.454161
NewGene_13521	5.08392	5.1056	4.46572	1.2446	1.10019	1.07398	3.59172	2.60666	2.23886
HD.02G0006820	49.1648	49.8961	47.0045	12.333	13.083	11.2058	28.2996	23.7435	23.1897
HD.06G0013200	4.89306	3.63402	4.29547	0	0	0	0	0.144929	0.146225
HD.08G0013890	0.49109	0.41541	0.70153	0	0.037962	0	1.08722	0.461288	0.096805
HD.03002093	241.033	247.38	241.947	92.4456	90.3308	88.0584	293.902	300.205	297.053
HD.02010863	10.738	11.8198	11.4062	3.60817	4.21477	3.77661	15.5911	16.0696	19.5719
HD.04G0020940	4.05404	4.69423	4.78293	14.3376	13.9792	13.9003	10.3132	7.57829	7.32014
HD.14G0008830	4.58663	4.54534	4.68572	21.3371	21.3361	19.4176	19.064	19.4153	18.4399
HD.02G0028070	53.617	50.3241	54.9758	586.416	584.952	584.617	480.242	470.107	485.151
HD.04G0014410	0.741561	1.12166	1.10654	0.989053	1.41658	1.84722	12.9153	14.4966	15.3537
HD.08G0025720	25.8406	25.0105	25.6993	21.1292	20.3554	20.9099	21.3633	24.6562	23.6892
HD.08G0015070	16.3356	17.2129	17.0359	2.2284	2.48453	2.10453	4.8193	5.08002	5.61184
HD.03G0016510	5.89566	6.15489	6.81056	1.75745	1.82605	1.55324	6.42112	5.42627	5.22936
NewGene_42542	1.64108	1.89956	1.26163	0.06709	0.068078	0.125083	0.069866	0	0.25237
HD.01G0039200	3.54568	3.53446	4.1282	9.3141	9.74391	9.46349	11.768	13.522	12.2941
NewGene_42546	2.69372	2.66867	2.30525	0.187477	0.23598	0.296185	2.80434	1.85759	1.41093
HD.09010530	9.63674	10.6311	10.4083	0.680544	1.52053	1.1475	11.876	12.3347	12.7179
HD.06G0034320	36.5586	31.8392	31.417	39.5224	40.5273	39.4059	92.3399	81.5039	86.5769
HD.11G0023050	12.3621	11.9496	13.3234	0.790125	0.725344	0.82136	4.65131	5.30483	3.85371
HD.12G0020800	1.17449	0.948283	1.10857	16.3065	16.555	16.0023	0.274247	0.425638	0.381155
HD.15G0004710	18.2705	17.9056	18.1344	35.5036	34.1595	35.745	11.4945	11.9029	10.4338
HD.02G0029140	12.3549	10.9895	11.987	34.1567	29.9998	31.6436	24.9531	22.347	26.7645
HD.06G0031660	44.39	41.3552	43.3687	7.21544	7.57235	7.56834	13.8319	16.7065	14.6488
HD.15G0012060	0	0	0	0.324356	0.495217	0.408275	0	0	0.349679
HD.02G0032840	67.6644	64.502	63.3653	54.796	57.6896	58.7144	131.485	135.516	132.266
HD.15G0016760	1.09998	1.02353	0.979479	0.049238	0.058136	0.067756	0.318498	0.206462	0.119083
HD.06G0034490	0.897284	1.29192	1.35537	0.47911	0.615551	0.870859	0.76566	1.52258	0.470332
HD.11G0016470	17.675	16.5153	16.1886	7.73978	6.89276	8.18836	16.6819	25.3291	22.1161
HD.01G0007920	8.435	7.9835	7.40875	6.22488	5.15764	5.82753	3.87274	4.1111	4.30647
HD.05G0030240	7.16861	7.15182	8.08882	17.2099	17.0433	16.3714	20.5158	18.2407	14.9732
HD.12G0025390	10.6799	11.5983	11.3481	3.98195	3.83268	3.86038	6.42224	8.72579	7.08088
HD.01G0035860	0.555994	0.165463	0.11839	1.22534	0.964983	1.21802	1.30519	0.951063	0.909791
HD.07G0002090	5.99964	6.13063	5.39694	0.74582	1.10612	0.789098	3.7014	3.00292	3.15625
HD.05G0012610	36.421	36.0312	36.2777	60.3489	57.2658	58.767	19.5523	18.2829	20.8423
HD.01G0031450	89.7856	93.8259	89.4931	45.425	47.178	48.3252	43.8732	42.3848	44.9889
HD.10G0006010	27.6919	28.4353	28.7114	9.46783	9.39191	9.72308	42.3764	42.3873	41.4259
NewGene_41014	0.633695	1.08551	0.662745	1.23142	0.663266	1.05392	1.61288	2.04633	1.75649
HD.01G0037120	2.79518	2.854	2.90171	0.94953	0.969156	0.931391	1.01059	0.910521	0.41242
HD.02G0003500	2.84018	2.38616	2.26172	0.498933	0.664028	0.712406	7.55476	4.77544	7.66149
HD.08G0001730	6.35041	6.68971	7.69937	1.00254	1.10138	1.2642	1.85152	1.11661	0.501499
HD.13G0020020	4.04498	3.72283	3.49865	3.55124	3.46758	3.00456	8.16434	7.49613	7.2666
NewGene_1266	1.04615	0.634848	0.771109	0.071776	0.118729	0.15125	0.517729	0.574174	0.642108
HD.11G0020500	0.918501	0.672131	0.924973	11.2047	11.1211	12.2364	20.0421	19.0492	21.0756
NewGene_1263	3.70943	3.96926	3.55551	1.08285	1.03493	1.31033	0.807782	1.75511	1.24998
HD.02G0032260	4.47094	4.24974	3.74037	12.2319	12.8789	12.2245	9.33453	8.64426	11.1771
HD.14G0024210	24.9344	26.6934	24.0701	14.9802	13.939	15.2646	12.9882	13.8686	13.6852
HD.11G0021110	39.3077	36.2274	37.5112	35.4995	32.8747	33.7535	72.1873	64.4923	60.7094
HD.02G0009480	2.71097	0.669646	1.62289	2.94332	1.70132	2.74151	2.22508	3.27379	4.72417
HD.14G0006590	0.614671	0.936845	0.562531	0.993639	1.12617	0.855333	1.93538	0.924434	1.00571
HD.14G0023650	21.7271	22.6109	21.3065	16.7169	18.4027	16.2059	11.1916	14.3737	10.6139
HD.14G0012610	51.6384	53.5242	53.6273	95.7766	92.0674	92.8522	48.9505	43.4323	46.506
HD.08G0014600	7.80921	7.2388	7.19069	33.9993	33.5228	32.2499	40.2153	38.7916	42.4319
HD.13G0020190	0.142824	0.202562	0.244614	0.077938	0.217982	0.300042	1.49678	1.07069	1.45347
NewGene_20840	15.9746	14.7801	14.9835	1.41601	1.86843	1.47755	7.22154	7.89015	8.69206
HD.07G0001540	1.80786	2.58034	1.80863	1.12379	1.26186	1.40393	7.88883	7.97795	8.22076
HD.1101298	26.181	26.1776	25.4267	41.798	38.4896	41.2102	41.3782	36.353	37.6212
HD.03G0001580	70.3989	69.5254	71.8151	3.09264	3.83987	3.63418	8.29093	10.9562	9.07207
HD.15G0010350	0.249068	0.150238	0.340131	0.240023	0.127766	0.07367	1.1594	1.16654	0.576682
HD.07G0000630	12.6053	12.8271	12.4873	6.84924	6.76105	6.72489	4.83544	3.81694	4.92004
HD.14G0014610	2.13358	2.74675	2.267	0.404547	0.305913	0.314734	0.832705	0.923949	1.52959
HD.05G0007550	1.33882	0.821431	0.564775	0.116904	0.298519	0.159887	0.285617	0.400562	0.113432
HD.10G0002020	2.11137	2.02765	1.99412	1.55771	1.03344	1.34443	5.90297	5.59023	5.54089
HD.03G0032330	3.04904	3.19033	2.98121	0.788587	0.491905	0.723545	1.24581	1.57624	1.42788
HD.10G0007830	4.91396	5.27595	4.45725	16.8093	16.1245	16.9964	11.4049	10.5062	11.2457
HD.1201784	22.2837	22.7719	19.9501	14.7512	14.1734	14.7595	16.9641	11.7723	12.6743
HD.01G0004350	0.025491	0.059547	0.045935	0.634055	0.76138	0.669682	0.291208	0.356189	0.443402
HD.02G0008530	7.38331	6.55309	8.33166	5.83318	6.945	7.4013	6.32865	5.80217	5.47178
HD.13G0020440	3.09162	3.69351	3.49497	0.151535	0.216441	0.241534	3.52303	4.50515	4.5029
HD.02G0031760	20.8839	21.6441	21.8332	0.531092	0.328259	0.894393	7.67623	8.4461	10.3879
NewGene_10472	0.487663	0.498737	0.597521	0.557532	0.609515	0.579303	0.589371	0.453654	1.37401
HD.12G0001430	4.75871	4.02151	4.87285	14.4954	13.9722	13.4757	4.56536	4.52117	4.6727
HD.04G0009300	45.3654	47.7857	48.0357	56.7378	57.8905	55.9678	36.887	36.5698	39.0492
HD.06004140	10.5776	11.2259	11.719	5.76133	6.53269	6.37091	4.27595	5.18478	4.43373
HD.01G0015590	7.21051	7.32195	7.79473	12.7156	12.5275	12.0538	40.4773	39.6265	44.8884
HD.14G0005020	4.67253	5.2014	4.85726	13.5758	13.124	14.3176	2.72429	2.5263	3.63494
HD.06G0015350	37.3034	37.2878	35.0482	15.3904	14.1347	15.0328	46.4989	51.8198	53.2911
HD.05G0028670	28.7994	29.685	29.7129	36.7976	35.0075	36.1308	32.0537	28.6278	27.4978
HD.07006234	7.15593	7.01327	6.68872	0.042854	0.084699	0.067499	0	0.082098	0.087815
HD.04G0000950	8.32936	9.57896	8.72532	62.1371	62.9623	62.2026	41.0235	39.3689	50.3085
HD.13G0020570	15.4784	15.0589	15.0579	29.8859	30.9785	29.6902	7.84408	9.15027	10.1662
HD.06G0036230	4.20514	3.57533	3.54325	1.88553	1.48855	1.81806	9.54727	9.5392	10.6357
HD.10G0018090	5.66138	6.93718	5.38933	0	0.038059	0	0	0	0
HD.11G0021360	3.50397	3.27966	2.7911	0.144372	0.039187	0.033652	0	0	0
HD.02G0005100	63.4468	65.4927	64.1103	12.2132	12.7499	11.3556	22.7551	25.322	23.1461
HD.01G0024640	4.05403	3.14901	3.65603	2.04398	2.53416	2.73813	9.65087	10.2921	8.2136
HD.09002028	5.07729	7.00884	5.74753	61.1614	64.6183	60.5712	500.725	499.295	393.65
HD.09G0019120	6.20316	5.61139	5.20202	0.800027	0.651651	0.833751	0.995739	0.65821	0.758681
HD.09G0023420	0.660344	0.529938	0.871059	1.34601	1.24347	1.69826	12.7699	11.1999	9.63995
HD.12G0025800	4.14939	3.83957	4.97749	0.765453	1.23363	0.529523	1.33166	0.744196	0.683113
HD.01G0030720	1.40233	1.57374	1.29533	0.500562	0.293088	0.322069	1.3536	0.433939	0.268534
HD.02G0029920	22.1267	21.4282	23.3149	1.31427	1.1806	0.98766	5.62446	3.2563	4.50767
HD.11G0019710	3.2559	3.9529	3.80655	3.5594	3.82566	2.44443	11.3225	12.7479	14.6046
HD.14G0021490	14.0946	12.9986	13.4993	17.4058	18.2645	16.9891	13.3771	13.319	14.505
NewGene_29067	0.907237	0.714926	1.64702	0.158688	0.260739	0.097805	1.79294	1.33516	1.20099
HD.05G0010250	0.325334	0.52844	0.479124	4.3611	4.54737	4.62153	0.395487	1.13734	0.804305
NewGene_25094	4.52177	4.59664	4.87727	0	0	0	0	0	0.068341
HD.08G0030640	26.6983	25.9975	27.2546	32.022	30.7096	29.1643	38.7749	32.4816	28.113
HD.06G0002810	5.43435	5.11697	4.66603	1.66517	1.49274	1.53658	2.41654	2.89264	2.37437
HD.09G0023390	0.153174	0.146596	0.055801	0.488536	0.54926	0.507619	0.304218	0.753105	1.28377
NewGene_22901	2.036	1.52934	2.24443	5.52852	5.70329	5.59316	1.99425	1.31346	1.68691
HD.04G0032080	7.90457	7.85089	8.41315	0.242495	0.405105	0.446025	2.96701	2.27607	1.45116
HD.13G0015350	31.4658	32.9132	30.687	11.8401	10.5342	10.7568	28.2951	25.8356	28.8576
HD.10G0003380	36.2103	42.3921	39.1714	3.93741	4.72351	3.78827	18.6193	17.5245	21.5745
HD.14G0018610	2.77431	2.99826	3.42382	0.325362	0.187243	0.226602	0.911668	0.865618	1.08413
NewGene_26262	0	0	0	0.140185	0.023445	0.03372	0.066216	0	0.046808
NewGene_26269	3.51164	3.14978	2.79413	0.079109	0.144325	0.120148	2.78313	0.612154	0.695455
HD.14G0011730	162.228	158.927	156.915	5.22784	4.84138	3.81024	2.43009	2.30656	1.60624
NewGene_28080	9.24664	8.21159	6.88962	8.57055	8.20212	8.75032	28.2719	33.4315	31.2439
HD.01G0026860	0.507641	0.65353	0.412643	0.922921	1.23709	1.36103	0.605057	0.457321	1.02415
HD.03G0008170	6.89946	6.77757	7.34752	2.7909	1.99801	2.47695	2.73538	3.10098	2.45631
HD.08G0002150	2.21699	3.41849	2.20095	0.794779	0.448717	0.891209	4.4357	2.972	4.58509
NewGene_25091	6.72517	7.47354	6.06369	0.035889	0.063404	0.064834	0.127538	0	0.039226
HD.03G0007320	35.5344	36.8007	37.7375	40.1451	40.3422	39.2884	126.92	136.999	123.921
HD.05G0005300	16.3263	16.0004	18.5026	3.3812	2.82613	3.3191	7.88473	8.87967	10.5931
HD.07G0013930	8.10076	9.32554	9.53821	2.17322	2.06298	1.43915	5.60118	5.40248	5.00169
HD.06G0009400	1.6325	0.945601	1.12252	1.54366	1.12879	2.06849	6.76732	10.0105	9.62157
HD.11G0018440	1.20998	1.15743	1.36152	0.45363	0.519578	0.512541	0.753413	0.648013	1.19621
HD.06G0029280	18.414	20.3214	18.3013	29.6067	25.3382	26.6861	25.9464	29.8411	31.2407
HD.11G0013210	72.867	69.229	70.8358	0.059583	0.198057	0.230273	0.610595	0.585308	1.472
HD.09G0016340	2.13837	3.00167	2.67217	1.04566	0.83145	1.19268	1.62875	1.82189	1.4351
HD.04G0034360	5.8788	5.9696	5.62573	0.132856	0.050465	0.059787	0.129846	0.029566	0
NewGene_29932	3.12056	2.96593	2.81883	0.321479	0.794848	0.271659	0.229393	0.167405	0.283535
HD.06G0034860	7.2479	7.38127	7.22019	38.2399	36.9377	36.6652	91.179	107.185	103.918
NewGene_29939	0	0	0	0.332771	0.238554	0.096714	0	0	0
NewGene_33902	1.48312	1.94178	1.31683	0.178783	0.090457	0.020349	1.71909	0.907247	0.42275
HD.02G0021460	25.9147	27.2978	26.6803	299.485	297.384	292.418	33.9857	33.1013	34.8323
HD.15G0013070	0.305368	0.46244	0.49515	0.037805	0.131141	0.018042	0.218906	0.128378	0
HD.03G0006740	3.85432	3.84364	3.65736	6.37698	5.19519	6.61369	5.13152	4.83867	5.39503
HD.15G0016240	0.388145	0.47182	0.752434	1.70557	1.66074	1.14183	3.34929	4.63572	3.32887
HD.15G0019210	0.637704	0.475915	0.468911	0.104506	0.176523	0.147007	0.186323	0.061924	0.157144
HD.08G0020390	13.3603	13.5043	14.7053	16.2404	15.8802	15.5368	15.8966	16.7694	17.5633
HD.08G0031270	58.5348	57.0085	60.8931	18.2701	17.4363	17.6635	39.6988	33.9487	33.736
HD.07G0017300	1.60605	2.17929	1.79009	77.5614	74.6967	76.3521	27.1247	29.074	28.0861
HD.01G0010420	15.2008	14.1519	14.4488	2.79446	3.3001	3.14155	34.0305	39.3758	36.1243
HD.04G0009920	40.2454	40.4015	41.092	141.466	138.139	137.025	29.6627	30.8852	29.2279
HD.14G0019250	0.23642	0.29504	0.241371	1.80226	1.70941	1.68851	3.66983	3.77949	3.70908
HD.08G0014060	476.111	483.693	468.655	1028.13	999.472	993.743	1170.63	1120.8	1141.14
HD.04001441	6.82833	8.6608	8.84869	1.12876	0.93916	0.528106	8.76747	10.5133	11.3852
HD.14G0017360	13.2181	13.8923	12.6689	57.6907	61.8525	59.8461	26.8706	31.5631	28.3405
NewGene_35278	0.730353	0.878571	0.514441	8.68077	9.07957	8.18209	0	0.744809	0
HD.01G0020830	13.725	14.4259	13.1047	1.45518	1.10927	1.16739	5.11204	3.31229	5.55014
HD.02G0008940	25.3881	25.7243	25.2787	5.99776	5.70823	6.46693	12.1718	11.9172	10.14
HD.06011960	28.5123	28.2274	27.0671	6.93891	7.93817	7.01221	28.7503	27.4908	30.1223
HD.05G0004160	1.90998	1.70448	2.01048	0.936591	1.01399	1.13139	0.585037	0.74812	0.723213
HD.15G0007820	22.0788	21.676	22.3387	2.42309	2.68696	2.71435	2.13528	4.18807	4.43777
HD.11G0009850	13.9539	14.7791	15.3014	31.3174	31.6005	30.951	17.055	14.7637	19.8753
HD.07G0019680	3.74844	4.23912	4.56247	0.176541	0.25359	0.035879	0.911468	1.55305	1.05832
HD.12G0009170	1.26875	1.1859	1.31975	0.076668	0	0.044679	0	0	0
HD.04G0029310	6.92057	7.00728	7.62436	0.455078	0.183591	0.508956	0.375603	1.92652	1.88029
HD.08G0031890	1.12048	1.28448	0.896169	1.23201	1.12647	1.08192	1.04213	1.31214	0.776567
HD.06G0027870	14.039	14.193	13.7916	19.8267	21.485	20.9535	18.0081	21.1652	21.6046
HD.03G0005210	0.475308	0.229843	1.07136	11.8606	10.6112	10.1723	11.5137	9.79553	16.0247
HD.07G0020300	4.78754	5.81281	5.06537	0.800627	0.786092	0.751889	0.366646	0.501365	0.576285
HD.15G0018160	7.62736	7.78631	8.23423	1.28372	1.33867	1.05364	1.85072	2.24245	1.36467
HD.13G0007260	3.0757	3.01135	3.03696	1.39	1.55433	1.51347	2.72845	1.20352	1.70952
HD.08G0004240	10.8252	9.96909	9.59059	2.39481	2.61286	2.05813	6.82668	7.14213	7.31947
HD.09G0019970	119.54	107.471	109.265	1.40532	0.891123	0.727311	87.7583	98.3033	102.467
HD.01G0011770	4.21855	4.23426	5.07976	1.13731	1.69212	1.53548	7.07172	8.04495	7.38517
NewGene_30767	0.110019	0.28316	0.091454	0.660581	0.61628	0.431345	0.320845	0	0
HD.13G0012490	21.6109	22.1211	22.6609	0.465102	0.722473	0.217747	0.356941	0.362053	0.301861
NewGene_30762	7.76629	8.06273	6.6485	9.92606	12.0654	11.8325	33.6764	30.5096	32.2323
HD.05G0002570	114.756	112.893	117.85	11.7569	10.6238	10.0828	10.9318	12.3548	12.9947
HD.01G0034160	8.16064	7.06524	8.98864	4.65826	5.39811	5.20875	14.3829	12.8498	12.9918
HD.06G0010090	58.0128	59.0245	53.9308	9.55166	9.41299	8.38253	22.1096	22.9141	23.2474
NewGene_32692	2.06124	2.13106	1.78461	0.125988	0.54391	0.188509	2.09589	2.43689	0.708771
NewGene_32698	4.13874	3.66689	3.02564	0.421029	0.777134	0.823996	3.39116	2.45841	2.05749
HD.11G0025100	1.90458	1.98914	1.93087	0.788656	0.968762	0.797944	0.899497	0.447228	0.315669
HD.10G0029960	3.11424	3.45771	3.94739	0.379414	0.763381	0.408289	0.41528	0.690618	1.00247
HD.08009927	2.60561	1.21526	0.712586	0.280535	0.292328	0.356695	7.58521	6.52148	4.93571
HD.11G0005960	3.39329	3.93295	3.77145	1.34274	1.76557	1.26158	7.30544	6.68365	6.78413
HD.12G0012810	8.94863	10.3569	9.79155	15.4895	13.4511	13.5488	9.48172	8.32552	9.71349
HD.01G0038310	5.30182	5.35245	4.7747	1.76543	1.61313	1.68146	3.41878	2.9396	4.05802
HD.05G0028420	15.765	16.3396	16.2742	6.53325	7.15237	6.19945	28.8487	31.244	32.7865
HD.1302316	0.09369	0.106369	0.020221	1.64701	1.61313	1.67123	0.299499	0.714468	0.661263
HD.15G0015190	0.786321	0.844965	0.724861	6.43546	6.13354	6.28602	1.69278	1.65281	0.795214
HD.13G0002540	3.74586	4.02813	3.92651	2.55027	2.6085	2.53873	1.87257	1.60365	1.57829
HD.01G0028520	15.8018	15.8236	15.9181	2.48459	2.65888	2.06744	1.54366	0.907104	1.50284
HD.06G0038900	9.39742	9.93262	8.7255	0.603579	0.318346	0.404492	1.94945	1.92444	1.83015
HD.07G0026070	21.7923	20.7928	22.0269	318.147	321.369	307.752	114.75	80.6049	82.8791
HD.13G0004260	4.03591	3.41431	3.84036	1.02038	0.957318	0.763346	1.89155	2.25391	2.00874
HD.10G0011590	1.80131	1.90586	2.50668	0	0	0.195938	0.132775	0.006972	0.423018
HD.14G0000190	0.589301	0.367332	0.586572	0.368607	0.366646	0.367064	2.51829	1.79093	3.01025
HD.07G0023640	0.454633	0.449183	0.569421	11.9479	11.9158	11.3894	3.68703	4.32623	3.65157
NewGene_33125	0	0	0	1.77782	1.65321	2.0699	0.0152	0.068992	0
HD.08G0004380	17.7794	18.1711	18.5794	91.5153	91.2131	86.7233	19.3625	20.8657	18.0259
HD.06G0018290	35.1341	33.2626	36.5452	29.1377	28.9616	25.4428	36.1342	38.1283	38.2849
HD.04013478	3.33187	3.75968	2.42479	1.44616	1.02028	1.20711	0.722741	0.603305	0.550193
NewGene_22577	11.0355	13.4032	11.6291	2.11557	1.8801	2.67881	8.25508	9.52835	12.3562
NewGene_22571	2.30093	1.82179	2.39605	2.18443	2.26369	2.09663	1.37948	1.19686	2.39384
NewGene_29543	3.06445	2.61551	2.92397	2.8347	2.87954	2.50422	5.07338	5.21292	5.86811
NewGene_2969	0.431678	0.429151	0.302072	0.291897	0.492944	0.453851	0.953891	0.019246	0.300021
HD.09006557	1.88569	3.0538	2.7335	1.02962	0.595576	0.877428	0.696774	1.29646	0.193339
HD.01G0037490	7.67728	6.76378	7.17321	3.31214	3.51837	3.86646	2.45483	1.92556	1.71641
HD.13G0019140	5.24661	5.30626	5.30633	2.88648	2.60398	2.36253	1.66326	2.22201	1.71619
HD.10G0011620	24.0741	23.7302	24.6174	6.48985	7.01857	6.37613	7.48577	10.6111	6.3439
HD.06012324	8.73623	8.20167	8.15354	1.0899	1.23821	1.7095	0.75501	0.978336	2.98268
HD.05G0014690	13.3331	13.296	12.6423	4.11044	4.22745	4.62059	4.82	4.98415	5.26651
HD.05G0014040	19.7893	21.5225	19.3992	35.8815	36.1857	36.9215	20.3686	19.6537	20.5633
HD.08G0027350	42.38	40.7593	40.5933	1.85417	2.10847	2.19249	7.60112	7.93179	9.59817
HD.14G0007970	2.92434	3.21351	3.24594	1.96111	2.08295	2.33116	1.10438	0.698769	0.610011
HD.03G0027820	2.76931	2.51242	2.29708	0.220348	0.314968	0.270267	0.297829	0.138932	0.373063
HD.03G0025290	7.85379	8.79577	8.24207	12.2172	12.7352	13.4539	48.0731	53.6906	56.8968
HD.01G0039440	21.7862	21.938	23.3554	22.1051	20.9606	21.8539	28.0109	25.043	27.0106
HD.05001372	0.723522	1.00718	0.702572	0.248279	0.360813	0.264921	0.846501	1.45425	0.83097
HD.01G0027870	6.55487	6.5345	6.2827	1.46552	1.25416	1.01848	2.50537	1.42959	2.29345
HD.10G0016010	0	0.141595	0.229526	0.930378	0.968849	1.13194	0.87344	0.73203	0
HD.05G0026270	199.919	193.485	207.139	26.9136	27.1884	24.5703	137.149	129.796	126.766
HD.08G0025850	221.889	224.102	222.995	72.2225	72.8121	71.159	94.7199	91.7205	99.0387
HD.03G0008960	113.315	112.925	111.242	172.606	165.02	169.971	104.347	110.854	109.548
HD.02G0029750	8.8707	7.91913	8.80152	0.100707	0.173779	0.319555	0.798757	0.326324	0.114382
HD.09G0020860	9.00787	8.33047	8.28132	2.74226	2.63392	2.82933	4.23465	5.84394	5.62904
HD.12G0000330	1.62819	1.55865	1.64334	1.83417	2.24622	1.77305	2.68403	2.43313	1.60046
HD.08G0011800	0.975453	1.24343	1.22857	0.147579	0.205524	0.212613	0.188852	0	0.382364
HD.05G0019400	12.0966	12.6458	11.561	2.77443	2.92609	3.20424	4.26236	4.6591	3.86353
HD.04G0031460	0.087023	0.103804	0.07279	5.25964	4.82798	5.10694	0.336437	0.109385	0.191597
HD.07G0024910	54.6499	61.6496	60.149	37.0974	39.6722	35.8107	144.942	170.238	165.815
NewGene_39319	0.76353	1.02876	1.01083	0.024136	0.02083	0	0	0	0.082948
HD.14G0007350	1.97484	1.22967	1.01816	0.228317	0.423311	0.304842	1.34514	1.5788	1.82587
HD.12G0005670	0.684633	0.815763	0.983851	0.325195	0.271159	0.13092	2.41109	2.29343	3.50972
NewGene_37929	4.63185	5.25922	4.79284	2.23197	1.75783	1.86469	6.90103	8.12417	6.58509
NewGene_42707	1.88506	1.14347	1.36495	0.269996	0.206146	0.204099	1.26444	0.676127	1.18193
HD.10G0021750	5.79377	5.44696	5.89696	6.62189	6.54546	6.30077	5.60708	5.13186	6.09807
HD.10G0024500	0.255018	0.482998	0.354898	9.33844	8.3371	9.43811	8.88987	6.85316	8.54589
HD.03012169	3.29617	2.9837	3.95809	1.15358	0.707444	1.46966	0.087159	0.612429	0.581485
NewGene_10086	2.02169	2.07761	2.67568	0.823591	0.646183	0.679164	10.4899	7.35746	8.90141
HD.1104512	11.2118	9.84178	11.2899	0.444657	0.424913	0.528698	0.406496	1.59264	0.263766
HD.12G0015950	13.507	12.982	13.6461	1.65772	1.17738	1.29959	8.59694	10.052	9.21598
HD.04G0021560	11.0424	10.7892	10.9002	0.543835	0.531045	0.598858	2.00872	1.58852	2.12064
HD.1208582	68.5559	65.7444	61.5809	0.825103	0.448666	0.677436	55.539	63.018	66.3766
HD.05G0000340	9.03879	10.9587	9.89366	1.30809	1.49503	1.68989	3.31428	3.43724	4.14135
NewGene_40701	116.766	119.186	121.151	28.2672	30.1904	27.4618	191.992	214.003	201.302
HD.1208584	108.799	99.4828	109.786	0.462664	0.887859	0.528839	98.125	95.8776	93.2321
NewGene_40705	13.9428	13.3208	12.5043	1.91755	1.9052	2.28013	7.42641	11.587	9.77547
HD.1407165	1.62868	1.53868	1.13936	0.126026	0.105051	0.078194	0.144339	0.829364	0.724948
HD.12G0016900	35.5887	31.9544	32.9224	4.67246	3.57273	3.63028	6.084	6.23897	5.3238
HD.01G0039990	12.9619	10.6007	12.4817	8.71766	8.46127	8.54873	18.3264	23.2456	18.396
HD.01G0037450	1.89898	2.14338	1.74566	0.222737	0.215186	0.324802	0.83605	0.891197	0.078478
HD.10G0016900	43.8873	46.6446	46.8492	22.1252	19.575	20.6901	16.2404	16.6206	14.5893
HD.03G0020520	5.00462	5.526	4.83529	0.063426	0.146727	0.129448	0.21059	0.439923	0.146871
HD.08G0024070	6.15156	5.45191	5.72031	3.9019	4.51623	4.31682	3.20339	4.13659	4.62481
HD.09G0021020	7.19032	8.33549	8.1186	0.135999	0.184802	0.281273	0.989491	1.12723	0.979403
HD.13G0009930	6.38949	6.52187	6.67424	0.431924	0.562291	0.520363	2.30486	2.68976	4.17464
HD.04G0030730	3.66389	3.95677	3.57036	0.106969	0.088184	0.086993	0.065052	0.326872	0.18224
NewGene_25989	1.43515	1.62183	1.63667	0.658961	0.560005	0.389074	0.588294	0.611716	0.410552
NewGene_9220	10.3764	11.8332	8.45024	0.052217	0.093573	0.026818	0.953441	1.161	0.732366
HD.02G0012210	1.86089	1.7912	1.95064	1.49836	1.60309	1.89205	1.81601	2.57005	1.76819
HD.07G0001700	9.776	8.42551	9.45328	10.6559	10.6172	9.79432	4.20535	5.29649	4.37184
NewGene_9229	1.3887	1.69439	1.83427	0.563558	0.295936	0.457226	1.01138	2.32942	1.22322
HD.02G0018470	36.2683	36.0996	36.6606	0.440595	0.351504	0.247492	0.73953	0.855756	0.381832
HD.03G0026340	6.12183	5.78266	5.78616	4.55573	5.28497	4.61897	18.6295	12.9433	13.9023
HD.01014125	4.36268	4.16772	4.72794	9.63732	9.4075	10.1177	15.9376	16.7009	15.7608
HD.02G0002760	1.23388	1.66112	1.38917	0.346537	0.269395	0.516203	9.53809	8.7283	8.30029
HD.04G0022140	4.84748	5.03622	6.2281	7.23997	7.17041	5.70461	7.06588	7.78315	7.74896
HD.08G0029740	1.96211	1.56401	2.21323	0.527857	0.455627	0.39856	6.09023	2.15765	3.09314
HD.07G0024000	1.31349	1.30165	1.11367	3.05183	3.43316	3.3159	1.18952	0.832599	0.918265
HD.07G0008620	4.36216	4.74795	4.44959	25.6071	25.1705	23.7443	26.5329	27.3456	26.5834
HD.09005422	44.086	41.0296	42.5886	47.3175	46.4776	45.274	61.5309	59.3724	65.008
HD.01G0040390	0.943218	1.11941	0.77288	10.0173	10.781	10.8983	2.7024	5.34647	4.67241
HD.03000316	1.32502	1.59618	1.42824	0.479657	0.79372	0.710366	5.9326	3.51134	3.86023
HD.05G0031020	35.8075	34.6311	32.792	70.7268	70.182	72.4599	272.722	254.243	260.401
HD.10G0026900	26.6168	26.7521	24.8545	6.51523	6.45121	5.93072	12.563	11.3617	8.68646
NewGene_16902	0.219756	0.592775	0.18373	1.07471	1.04296	1.34224	0	0	0
HD.01G0009880	3.05746	3.1717	3.32134	0.45094	0.256679	0.579887	0	0.631411	0.056143
HD.10G0027360	17.901	18.3242	19.0418	22.2155	20.0417	20.8067	16.8008	20.9116	19.4467
NewGene_11021	2.06567	2.91357	3.60894	0.075418	0.311823	0.62374	3.09808	1.88792	1.00971
HD.01G0030100	0.933609	0.884984	0.847115	0.199596	0.018443	0.031605	0	0.335436	0.013138
NewGene_19612	3.05105	3.16124	2.16944	0.174952	0.082493	0.168014	1.50633	0	1.92195
HD.04G0017740	3.79083	3.98985	4.20364	0.048372	0.025638	0.052113	0.202266	0.021528	0.214542
NewGene_27332	2.8098	2.02224	2.41754	0.873037	0.818354	0.696997	2.69003	3.3757	3.56677
NewGene_24057	21.8146	22.1941	21.3117	10.0757	9.34087	9.04135	54.3077	54.2816	52.0999
HD.1106665	2.18587	2.37722	1.64145	1.80068	2.33247	3.01776	1.33973	0.685333	0.48632
HD.14G0001900	9.99385	10.3681	10.0806	21.7805	23.1363	22.027	25.6407	23.9069	25.791
HD.05G0024100	13.0891	12.3318	11.9821	734.645	772.52	667.868	157.993	135.859	143.659
NewGene_27023	0.514356	0.607694	0.640073	0.039447	0.139667	0.078216	0.111701	0.113697	0.107294
HD.04G0020770	11.4541	11.6103	11.9526	19.782	18.2096	17.5482	11.7483	14.7321	13.8667
HD.12G0015570	11.7519	11.8874	12.2652	7.45749	8.18002	8.44308	4.1094	7.8192	5.22668
HD.12G0009230	0.152051	0	0.035158	2.81292	2.668	3.50914	0.057548	0	0
HD.10G0009860	159.032	161.642	154.452	124.494	122.061	125.266	79.4942	82.4734	81.9475
HD.10G0005180	34.2221	31.9061	32.8827	1.52405	1.50127	1.63677	8.67897	6.43655	7.25336
HD.04005398	2.68682	2.90072	3.05174	59.7652	58.2099	53.367	1.35175	1.26527	1.78958
HD.09G0022830	8.70455	6.85563	7.63465	170.589	189.738	177.714	24.2899	23.5893	23.0879
HD.06G0005880	5.15725	5.08807	5.20309	0.876264	0.706427	0.672352	1.35224	1.17768	1.7294
NewGene_27662	0.119553	0.258519	0.109881	0.477342	0.278282	0.310722	0.825879	1.59531	0.583783
HD.13G0001510	7.81795	8.74682	9.25192	5.15922	5.29718	5.35439	17.6252	14.6148	14.2688
HD.03G0015140	19.5704	21.6925	19.3998	195.37	197.285	195.733	195.648	200.6	195.889
HD.04G0027690	0.512651	0.379572	0.142694	0.59672	0.226153	0.188851	1.98773	1.49631	1.28432
HD.10G0026010	3.30335	4.08436	3.80778	3.12111	3.52787	3.63829	4.46595	6.28576	5.53596
HD.07G0015160	3.31007	4.1389	3.39574	0.898455	1.26421	1.19393	0	0	0.038836
NewGene_16270	9.07043	10.0377	8.56455	1.45909	2.08927	2.34027	8.13484	6.41163	9.76846
HD.02G0005470	0.595484	0.417447	0.362726	6.35703	7.61654	7.0047	0.613681	0.044618	0.374027
NewGene_16276	32.5001	30.7416	33.6911	1.70642	2.17287	2.53218	2.62022	3.14081	4.49193
HD.03004347	85.6799	80.4689	80.3388	0.273521	0.414633	1.05189	1.10789	1.1414	0.782671
NewGene_26060	4.29568	4.34015	4.48584	0.242101	0.275982	0.191407	0.335032	1.06628	0.71888
NewGene_26064	0.637726	0.580349	0.503163	0.170508	0.205366	0.24772	1.03574	0.99342	1.16629
NewGene_26069	3.04096	3.0169	3.89666	0.962879	0.558891	0.43857	1.26529	3.09528	4.29599
HD.03G0022380	19.9117	21.1738	21.925	1.60183	1.55003	1.89064	5.52295	3.80905	4.27302
HD.02003012	7.17403	7.6121	7.88157	0.26366	0.331125	0.296246	1.40884	2.77294	1.55496
NewGene_12598	1.6485	1.41546	1.87932	0.286753	0.29686	0.267164	1.14451	0.314476	0.798726
NewGene_12599	8.53932	8.11333	7.32776	2.84019	2.70957	2.96557	29.401	23.4664	28.0036
HD.03G0010640	46.3943	44.9322	51.2515	22.0246	20.6282	22.4352	86.8075	83.4902	76.2219
NewGene_21591	0.115372	0.022265	0.103498	0.932899	1.52913	1.18303	0.853394	1.76493	0.600085
NewGene_24517	0.017979	0	0	0.13922	0.171684	0.347765	0.114453	0.041934	0
HD.11G0021830	76.2766	72.6636	77.9523	11.1818	12.1904	10.8238	6.26373	7.27512	6.50554
HD.04G0024220	62.9463	60.7943	62.6837	69.6916	69.8488	67.7395	54.5809	51.4817	47.7518
HD.01G0038050	5.26466	5.06591	5.24858	0.297653	0.290189	0.214361	1.16653	0.669997	1.7101
HD.10G0025660	6.46112	6.24302	7.33409	6.3893	6.04303	6.08853	8.0724	7.15954	8.16887
HD.12G0017940	0.69552	0.687295	0.67721	0.182364	0.400974	0.322063	0.883199	0.276088	0.695096
HD.04G0015240	38.9284	38.3904	39.4203	41.1784	38.7728	37.6813	22.5929	27.7442	27.787
HD.12G0019240	12.0743	12.3272	12.227	5.06132	4.17047	4.76639	13.6243	13.2618	13.2188
HD.03G0030770	77.8685	79.1249	80.3332	70.3798	68.4408	70.7074	84.2983	97.5383	91.9039
HD.04G0014590	0.765171	0.810286	0.567846	0.373808	0.367149	0.224219	6.05546	9.15727	6.15167
HD.08G0010730	1.16329	1.07873	1.27128	0.080823	0.085911	0.059286	0.072826	0.050263	0.191746
HD.02002651	2.7155	2.26198	2.64158	0.220733	0.064506	0.112973	0.017523	0.058189	0
HD.02002652	7.24846	7.68779	7.51962	0.595993	0.421806	0.650614	2.71575	2.28766	1.66948
HD.04G0024270	1.66969	1.61646	1.1749	1.97258	2.16214	1.69683	3.73276	4.44337	4.03536
HD.10G0027500	3.53878	3.4749	3.75577	1.81587	1.27303	1.64566	0.563474	0.256782	0.806024
HD.15G0003100	4.80768	4.8253	4.46601	3.17391	3.45793	3.39596	9.48442	6.57819	7.75745
HD.03G0018470	3.29445	3.4704	3.63384	0.933523	0.682452	0.763872	1.14894	1.07261	0.931811
HD.03G0009790	29.1778	28.9153	28.6137	26.5682	24.7056	24.1303	21.5688	18.0433	20.7467
HD.06G0031140	19.5209	18.9422	19.3584	0.81914	0.461857	0.529413	4.65589	3.37562	2.69173
HD.09G0015390	1.27535	1.69662	1.84248	0.076907	0.044977	0.089086	0.636144	0.143606	0.056509
HD.01009411	1.67385	1.16062	1.45131	1.85187	1.85788	1.97665	6.77711	3.0279	4.65687
HD.06G0003610	0.88021	0.825808	0.739695	73.3216	79.796	76.8399	10.6607	5.78637	7.39751
HD.12G0024510	3.99844	4.5195	4.41015	0.805798	0.683097	0.570304	2.98764	2.5691	2.41106
HD.04012366	8.943	8.99696	9.40221	3.09577	2.76198	2.43296	8.67897	8.61962	7.99551
HD.04012364	3.47199	3.71677	3.09728	3.27517	2.79448	2.94177	4.52639	2.87158	4.97349
HD.02010551	3.38546	3.8729	4.12426	6.96971	6.79249	7.01968	6.80925	2.85388	3.12796
HD.02G0030650	3.67075	3.28257	3.66582	1.6693	1.25689	1.28631	2.05962	2.3826	3.1367
HD.14G0008970	3.78798	3.13743	3.20665	0.475655	0.349058	0.14227	2.99769	2.47222	2.11338
HD.10001800	61.9224	62.57	61.6688	139.052	140.148	139.417	194.908	176.886	167.941
HD.04G0030770	14.2136	12.1563	13.0833	0.6012	0.368183	0.557289	0.709718	0.237308	2.44339
HD.07011653	0.188647	0.135943	0.216083	0.711283	0.527958	0.717844	0.713765	0.853423	1.0057
HD.03G0031420	2.7428	2.48829	2.57207	1.48716	1.49204	1.39162	4.65451	4.2832	5.33987
HD.02G0002570	3.02886	2.9464	2.70763	0.244777	0.053657	0.093614	0.031068	0.075971	0
HD.02001302	2.45963	2.79729	2.36663	0	0.034341	0.072536	0.056781	0	0.080745
HD.09G0008150	1.92824	1.64079	2.11423	0.172455	0.100289	0.406649	0.940999	0.945201	1.39215
HD.09G0005300	1.36935	1.23356	1.56312	0.73586	0.697038	0.75122	0.981929	0.930004	2.43751
HD.04G0023590	38.815	38.7941	41.8179	0.544577	0.439779	0.52697	2.00013	0.439151	0.712846
HD.05G0031920	39.8944	41.6422	39.7595	5.6928	6.4614	5.32475	2.95719	2.37233	2.49409
HD.07G0028050	14.7858	15.0805	14.797	21.0585	21.1486	20.046	20.781	19.8536	25.5149
HD.06004849	13.4114	13.9621	14.5802	2.17383	1.696	1.25906	2.96308	3.03382	4.9847
HD.08G0016360	34.887	37.5371	36.0925	11.7126	13.921	15.5344	22.9047	24.9552	23.6059
NewGene_2905	0.407098	0.594367	0.427916	0.055012	0.028283	0.05441	0.240434	0	0
HD.08G0014730	14.9271	13.2376	15.332	19.6321	20.2473	19.5847	16.8444	17.9061	15.9412
HD.02G0033300	5.41975	4.73786	3.49675	0.170627	0.175635	0.42499	3.06734	2.79305	1.69083
HD.07G0002470	12.5608	13.4652	13.3783	2.63561	2.56004	2.67056	3.76856	3.39531	3.44258
HD.02G0013600	19.643	19.9153	21.0209	72.8553	68	69.3861	59.0611	58.929	61.4581
HD.06G0011140	14.053	14.5558	13.8819	0.887884	1.00652	0.821719	0.077357	0.160637	0.15951
HD.07G0017850	5.04694	5.02858	3.8661	5.22573	4.60052	5.02163	8.67752	8.04533	8.75829
HD.01G0028400	51.8379	51.1669	56.0491	71.5997	73.8252	71.6151	29.0941	29.8229	28.4123
HD.02G0019460	3.57316	2.98727	3.41338	0.172904	0	0.052053	1.82579	1.8492	2.65257
HD.02G0027550	5.56942	5.52985	4.72995	1.29432	1.22154	1.22439	2.3165	2.75714	1.99396
HD.02G0032010	0.892089	1.294	1.08473	0.251539	0.269938	0.41569	2.49312	3.10847	1.95955
HD.09G0017730	1.51502	1.62771	1.67628	0	0	0	0	0	0.055261
HD.06G0006930	1.73953	1.96097	2.26011	0.760945	0.386059	0.597515	6.23376	3.52901	3.31779
HD.06G0038170	9.07533	9.274	9.57941	1.49812	1.94666	1.69691	1.22736	1.58095	2.14685
NewGene_26801	34.9779	34.1525	33.3364	30.9788	31.2888	28.4387	81.6216	85.6137	91.5524
HD.06G0015580	11.0466	10.8748	9.68768	35.5061	35.4265	32.9542	12.8717	13.6067	12.769
HD.10G0008680	13.895	13.4312	12.2819	2.52173	2.39723	2.37352	8.80537	5.94309	6.00842
HD.10G0011690	6.03391	5.86506	5.24238	1.08142	1.04814	1.32787	3.447	4.40744	4.03938
HD.08G0007030	4.89983	4.42523	5.11122	0.372999	0.380934	0.598698	5.37076	4.74971	4.67201
HD.03G0032810	24.9445	25.0393	22.9929	9.90939	9.21002	10.261	17.0292	11.1577	10.8344
HD.13G0016280	5.9264	5.52663	4.86498	10.7163	11.2654	11.0034	3.58187	2.51629	3.56076
HD.05003159	3.46621	2.8916	3.1506	1.5542	1.59237	1.06083	13.6646	17.3316	16.2754
HD.13G0022170	2.12671	3.05651	2.60303	38.3932	42.6932	39.9708	34.0515	32.9072	33.605
HD.11G0005590	9.04785	9.61862	9.29804	51.589	49.5609	49.5648	41.5402	43.9109	46.2396
HD.13G0004040	442.985	431.743	453.307	2.09096	2.54924	1.86139	316.909	315.824	302.305
HD.14G0018380	0.378904	0.509055	0.618202	0.069393	0.145332	0.042336	2.19061	1.19721	1.88718
HD.10G0000100	40.4573	40.952	42.7075	3.4038	3.27719	3.52099	37.98	35.0399	32.7538
HD.04G0018820	6.59302	6.4233	7.46636	19.1112	18.0916	20.2233	7.15886	8.75939	7.02594
HD.01G0037710	2.69149	2.78905	2.67003	3.02642	2.46913	3.23619	2.82159	3.09285	3.75323
HD.14G0009770	10.2892	9.8268	9.92858	16.4644	16.1997	15.8697	15.884	14.1552	14.3743
HD.10G0014670	320.158	324.82	321.694	1028.93	1039.74	1019.4	498.558	517.902	509.393
HD.04G0003500	28.4096	26.6989	26.7775	8.01518	8.70873	8.75187	8.22627	7.28893	7.40921
NewGene_23356	3.51682	3.32471	3.71131	0.977893	0.986112	0.983393	3.62384	3.97342	2.82157
HD.11G0020710	3.12165	2.85345	3.12237	13.9674	13.4297	14.5464	1.8787	2.26294	2.16386
HD.07G0006730	0.321112	0.159697	0.379514	67.3942	72.1401	69.9136	0.31451	0.539324	0.63327
NewGene_6119	1.69726	2.05279	2.81618	0.859553	0.46578	0.687744	0.528648	0.715661	0.665995
HD.13G0011880	27.7607	27.5467	27.3716	22.6629	24.5598	24.6164	49.9374	48.2584	54.9
HD.09G0018190	58.1787	58.9511	61.457	22.0763	17.8741	20.8128	48.6339	50.089	50.2732
HD.02G0018730	3.0002	3.2566	3.15932	0.820089	0.892445	0.621819	0.704812	0.810813	0.633669
HD.06001727	15.7832	16.8697	17.7409	5.05981	5.01226	4.14142	15.4476	16.8363	16.1548
HD.13G0017730	1.70748	1.97309	1.61965	0.687627	0.530832	0.442331	0.563898	0.763966	1.06134
HD.01G0009690	80.7009	79.4576	76.4939	93.7267	86.5816	96.5602	181.233	175.585	186.411
HD.11G0004290	0.49274	0.438801	0.364113	0.005349	0.064625	0.005174	0.211063	0.106327	0.236745
NewGene_1762	0.416296	0.527173	0.334881	0.119805	0.283629	0.195238	0.671268	1.47101	1.18672
HD.09010657	2.39401	3.09206	2.63972	0.933415	1.07357	0.785771	3.55499	2.12328	3.23908
HD.15G0005410	2.41118	3.22514	3.0074	0.134706	0.10165	0.087916	0.406557	0	0.298889
HD.02G0025950	52.3002	52.257	49.4431	15.8594	15.5314	13.6078	63.2928	61.4926	63.5221
HD.03G0001440	1.6918	2.06362	2.07398	0.275303	0.396073	0.084471	0.316392	0.860319	0.610519
HD.06G0006050	42.9893	43.8929	43.2436	229.311	233.675	234.408	331.827	318.286	315.66
HD.11G0015370	0.25467	1.63351	3.05383	5.42131	4.43125	0.803708	0.131637	0.087426	1.90697
HD.12G0001190	9.77349	10.3884	9.95289	2.47772	2.4523	2.44381	6.62304	9.09741	6.2648
HD.08G0031410	1.28581	1.43136	0.850605	1.60026	1.59628	1.91304	0.292548	0.854748	0.406175
NewGene_29385	2.01393	2.11705	2.62827	2.92392	2.18072	2.24228	2.44903	1.89916	1.08095
HD.10G0003480	12.3049	12.3193	11.454	18.656	20.1626	19.3085	13.7665	9.9511	11.7951
HD.08G0003820	11.1569	10.7639	10.8109	25.3529	23.4549	24.928	8.68792	8.79129	8.12356
HD.03G0001790	3.04451	3.32039	3.13838	0.620289	0.584662	0.578509	1.78468	2.08236	0.932545
HD.1105900	1.43997	0.806805	1.1736	20.0669	21.1045	19.8434	16.8915	10.0666	19.9922
HD.04G0033650	25.1123	25.3741	23.2741	17.5274	17.2128	16.5238	12.4829	11.9206	12.9471
NewGene_23970	3.4473	3.1129	2.6577	0.654802	0.891639	0.291371	1.6211	1.9494	1.01198
HD.09G0011360	6.29144	5.86154	6.01409	12.4021	10.7776	11.0342	3.74571	4.78733	3.67292
HD.14G0019470	28.5799	30.5189	28.9365	63.4289	58.0022	59.7618	25.9061	24.7394	24.5267
HD.13G0012820	8.64244	10.2394	9.56125	3.83275	3.56494	4.4228	11.7635	13.7595	14.5398
HD.07G0014350	5.93893	5.822	5.21347	4.7603	4.785	4.37608	6.84805	5.2342	5.82168
HD.15G0001240	11.982	12.8355	12.1822	14.7266	14.0964	14.1447	10.856	8.53275	11.4113
HD.07G0005230	3.83844	4.03556	4.34779	1.43371	1.71871	1.74327	4.85863	3.39298	5.20622
NewGene_27072	33.7508	33.514	32.5832	43.9597	44.4509	42.463	41.8053	45.4576	49.3062
NewGene_22009	5.58184	6.11697	5.78594	0.419851	0.430293	0.292159	1.16484	0.958577	0.614616
NewGene_27076	3.3763	2.85621	3.82491	1.24599	2.00373	1.50846	4.91116	10.6179	6.77421
HD.14G0010380	3.74187	3.51015	3.3686	0.619709	1.09764	0.733769	0.605848	0.397973	0.895222
HD.02013043	3.85904	3.74629	3.77137	10.9616	10.4623	10.9025	3.91356	4.17052	4.64106
HD.01G0029900	10.5543	9.27131	8.94086	0.485743	0.575911	1.20653	0	0.163245	0.041149
NewGene_15150	3.30942	2.97035	3.21897	0.540108	0.464208	0.801608	2.89611	2.40048	3.32815
HD.03G0029260	8.82728	7.75789	7.78892	2.88221	2.75561	2.97109	5.25706	6.73183	7.17429
HD.10G0025990	1.61093	1.72424	2.06381	27.5726	26.4809	25.2191	34.6166	24.9331	31.912
HD.01G0028050	7.32885	7.59108	7.64112	2.1573	1.74506	2.64665	3.62767	2.74313	3.81927
HD.1304818	31.4123	28.8002	29.684	4.71097	5.62131	4.69822	10.0439	11.2192	8.3435
HD.03G0003050	9.71764	11.2407	9.40391	32.552	34.7929	33.0897	117.319	105.61	102.826
HD.06G0028050	5.36834	5.40211	4.34671	0.85863	0.886336	0.923376	5.06144	5.0289	6.10601
HD.06G0024920	16.9553	17.0654	17.4716	77.4489	76.3171	74.8636	22.3502	18.2518	17.0586
NewGene_2122	1.51704	1.07993	1.26184	0.089433	0.252685	0.132449	0.956499	0.714917	0.74754
HD.10004505	3.45003	3.60628	3.57591	0.299367	0.041596	0.030864	0	1.3699	1.47497
HD.15G0001860	26.8215	26.2644	25.8601	89.0735	92.606	87.224	41.9212	38.3098	36.9672
HD.03G0000440	5.33073	5.56278	4.86999	1.34665	1.05998	1.4161	3.43209	4.03117	5.14227
HD.09G0023210	5.37796	5.27712	7.23238	8.17606	7.7602	8.62799	9.32627	6.71931	7.78629
HD.06G0014430	63.8566	77.999	70.1021	29.6197	29.4671	31.1044	96.5542	95.6598	101.398
HD.01G0003780	24.4287	23.4035	24.3341	17.811	17.6023	17.6502	43.463	39.6837	40.7713
HD.06G0035670	4.28767	3.75696	3.76653	26.0933	24.5036	24.2978	4.85945	4.83889	5.06311
HD.06G0022180	5.88406	5.91144	5.21469	1.74609	1.12725	1.80157	3.03903	2.21706	2.64062
HD.03G0030560	16.4771	15.305	15.7027	15.6356	16.7675	19.8916	29.4351	28.5582	21.3072
HD.07G0013760	4.68061	4.65523	4.87466	1.5001	1.78622	1.47189	1.35873	0.125619	0.878957
HD.06G0020560	5.00508	4.5365	4.93896	1.54428	1.2869	1.01982	0.483617	1.57905	0.538989
HD.13G0018560	14.613	15.8781	14.6505	31.3541	30.7422	31.6617	11.3789	10.9834	11.8267
HD.13G0024240	1.48997	1.33337	0.913649	0.160859	0.172351	0.156521	0.066367	0.159898	0.053076
HD.06G0031800	7.67924	7.55363	8.17363	30.2083	28.0235	28.5411	10.5545	12.0125	10.9252
HD.06G0035580	0.828008	1.13234	0.958767	15.4014	13.9513	15.7082	7.09382	5.86661	6.5325
HD.11G0001600	4.897	5.3588	4.73868	13.9454	13.8828	13.8838	27.846	27.4941	23.8534
HD.14G0009780	4.38749	4.12179	4.25197	0.48274	0.419897	0.468068	1.83644	1.64157	1.50162
NewGene_4401	10.701	10.8234	8.17822	2.53363	2.46596	2.03964	2.53165	2.51723	2.82357
NewGene_4406	1.4663	1.31318	1.28636	0.313594	0.229575	0.52962	3.99401	5.88997	3.76951
NewGene_4409	1.06545	0.777722	0.641086	0.064733	0.058076	0	0.379648	0.223953	0.450807
HD.09G0009360	17.7977	16.3975	17.9509	19.2336	19.4629	18.787	10.8353	10.7207	7.06242
HD.05G0005110	7.28073	7.52212	6.58588	2.43728	2.63507	2.25667	2.61155	2.77797	3.04394
HD.04G0018010	22.9398	23.3164	23.961	1.91703	2.12883	2.14419	17.1325	15.5722	15.4433
HD.04G0034440	0.171306	0.291449	0.152586	1.06233	1.26083	0.760617	0.250779	0	0
HD.13G0006870	4.59259	4.838	4.71185	13.4531	12.598	12.0146	6.44621	5.97702	6.6841
HD.07G0024240	0.542496	1.03352	0.907334	0.229713	0.307461	0.235343	0.017774	0	0
HD.03G0006460	0.15922	0.204775	0.216822	3.51595	3.81022	4.30506	3.15663	1.18576	2.06981
HD.15G0008270	110.49	109.365	108.394	187.058	179.482	190.823	197.172	160.903	168.893
HD.13G0010910	11.1132	11.7095	11.1926	31.9291	30.8986	30.2797	15.0127	13.5085	15.5107
HD.06G0011790	1.8973	2.1251	2.7522	2.27909	0.885109	1.81871	5.34765	2.15501	4.67974
HD.08G0003840	9.3707	10.7173	10.9147	0.126318	0.141858	0.490898	3.44266	3.44828	3.21402
HD.08G0025450	9.33192	9.55962	8.988	1.26985	1.27694	1.31167	3.0011	3.34642	2.87185
HD.04G0034190	5.00132	5.36149	4.40046	5.44704	5.02007	5.26788	5.21594	5.948	6.46565
HD.02G0027940	34.3166	37.1035	34.1001	15.7118	13.4643	14.5498	19.8903	20.7006	17.0712
NewGene_10134	47.1623	39.271	39.4675	37.6372	38.6036	42.8724	97.9109	107.488	102.703
HD.09G0018940	0.9531	0.979906	1.13576	0.770824	0.582769	0.707398	0.546707	0.711841	0.672932
HD.04001183	71.1883	65.0204	69.0395	79.9022	84.0536	81.5003	128.957	126.677	127.389
HD.12G0007160	3.26668	3.8711	4.42084	0.809261	0.718149	0.479753	4.1345	5.49791	4.88046
HD.12G0023670	354.469	352.932	359.006	194.665	180.616	185.458	125.301	133.723	126.604
HD.14G0001320	0.019214	0.022957	0.035907	0.072281	0.058496	0.068295	0.02837	0.045249	0.049501
HD.13G0012510	6.66449	6.73992	6.62336	0.927361	1.39634	1.18103	5.64729	4.9337	5.70441
HD.05G0011420	27.7761	28.9509	29.5513	10.2163	10.7253	10.2455	42.6308	41.0515	42.8247
HD.10G0015920	2.68834	3.02921	2.90855	1.8971	1.39942	1.47729	5.86505	6.34806	5.15063
NewGene_31339	9.51294	10.1715	7.94348	2.57907	2.18256	2.30908	10.1063	4.67273	3.38089
NewGene_31337	4.83025	5.74455	5.96234	1.32267	0.382725	1.04049	7.57008	5.62012	9.98544
NewGene_31334	2.09552	1.25637	1.47556	2.72471	3.49218	3.54489	2.34878	1.06333	0.308074
HD.05G0008770	1.28228	1.53031	1.34935	0.729691	0.554811	0.560232	2.2562	2.82153	2.31157
HD.1106028	8.46396	8.01826	8.35348	2.98901	2.98617	2.57339	13.0671	11.0608	12.3176
HD.05G0004640	0.386259	0.44508	0.352616	0.39994	0.576752	0.456352	1.89857	1.87044	1.05038
NewGene_40988	3.24988	3.72721	2.5735	0.152042	0.061693	0.087604	0.313343	0.739593	0.235953
NewGene_44608	15.8359	16.0923	14.4459	3.89329	4.03038	3.67888	9.50632	7.75305	5.70258
NewGene_44607	60.051	61.2659	53.7114	24.7002	23.7219	27.0539	87.5486	92.6256	96.5018
NewGene_40985	176.391	174.95	181.731	190.313	192.77	179.852	155.736	141.453	142.481
NewGene_44605	1.57875	2.0312	1.60789	0.279616	0.208247	0.302459	1.25482	0.574357	0.887307
NewGene_44604	2.0917	4.9868	5.32984	0.525108	1.01528	0.45857	2.04724	2.58782	2.89489
HD.06G0007010	674.136	656.603	655.771	57.446	59.9102	58.787	85.057	77.8046	89.8557
NewGene_40983	1.01382	1.04668	0.879833	0.185932	0.067178	0.086655	0.585881	0.582512	0.53201
HD.12G0009030	1.81117	2.70548	2.24864	0.314637	0	0.127657	2.48352	2.72064	0.444654
HD.03G0032840	1.63497	1.52914	1.83547	0.139969	0.191587	0.14488	0.023959	0	0.183959
HD.05G0029630	3.4539	3.843	5.68572	10.9529	8.86907	7.17933	8.15124	6.81572	6.57272
HD.01G0020640	7.18691	7.936	8.43394	0.284029	0.240285	0.426859	0.909097	0.985767	0.425196
HD.10002164	5.64619	6.81226	7.76034	27.0467	27.3734	25.2621	37.7692	37.9194	41.5329
NewGene_15566	0.904742	2.04034	1.91559	8.18458	9.67168	7.44983	5.63695	8.26021	4.58078
HD.06G0039650	3.10758	2.35966	3.01665	0.729876	0.731455	0.793552	1.63302	1.83175	1.56544
HD.04G0029280	12.0638	12.8055	14.0497	33.4805	29.5695	29.8725	17.5316	19.1076	19.9768
HD.05G0028320	16.7219	17.3131	16.595	4.91188	4.00451	4.37892	7.15054	7.87587	7.68063
HD.01G0029590	5.69005	6.01379	6.48341	6.46298	5.95914	5.9213	5.90539	5.53051	5.9618
HD.11G0000560	37.453	36.2773	35.1643	495.126	473.016	480.937	21.4514	13.732	20.2784
HD.03G0014180	20.4829	19.2849	20.6322	39.6642	38.0868	37.5259	17.1593	14.4897	15.8547
HD.03010271	29.2312	28.1166	27.6586	8.25868	7.45045	8.16739	11.7457	9.76405	7.71158
HD.04G0032900	1.25174	1.15917	1.03894	0	0	0	0.119097	0.072475	0.09053
HD.09001128	8.707	8.36317	8.48784	4.20238	3.45304	3.37778	4.09937	4.8797	7.11429
HD.02G0017850	22.7242	24.083	21.8967	24.3931	22.2847	22.6658	22.6232	23.6375	21.7124
NewGene_32157	2.44414	1.47018	2.07707	1.36098	1.90664	1.88712	5.5781	8.13393	5.75587
HD.06G0010110	22.6062	23.7483	22.6866	28.0385	26.3773	26.0977	11.6081	10.3648	10.7362
HD.11G0003650	6.18714	5.68728	6.13749	14.0465	14.3667	14.8704	4.24079	3.80046	4.94596
HD.06G0005710	2.44706	2.58906	2.61124	0.139812	0.085166	0.413778	0.342116	0.925959	0.5414
NewGene_36640	4.39637	6.23261	4.09909	0.518859	0.398688	0.816507	2.38137	2.08084	1.97007
HD.01G0029040	32.8166	32.7109	34.4563	439.669	440.106	427.718	28.2956	26.8852	25.3478
HD.05G0020410	8.57636	8.37074	8.21964	12.653	12.2032	11.1348	27.0816	28.8614	28.3981
HD.06G0002720	52.4481	51.2674	52.8084	4.6173	4.06042	4.76476	7.3252	8.1361	7.53736
HD.15G0005350	0.719269	0.569272	0.978743	0.129656	0.081251	0.167927	0.376705	1.01165	0.267627
HD.01G0038290	6.96019	6.71306	6.34452	2.92873	2.47578	2.22033	2.56187	2.17136	2.95583
HD.05G0009550	0.94317	0.842417	0.862816	0.102935	0.293135	0.054875	0.07006	0.035772	0
HD.01G0036430	21.7802	20.4608	20.8254	10.2744	10.0969	10.0203	7.81972	10.0413	6.95733
NewGene_18864	1.39844	1.70377	1.35785	0.24544	0.317067	0.172605	1.66066	1.57087	0.882314
HD.10G0011120	153.091	147.064	149.478	8.47976	8.62547	8.23902	91.8739	92.1393	95.7148
NewGene_23014	0.299163	0.402994	0.255076	2.60326	2.76475	1.98002	0.921798	0.887055	0.883367
HD.10G0014330	1263.66	1276.99	1278.97	3056.91	3079.81	3035.28	3135.8	3136.31	3137.61
HD.08G0016350	35.6012	34.2627	35.6011	9.1702	9.4919	8.78299	9.69435	12.6103	11.7404
HD.01G0033960	22.7596	20.8855	21.7293	3.2369	2.95434	2.7627	5.63363	6.23458	5.27867
NewGene_37067	13.2752	10.5121	9.85401	4.43372	3.61197	4.3123	13.212	16.3663	11.8866
HD.06G0013490	1.39948	1.81622	1.29463	7.17378	6.13272	7.06729	9.12845	7.32564	4.63053
HD.12G0010660	3.05764	3.32587	2.97106	2.99673	3.20236	3.57153	11.9424	12.7759	11.8781
HD.03008288	20.7107	18.6184	18.1094	3.68001	3.72075	4.00223	1.38059	0.3965	0.041608
HD.07011727	0.61711	0.907149	0.875127	3.91367	3.2294	3.04604	4.17067	4.41625	4.8487
HD.11G0017060	19.6316	19.7789	18.891	0.377853	0.460604	0.342686	3.84394	3.66121	2.62919
HD.01G0028310	1.31883	1.34683	1.32292	0.358708	0.244246	0.306751	0.599407	0.724182	0.924054
HD.02G0017140	0.287827	0.186752	0.128605	1.06712	0.767015	0.624339	0.694972	0.434244	0.393019
HD.1208286	5.75468	6.33549	5.42863	1.16367	0.710694	0.970411	4.47627	1.96915	4.11871
HD.05G0017680	0.882742	1.17499	0.95842	0.291884	0.588388	0.116813	1.2341	1.49388	2.09462
HD.08G0025460	16.136	18.481	17.6873	308.574	316.218	303.99	231.756	220.126	223.669
HD.04002675	3.4552	3.30393	3.62058	0.278155	0.267003	0.301055	0.267162	0.448294	0.155925
HD.03G0012800	2.25857	3.05179	2.63015	9.3872	8.99668	8.8152	7.85415	6.28508	7.90991
HD.04002672	11.9131	11.6314	10.8912	1.03876	0.969261	0.95596	2.06628	2.00337	2.05617
HD.05G0019300	28.0027	28.9574	28.5573	51.2818	52.9598	53.5658	42.0276	45.0077	45.8242
HD.03002198	19.6834	20.2339	21.1484	4.57698	3.85075	4.28265	15.6613	14.0982	13.3125
HD.04G0028320	2.44502	2.76919	2.64046	0.301694	0.294213	0.502985	0.181131	0.217939	0.257947
HD.12G0020610	6.00595	7.34366	7.34287	1.74846	1.30848	1.48466	5.42427	5.71985	6.69498
HD.07G0002350	54.8937	55.4467	54.4132	5.63152	5.00274	6.03261	4.34413	5.58245	5.37739
HD.14G0024080	2.21764	2.19323	1.75862	0.752169	0.558668	0.678853	1.95347	2.10796	1.89196
NewGene_37685	2.72882	2.76087	2.05846	0.799652	0.779696	0.366946	0.919101	0.652513	0.593836
HD.01G0001030	17.3054	16.6481	15.9745	24.0536	25.597	24.4169	11.5747	15.486	14.4496
NewGene_5406	3.90649	4.0446	3.64335	5.23728	4.71553	5.1076	10.793	11.4558	8.78584
HD.12G0024500	33.6997	34.6258	34.4165	58.6002	55.6277	56.5383	51.557	51.5258	53.0805
HD.07G0006850	2.60005	3.45828	3.49492	1.64762	1.35326	1.67071	1.36977	1.92994	1.39033
HD.02004323	20.8711	24.3775	25.1361	28.5426	28.0418	31.163	74.5995	74.3129	79.159
HD.13G0022510	2.40719	2.17831	1.70859	0.264304	0.487183	0.152947	0.944967	0.365147	0.476913
HD.04G0009730	0.52159	0.587551	0.325113	0.115566	0.180925	0.166205	2.64009	2.13908	2.5617
HD.01011607	14.8779	15.6059	14.8772	26.3569	28.9901	27.1722	55.5862	83.7033	82.7219
HD.01011608	17.7942	18.5212	18.5049	121.705	112.784	113.334	31.4313	31.2238	31.685
HD.1403544	3.71651	4.09123	3.57882	39.6464	35.833	35.2842	14.0802	11.3345	12.2107
HD.01G0036600	12.366	13.1742	12.5082	0.563237	0.924454	0.704966	1.09842	1.59967	1.10206
HD.1403540	0.168063	0.362586	0.242684	3.6181	2.88297	3.54586	0.905324	0.54148	1.52254
NewGene_42930	2.85129	2.40464	2.54732	0.417629	0.579794	0.340524	2.23381	2.25634	1.71453
HD.11G0012250	3.64495	3.988	3.5021	0.856349	1.06435	1.17454	3.12915	2.12603	1.78173
HD.06000433	5.56265	5.39365	5.32387	1.76768	1.61445	1.50704	0.195685	0.915913	0.934613
HD.01G0032770	3.94464	3.67906	3.9844	0.607552	0.388737	0.592764	2.16095	2.72843	2.16037
HD.12G0010710	6.28611	6.74059	6.55968	11.8781	10.8245	11.23	14.6125	12.3514	14.2685
NewGene_34086	0.072666	0.178204	0.186171	0.181839	0.081152	0.236282	1.55184	1.17034	1.16623
NewGene_34081	0.311325	0.190343	0.11776	0.332178	0.242308	0.267688	1.57686	1.73046	1.39438
HD.10G0016200	21.7017	20.0018	20.3036	29.6157	29.1124	29.7842	19.1082	18.7873	19.2857
HD.04G0031340	101.885	93.3045	100.737	141.447	125.548	126.369	87.5684	96.4982	89.4985
HD.06G0016970	109.922	116.848	109.65	49.3092	45.44	46.6349	131.714	138.792	146.181
HD.04G0023860	15.4935	16.6036	15.7796	2.78287	2.30568	2.41087	6.31114	5.4848	6.097
HD.04008938	3.10138	2.17997	1.7326	78.8734	85.1989	88.1928	3.41326	5.47835	4.09541
NewGene_12942	0.042509	0	0.033315	0.116935	0.15409	0.132618	0.78748	1.80597	1.44553
HD.04G0012070	0.584098	0.525234	0.811771	0.092482	0.144047	0.175081	1.1946	1.20284	1.24442
HD.02G0019660	1.36624	1.45398	1.50459	0.149773	0	0.062941	0.438525	0.753453	0.144398
HD.02G0012390	1.1923	1.37445	1.4389	3.84542	3.76716	3.83967	8.78964	9.54634	7.40542
HD.11G0012780	13.2438	14.9486	12.7262	14.8575	15.0025	13.7411	14.0897	15.5941	14.0332
HD.03G0012110	15.9494	16.1415	14.2031	26.6084	23.1539	22.4926	20.9174	17.9576	15.7314
HD.07G0018910	2.05941	1.72281	1.63878	1.96788	1.91929	2.90398	3.86251	4.29386	1.57778
NewGene_38854	0.325335	0.548804	0.212382	0.795243	1.26401	0.667416	0.180256	0.746564	0.242595
HD.07G0009760	5.92883	6.54026	6.3567	0.349891	0.609931	0.255893	1.77201	2.19066	3.75074
HD.13G0015400	34.1891	37.9205	33.6515	13.3316	15.3225	17.076	59.8065	72.0358	74.5559
NewGene_39109	3.90454	4.17717	4.58408	2.17699	1.69773	1.7796	1.24407	0.916534	1.50914
HD.10G0027970	10.2312	11.1423	12.3116	15.5928	14.3756	15.1592	9.79189	7.61283	8.27435
HD.1304218	48.1196	44.8376	47.8976	52.4467	53.4712	51.8916	74.9377	66.3111	68.8853
HD.07G0007450	17.747	17.0118	16.1152	9.67668	9.96891	10.5847	7.29525	7.44942	9.16703
HD.1206395	1.94188	2.1415	2.19472	4.46522	4.36984	4.20349	13.2896	16.3052	20.3895
HD.07G0006320	4.01572	3.88415	4.10229	0.393365	0.40425	0.689315	2.17287	1.97607	1.68346
HD.11G0007820	0.932797	0.529879	0.459435	7.54053	7.4414	7.12294	2.467	1.20047	1.92196
HD.14G0013730	36.2747	34.6644	36.5106	76.2011	74.5292	73.0851	150.775	145.314	140.086
HD.02G0009760	29.8245	28.2651	31.9763	74.0839	70.0034	70.154	64.7838	61.0368	59.6946
HD.11G0021680	0.771423	0.744006	0.905488	0.335092	0.469405	0.471361	0.842787	0.354671	1.04474
NewGene_18041	3.82733	4.23044	3.88945	0.081667	0.254131	0.075659	1.42196	1.44639	1.46469
HD.07G0000860	7.18277	7.41034	7.30904	4.16465	4.34513	4.62609	5.26801	5.9307	5.50158
HD.12G0023990	6.55689	6.06357	6.69168	2.48591	2.58484	2.81162	4.87673	3.41052	4.44198
HD.05G0021840	25.997	27.1114	25.9258	18.1867	18.986	18.0409	23.3445	28.6582	35.7285
HD.03011844	6.68427	8.07181	6.80771	1.15435	0.911251	0.930519	3.72718	2.57086	3.13447
HD.14G0002550	5.3553	6.02727	6.01225	0.616187	0.665793	0.396747	1.29433	1.06894	0.628454
HD.07008163	18.8325	22.7932	14.825	4.32864	7.04096	8.71255	12.5505	12.0734	23.1694
HD.01G0030600	17.7822	15.8781	17.3125	0.426437	0.543729	0.313448	1.50243	1.417	0.517833
HD.05G0031490	9.03561	9.69678	9.1177	0.897745	0.928897	1.30637	4.4061	3.77696	5.01523
HD.04G0008920	2.99497	2.91005	3.21832	2.08031	2.41711	2.11468	1.44205	1.88499	1.91741
HD.02002070	12.8447	13.7888	14.2438	1.16198	1.73296	1.36499	2.11706	1.34019	2.4235
HD.08G0029460	20.7108	21.2982	20.0074	16.3183	16.2191	15.6546	20.4421	18.9958	17.8409
NewGene_11498	0	0	0	0.451547	0.452815	0.365887	0.214062	0.71533	0.156725
HD.04G0026990	1.799	2.13623	1.97695	4.07105	4.15058	3.76462	2.40462	2.02108	1.40169
NewGene_9419	5.68193	4.87432	5.05759	0.824566	0.446242	0.514048	10.0474	7.47264	7.88543
HD.02G0014630	71.0176	71.6298	68.305	1.18133	1.542	1.45275	47.8754	51.8368	53.5574
HD.04G0024840	7.80757	5.76343	8.0462	17.5489	17.1604	17.7311	11.7219	10.3402	12.2104
HD.03G0027390	9.8916	10.6901	9.94655	9.43036	9.28121	10.3881	17.3178	18.3903	18.292
NewGene_9417	18.7098	18.4151	18.4654	8.91802	8.95112	9.0111	49.6244	54.6407	57.2083
HD.06G0024440	11.3853	9.15104	9.22699	1.03661	0.947846	0.855226	3.75584	4.73503	4.47921
HD.13G0004970	13.8173	13.6954	14.1306	1.50401	1.48034	1.45688	7.48918	6.22089	6.02035
HD.07001192	6.71986	7.02372	5.36238	9.27465	9.00582	9.41777	9.4354	13.1758	9.9437
NewGene_3453	0.140785	0.245824	0.111337	0.895273	1.1309	1.20915	0	0	0.158618
HD.1207042	9.62272	8.8852	8.79811	0.375539	0.223025	0.457129	0	0.073154	0.053769
HD.06G0021820	2.77615	2.54041	2.57722	0.251485	0.344253	0.37301	0.991403	0.546377	0.490467
HD.09G0000970	15.0096	16.2178	16.3964	26.9065	26.2859	24.9204	12.6136	11.4339	12.9301
HD.15G0010780	0.290349	0.496635	0.577776	42.6983	43.4368	41.1881	156.311	151.839	136.466
HD.14G0020820	11.2912	9.60805	9.4985	3.97599	4.21813	4.77185	22.8363	20.9026	21.6362
HD.07G0008470	0.618879	1.02048	1.1192	9.94535	8.82416	8.36499	1.57741	1.18336	1.14549
HD.12G0020970	9.00747	9.25916	9.32516	0.507672	0.337983	0.732373	2.63415	2.74375	1.90673
HD.1202672	6.84819	6.10824	5.89579	5.73782	5.58388	6.20446	11.7697	9.91837	8.3746
HD.02G0010820	29.2267	27.3697	28.5423	14.5073	16.2392	17.0364	19.9657	18.5879	18.7173
HD.11G0021280	47.8144	47.4238	46.151	80.925	79.7051	79.4185	204.709	178.822	205.667
HD.14G0021040	9.9515	9.77746	9.4961	0.782348	0.807656	0.728052	4.01476	4.45475	2.81619
HD.14G0014170	197.849	188.215	192.548	115.95	121.252	113.361	97.8214	90.586	96.03
HD.01G0040630	4.47866	4.92263	4.93303	0.517268	0.504315	0.544658	0.739951	0.637007	1.18156
HD.04G0031030	6.33923	2.39389	7.34705	6.85981	6.47225	2.83682	10.0011	9.61402	8.24223
HD.04G0017600	3.11929	3.82122	3.29586	1.40773	1.40683	1.46013	3.87507	4.62367	4.68139
HD.07G0005740	4.97949	4.91866	4.00895	1.50728	1.34366	1.18954	2.96584	2.04286	2.35464
HD.15G0017780	1.70072	2.10207	1.99225	30.3304	33.3283	33.7066	53.0663	60.8771	55.9141
HD.12G0018010	11.1764	11.036	11.4923	5.48299	4.48196	5.71209	25.0683	21.3505	21.6369
HD.11G0024100	28.3924	27.3541	27.0617	0.279038	0.550856	0.561366	28.8241	29.6436	32.826
HD.07009341	39.2232	41.759	40.7321	59.4857	55.8046	53.5405	26.4826	29.6351	25.4958
HD.10G0023810	8.74015	9.27035	8.39058	0.351514	0.279678	0.288695	0.340962	0	0.445844
HD.14G0010410	1.69251	1.69935	0.788455	0.37809	0.414029	0.227891	5.53146	3.50734	2.15525
NewGene_26634	2.05773	1.88152	2.2063	0.031232	0.024855	0	0.375894	0	0
HD.14G0000840	79.47	81.4945	75.2612	44.547	45.8617	45.2077	49.491	63.5307	44.2155
HD.04G0000710	6.65142	6.28219	7.01673	0.353381	0.252799	0.322413	1.62306	2.61261	2.88183
HD.07G0003740	3.31037	3.51261	3.12736	2.95193	3.10528	2.91174	0.398378	0.399706	0.483546
HD.08G0011380	1.3849	0.880335	0.789144	0.63867	0	0.486942	1.7457	1.81953	1.51156
NewGene_2329	2.64303	2.76944	2.74889	0.953778	0.793882	0.926495	2.84122	2.75589	3.35985
NewGene_12144	3.2225	3.34977	3.34445	2.20913	2.30255	2.41727	2.11761	1.11773	1.59184
HD.08G0022330	0.046129	0.078144	0.086999	0.035484	0.042883	0.055422	0.257592	0.136508	0.193614
HD.11G0005090	1.02557	1.31285	1.37929	1.86159	1.52721	1.55277	0.540155	0.519232	0.401431
HD.04G0027710	8.77532	9.06183	7.96686	7.61597	6.9077	7.19881	8.35973	7.87613	7.07297
HD.07G0012610	0.58403	0.43719	0.525317	8.62572	7.98318	7.68239	6.31287	6.63297	5.23127
HD.04009817	1.54954	1.36211	1.26879	2.17679	2.32112	1.63533	2.67964	3.76453	3.39618
HD.04G0015030	73.8866	70.2488	70.6444	66.0936	67.8584	67.4441	52.183	49.3911	54.3526
HD.10G0008960	1.98818	1.73332	1.27104	0.123975	0.050048	0.112833	0.547315	0.633972	0.161167
HD.12G0014020	25.8407	25.1849	25.1882	6.37996	6.07631	5.58571	12.3154	12.1405	12.2464
HD.15G0019140	32.3088	30.7811	31.0839	12.4615	13.2564	13.9824	9.4756	6.52973	8.28474
HD.03G0015330	4.53166	4.38106	4.78249	1.26455	1.31594	1.14713	2.38788	1.49893	1.07485
NewGene_28364	11.4088	15.1403	11.4923	7.48897	7.30106	8.41047	30.9738	23.2303	20.1685
HD.10G0007290	7.44675	7.43399	7.46117	0.551948	0.610896	0.208442	4.76589	4.98512	2.31215
HD.09009000	2.56785	2.22608	2.3775	0.074743	0.055495	0	0.950046	3.08746	0.395749
HD.07005991	3.27566	1.36823	2.44598	0.160272	0.126927	0.14944	2.48414	1.16143	0.889533
HD.15G0002460	13.7632	14.1904	13.1591	19.4195	19.5196	19.4134	17.4545	15.6643	16.9881
HD.06G0009360	2.9563	3.28662	2.38138	1.5605	1.76015	1.22579	2.85337	5.31632	2.49465
HD.08011424	6.14943	5.87179	5.97982	1.97151	1.88756	2.01232	1.47865	1.48463	0.836558
HD.04G0008360	19.2365	17.0041	17.055	0.910273	0.895187	0.56564	5.96172	7.29251	4.83339
HD.09010848	1.22332	1.20362	0.709502	2.18626	1.94888	2.09035	1.82496	4.73001	0.099481
HD.12G0021200	56.2163	60.9978	56.2854	128.778	125.767	123.956	124.042	129.637	133.623
NewGene_21364	2.75652	2.86942	2.58531	0.960499	0.518427	0.583566	1.74683	0.690766	0.721027
NewGene_24709	0.095912	0	0.119589	2.37169	2.7947	2.43046	2.18559	2.72167	2.88456
HD.11G0003440	1.59508	1.5442	1.62908	0.316855	0.191564	0.219343	0.453412	0.548425	0.32846
HD.04G0000650	16.2808	16.9059	16.183	13.1131	12.2461	12.3335	6.52328	6.52037	5.89889
HD.15G0012550	37.5853	40.2657	36.7518	12.7206	11.2637	11.8455	16.1028	15.3903	16.0898
HD.07G0002830	7.35713	7.79324	8.52388	4.89267	4.08899	4.31406	16.9976	18.3989	17.0872
HD.15G0016070	0.730695	0.432856	0.538703	2.04532	3.146	2.22385	5.67198	7.74665	4.47358
HD.12G0018900	9.55176	10.3185	11.24	18.1681	18.7602	18.2881	6.43007	9.04604	9.87204
HD.05G0005750	4.80005	4.56967	5.33684	0	0	0	0	0	0
HD.10G0025410	16.1282	13.4382	14.7001	32.9904	32.5425	27.0319	36.3901	21.1978	21.3938
HD.04G0018250	22.0224	21.1579	21.3027	16.3332	15.2351	15.8688	11.3906	13.5048	10.8499
HD.02G0006330	6.12913	5.29636	5.79542	0.330886	0.235776	0.164796	1.5795	1.17049	1.5299
HD.06010286	1.10713	1.25871	1.28356	0.11598	0.220209	0.228362	3.01908	3.22621	2.68877
HD.01G0026120	1.25165	1.12568	1.39075	0.174133	0.302977	0.227482	0.160695	0.279763	0.382014
HD.05G0030950	1.95872	1.39569	2.05563	2.91416	2.92788	2.57642	24.7204	17.0825	15.024
HD.10G0002400	29.7249	29.2983	28.6464	13.532	13.1026	12.3798	11.8003	12.0016	13.1617
HD.15G0008070	71.68	75.1349	73.9682	22.635	22.3977	24.0311	40.0421	36.3444	38.2919
HD.02G0029380	22.4967	23.0415	23.3531	63.1835	70.3096	63.3366	56.798	52.9108	51.1396
HD.06001109	0.405407	0.246175	0.342956	34.2427	28.0938	30.0939	0.766749	0.664689	0.419497
HD.13G0015980	1.27567	1.24291	1.29918	0.480919	0.485518	0.537162	1.70506	2.49933	1.93425
HD.06G0009590	6.27194	5.40999	6.55898	23.126	21.3878	21.8994	8.88967	7.58713	8.85654
HD.08G0028780	3.20237	3.09398	3.45142	6.62475	6.32322	6.31362	4.26979	5.73264	6.90038
HD.12G0007360	14.0752	11.8829	13.2706	66.2623	61.6971	58.2064	240.819	251.685	255.339
HD.02G0003210	19.1158	19.4961	19.4239	26.5195	26.1842	26.1298	30.5665	26.9339	26.4523
HD.09G0000190	0.624683	0.716848	0.48731	0.142595	0.208329	0.1025	0.085205	0.379369	0.516187
HD.05010571	53.8714	50.248	52.2334	40.0034	38.5132	35.6707	125.289	124.968	118.922
HD.06G0031750	11.1294	11.601	11.8461	3.85588	3.61636	3.73498	6.89538	6.75117	5.33263
HD.07G0014930	6.95526	7.01128	6.56773	2.05232	1.44295	2.08265	0.517168	0.958603	1.40461
HD.15G0016690	11.9385	11.7262	13.636	74.2327	75.9156	72.0806	23.1654	21.566	19.4579
HD.14G0017280	17.8508	18.3913	18.6401	14.3733	13.2666	13.112	32.856	33.7641	34.3878
HD.04G0001520	10.0628	9.22938	10.5029	0.246204	0.273749	0.124611	0.461058	0.453828	0.071418
HD.08G0028250	0.441979	0.590722	0.515519	0.096898	0.135476	0.108455	0.105783	0.092355	0.374558
HD.11G0016940	1.62521	1.76609	1.7589	0.074374	0.238961	0.237121	2.30522	2.39286	2.54615
HD.02010322	25.1995	23.7143	22.8321	9.16502	8.27284	9.59696	37.6006	40.1223	43.1725
HD.05G0000700	46.9043	45.4691	47.0461	63.8385	65.9877	66.2946	51.342	59.9261	67.8238
HD.08003128	173.633	166	168.812	114.235	112.941	106.244	497.683	502.577	484.8
HD.11G0020980	8.20657	8.68914	9.30837	39.7424	37.3944	38.0695	8.72034	9.85056	8.70682
HD.14G0012100	6.01617	6.06167	6.15775	1.31274	1.03113	1.12258	2.21168	2.22501	2.40662
NewGene_31686	0	0	0	0.181173	0.251092	0.156929	0	0.05073	0
HD.14G0021890	6.53819	7.19334	6.68207	3.51564	4.59988	3.06297	9.12543	10.0511	10.3537
NewGene_20709	3.23745	3.28257	2.95963	0.415034	0.375005	0.639529	0.475614	1.60622	0.31882
HD.1100447	1.38075	1.35161	1.77164	0.246516	0.067405	0.234781	3.53138	3.46365	2.13757
HD.05G0002700	3.04614	2.73922	3.13099	1.131	1.02039	1.1075	1.30127	1.57866	0.726453
HD.07G0001870	3.91315	3.74932	4.4256	1.03762	1.16677	1.33076	0.823238	0.598437	0.915092
HD.14G0018880	7.52513	7.1749	6.32292	7.57093	6.36706	6.07552	8.03921	8.176	10.1907
HD.10G0000800	11.5731	10.6112	11.7036	13.0116	13.8306	13.229	17.5544	18.4692	14.3971
HD.05G0028120	18.404	16.3146	17.4255	49.9039	47.0838	46.6757	1.01994	1.87389	1.47532
HD.01G0017250	0.321964	0.468291	0.805139	40.4386	38.2348	39.2304	18.6649	17.0892	19.0421
NewGene_10480	0.597991	0.469047	0.480082	0.143929	0.036225	0.197908	0.24371	0.115635	0
NewGene_31992	0.486947	0.540198	0.64842	0.880512	0.973551	1.30046	0.778355	0.160016	0
NewGene_10088	0.74537	0.460703	0.881917	0.188911	0.282243	0.136526	1.54865	1.34928	1.26354
HD.11G0000360	9.12264	8.21684	8.43227	5.86023	6.11215	6.98666	6.16734	7.62967	8.54142
HD.10G0019130	34.9891	33.4182	34.7804	1.36973	1.37404	0.684102	4.30519	1.80088	1.8752
HD.05G0002500	9.7415	8.75702	9.94448	12.4758	11.8651	11.9369	9.73928	9.25864	10.783
HD.05G0023110	9.79323	9.54537	9.18835	5.09905	4.67219	5.15142	4.35933	3.88723	3.81502
HD.08G0017010	5.97245	5.24604	5.77347	0.265421	0.514889	0.466397	0.718051	0.557664	0.591728
HD.12G0006090	3.87744	3.40211	3.336	0.723828	0.509848	0.583996	1.2647	1.13433	1.58972
HD.09G0023830	17.0767	17.5793	16.4575	7.44982	7.4126	7.53441	36.0108	36.817	38.5518
HD.13G0025180	1.7368	1.76205	2.29064	4.65891	4.31431	4.48022	1.64286	1.2474	2.08203
HD.02G0019340	6.66588	7.20263	7.02812	1.83393	1.57858	1.94872	7.38363	6.22477	6.82998
NewGene_22704	6.86477	7.92279	7.20484	0.717745	0.767133	0.534056	0	1.1389	0.773712
NewGene_22705	1.94233	2.65921	3.02974	0	0	0.163791	1.32371	1.04295	0.668111
HD.02G0027290	16.5514	16.2894	16.6828	7.82559	7.03281	8.17421	26.2031	28.4118	31.7216
HD.05013003	8.88141	8.85873	6.48353	2.2258	2.28234	2.94167	6.58651	6.14243	7.5148
HD.09G0014140	3.90993	3.76476	3.59209	23.7817	22.4526	22.7062	42.4456	37.7169	33.9137
HD.14G0022600	7.0546	7.57334	7.20545	7.99977	8.08809	7.12644	5.65081	4.56616	4.36933
NewGene_36489	15.7358	15.5844	14.8985	2.97674	2.91484	2.89683	8.14828	8.80524	9.04126
HD.1303437	19.4509	19.1126	19.7652	24.1058	23.6994	22.1792	30.4767	29.9542	26.0583
NewGene_43737	0	0	0	3.96312	4.56317	3.99635	3.3717	3.50608	4.13875
HD.11G0001660	2.49184	2.42648	2.7091	1.77309	1.4568	1.22358	1.39614	0.900385	1.09981
HD.11G0021440	35.3914	35.8505	36.8165	31.71	32.2598	32.6214	24.8098	21.7242	21.3111
HD.01G0037810	1.0045	1.24504	1.32072	1.48701	1.38688	1.87545	2.17637	0	0.537212
HD.08000642	4.92826	5.95599	6.18045	18.3647	17.963	19.0306	6.63533	14.3029	12.1989
HD.10002204	1.01342	0.703526	1.8692	2.79832	1.65771	1.44403	3.28377	0	3.19056
HD.02G0027740	14.2339	13.9886	13.9844	8.32277	8.414	8.55603	16.5193	18.1359	22.1742
HD.09G0010710	5.18173	5.38935	6.07832	5.41629	4.96547	5.47491	5.79063	3.69878	3.78747
HD.01G0007500	18.6446	17.8627	16.6147	18.5583	18.6258	17.8893	29.8301	32.5364	29.8581
HD.01G0011050	2.09729	2.04675	2.31219	0.300824	0.489341	0.122612	1.33134	2.78567	2.90026
HD.03007731	21.1692	19.6246	19.2879	19.7296	22.502	21.8536	41.5656	32.8567	37.5812
HD.1105206	34.8842	34.3624	30.4552	1.13478	1.10759	1.17488	5.26817	4.79608	5.30429
NewGene_24283	0	0.085617	0.09053	1.58512	1.55317	1.90318	2.03012	1.53636	0.921072
HD.13G0024850	0.036521	0	0.111625	0.940074	1.09816	0.925378	0.289782	0.182592	0.105782
HD.10G0012670	10.0122	10.5367	10.1938	22.1111	20.8501	21.7884	13.4426	15.0208	14.5681
NewGene_939	4.34389	3.94017	4.8213	1.13924	0.943332	0.634289	1.489	4.19479	0.79703
HD.13G0025720	3.57303	3.17093	3.35046	0	0	0	0.35127	0.215688	0
HD.05003349	5.81245	4.38552	6.59431	4.50877	2.04052	3.74986	11.8543	11.6501	21.5206
HD.11G0007530	6.8684	6.11814	6.47525	147.813	144.726	142.016	23.4673	22.1625	24.619
HD.06G0033280	13.7837	13.67	11.998	15.2737	14.749	14.3802	18.5577	14.8328	14.7182
HD.14G0016900	0.247016	0.506581	0.389209	0.260116	0.524608	0.299756	1.25467	1.02349	0.703064
HD.06001682	9.01251	8.71588	7.56944	4.26823	3.2048	4.06417	1.72858	1.83601	2.90751
HD.01G0012770	2.94808	3.86837	2.20141	0.88644	0.647338	1.10189	1.4537	1.31181	0.851143
HD.04G0005630	8.077	8.12716	8.20856	0.325562	0.393594	0.072013	1.50199	0.865735	0.760125
HD.01G0023320	13.1127	12.9234	13.1019	4.40414	5.23132	4.56184	4.23522	3.07906	4.56142
HD.08G0013830	37.0624	36.7164	35.2398	1.19043	1.35495	1.18667	13.2721	16.2576	14.5042
NewGene_6308	0.50844	0.460021	0.434587	11.1523	9.36612	12.8721	3.27099	1.17715	2.04557
NewGene_32563	0.081621	0.120971	0	2.17268	2.09768	2.44307	1.91853	1.76147	1.48949
NewGene_3151	9.39684	8.71069	8.36983	0.344445	0.259063	0.351557	1.46824	0.396913	0.515375
NewGene_6306	4.20036	4.75601	3.75894	0.306556	0.186165	0.262189	0.790709	1.42382	1.35613
HD.12G0014430	11.4379	13.0078	13.233	15.4544	15.1368	13.6625	14.1206	16.0855	15.4158
HD.06001974	1.21383	1.07793	1.00344	1.55986	1.90997	1.69496	1.08008	0.739486	0.550709
HD.04G0033190	4.39964	4.33864	4.50115	3.58208	3.27404	3.482	7.07894	6.25932	6.13704
NewGene_31899	1.03058	1.58571	1.22251	2.80727	2.29824	2.28386	0.646483	1.99257	1.16813
HD.07G0014250	14.9336	15.9709	16.1687	2.16992	2.19105	2.46698	3.25499	6.53212	6.72318
HD.06G0025550	11.9735	13.2446	13.4133	1.36442	1.66405	1.53384	2.61632	2.72929	2.40173
HD.01014743	0.782983	0.634323	0.776592	0.286949	0.120668	0.452742	1.93148	3.18024	3.41739
HD.03G0029090	5.62758	4.98768	6.23651	1.22342	1.70105	1.13706	2.22657	1.01131	1.65968
HD.04007356	45.7892	48.5351	46.0241	55.1152	54.7812	48.9607	189.647	208.296	190.545
HD.10G0002110	14.4901	14.9425	13.2048	3.55661	2.84755	3.28409	17.4538	14.6822	13.9581
HD.14G0011140	42.6058	42.817	44.0552	3.03222	2.96593	2.96003	9.65297	7.96153	9.40772
[truncated: 22,426 more rows]
