# Supplementary material for: Metabolomics and transcriptomics reveal the quality formation mechanism during the processing of black tea
Source: NPJ Sci Food. 2025 Jul 9;9:131. doi: 10.1038/s41538-025-00488-7 (PMC12241338; doi:10.1038/s41538-025-00488-7)
Supplement: Supplementary file 5 — Supplementary Data 5 [file 41538_2025_488_MOESM5_ESM.xlsx]

## Sheet: Sheet1
#ID	gene_name	nr_symbol	FT-1_FPKM	FT-2_FPKM	FT-3_FPKM	NS-F-1_FPKM	NS-F-2_FPKM	NS-F-3_FPKM	NS-W-1_FPKM	NS-W-2_FPKM	NS-W-3_FPKM	FT_vs_NS-F_DESeq2_FDR	FT_vs_NS-F_DESeq2_log2FC	FT_vs_NS-F_DESeq2_(FDR_0.01_FC_2)_regulated	FT_vs_NS-W_DESeq2_FDR	FT_vs_NS-W_DESeq2_log2FC	FT_vs_NS-W_DESeq2_(FDR_0.01_FC_2)_regulated	NS-W_vs_NS-F_DESeq2_FDR	NS-W_vs_NS-F_DESeq2_log2FC	NS-W_vs_NS-F_DESeq2_(FDR_0.01_FC_2)_regulated	COG_class	COG_class_annotation	GO_annotation	KEGG_annotation	KEGG_pathway_annotation	KOG_class	KOG_class_annotation	Pfam_annotation	Swiss_Prot_annotation	eggNOG_class	eggNOG_class_annotation	NR_annotation	GO_second_level_annotation
HD.01000366	HD.01000366	LOC114263583	4.17905	3.26282	5.90681	10.2369	6.49065	8.95283	11.5917	9.75188	11.4112	0.000464787	1.15792	up	2.44755e-31	2.26154	up	5.49462e-06	-1.01276	down	--	--	Molecular Function: translation initiation factor activity (GO:0003743);;	K03262|6.4e-47|dcr:108219106|K03262 translation initiation factor 5 | (RefSeq) eukaryotic translation initiation factor 5	RNA transport (ko03013)	[J]	Translation, ribosomal structure and biogenesis	eIF4-gamma/eIF5/eIF2-epsilon	Probable eukaryotic translation initiation factor 5-2 OS=Arabidopsis thaliana OX=3702 GN=At1g77840 PE=1 SV=1	J	Translation, ribosomal structure and biogenesis	probable eukaryotic translation initiation factor 5-1 [Camellia sinensis]	biological process: metabolic process (GO:0008152);; biological process: cellular process (GO:0009987);; biological process: biological regulation (GO:0065007);; molecular function: binding (GO:0005488);; molecular function: translation regulator activity (GO:0045182)
HD.01000632	HD.01000632	LOC114312712	47.5854	46.8628	46.7718	94.9122	82.7806	90.0941	143.27	140.779	140.447	1.12065e-93	1.13905	up	0	2.5565	up	2.28846e-147	-1.32675	down	--	--	Molecular Function: DNA binding (GO:0003677);; Cellular Component: nucleus (GO:0005634);;	K14491|2.1e-11|cic:CICLE_v10007648mg|K14491 two-component response regulator ARR-B family | (RefSeq) hypothetical protein	Plant hormone signal transduction (ko04075)	--	--	MYB-CC type transfactor, LHEQLE motif	Myb family transcription factor PHL13 OS=Arabidopsis thaliana OX=3702 GN=PHL13 PE=2 SV=1	K	Transcription	protein PHR1-LIKE 1-like isoform X2 [Camellia sinensis]	molecular function: binding (GO:0005488);; cellular component: intracellular (GO:0005622);; cellular component: cellular anatomical entity (GO:0110165)
HD.01001730	HD.01001730	LOC114285678	9.4285	9.33149	9.21292	1.45008	1.3444	1.53241	1.66989	2.24386	1.65859	2.9031e-69	-2.47185	down	6.28472e-29	-1.35559	down	1.42654e-05	-1.02632	down	[HT]	Coenzyme transport and metabolism;; Signal transduction mechanisms	Cellular Component: integral component of membrane (GO:0016021);;	K08869|5.0e-310|jre:108979998|K08869 aarF domain-containing kinase | (RefSeq) uncharacterized protein slr1919-like isoform X1	--	[R]	General function prediction only	ABC1 family	Uncharacterized aarF domain-containing protein kinase At1g71810, chloroplastic OS=Arabidopsis thaliana OX=3702 GN=At1g71810 PE=1 SV=1	S	Function unknown	uncharacterized protein LOC114285678 [Camellia sinensis]	cellular component: cellular anatomical entity (GO:0110165)
HD.01002773	HD.01002773	LOC114285352	1954.47	1916.55	1912.35	539.805	602.438	620.225	146.634	147.174	145.097	1.54115e-214	-1.49746	down	0	-2.75121	down	1.16786e-139	1.34403	up	--	--	Biological Process: methylation (GO:0032259);; Molecular Function: theobromine:S-adenosyl-L-methionine 1-N-methyltransferase activity (GO:0102740);; Molecular Function: paraxanthine:S-adenosyl-L-methionine 3-N-methyltransferase activity (GO:0102741);;	K08241|1.2e-99|tcc:18585928|K08241 jasmonate O-methyltransferase [EC:2.1.1.141] | (RefSeq) caffeine synthase 1	alpha-Linolenic acid metabolism (ko00592)	--	--	SAM dependent carboxyl methyltransferase	Caffeine synthase 1 OS=Camellia sinensis OX=4442 GN=TCS1 PE=1 SV=1	S	Function unknown	caffeine synthase 1 [Camellia sinensis]	biological process: metabolic process (GO:0008152);; molecular function: catalytic activity (GO:0003824)
HD.01002781	HD.01002781	LOC114264949	778.324	752.336	751.249	302.069	298.387	327.992	66.2092	66.561	67.4385	1.77981e-178	-1.08119	down	0	-2.54184	down	1.90246e-208	1.55104	up	--	--	Biological Process: methylation (GO:0032259);; Molecular Function: theobromine:S-adenosyl-L-methionine 1-N-methyltransferase activity (GO:0102740);; Molecular Function: paraxanthine:S-adenosyl-L-methionine 3-N-methyltransferase activity (GO:0102741);;	K08241|1.6e-93|tcc:18585928|K08241 jasmonate O-methyltransferase [EC:2.1.1.141] | (RefSeq) caffeine synthase 1	alpha-Linolenic acid metabolism (ko00592)	--	--	SAM dependent carboxyl methyltransferase	Probable caffeine synthase 2 OS=Camellia sinensis OX=4442 GN=TCS2 PE=2 SV=1	S	Function unknown	RecName: Full=Probable caffeine synthase 2 [Camellia sinensis]	biological process: metabolic process (GO:0008152);; molecular function: catalytic activity (GO:0003824)
HD.01002792	HD.01002792	LOC114265004	67.8033	62.7708	61.9464	18.7439	16.687	21.7716	4.41436	3.87206	4.1982	3.17586e-41	-1.53461	down	9.6028e-177	-2.97099	down	9.86005e-17	1.5282	up	--	--	Molecular Function: methyltransferase activity (GO:0008168);;	K08241|1.6e-66|egr:104421110|K08241 jasmonate O-methyltransferase [EC:2.1.1.141] | (RefSeq) probable caffeine synthase 2	alpha-Linolenic acid metabolism (ko00592)	--	--	SAM dependent carboxyl methyltransferase	Probable caffeine synthase 2 OS=Camellia sinensis OX=4442 GN=TCS2 PE=2 SV=1	S	Function unknown	probable caffeine synthase 2 [Camellia sinensis]	molecular function: catalytic activity (GO:0003824)
HD.01003295	HD.01003295	LOC114291970	24.3077	24.3308	25.4826	7.77752	6.55474	7.77142	296.846	297.99	302.48	5.75887e-40	-1.52759	down	0	4.56562	up	0	-6.00299	down	[T]	Signal transduction mechanisms	Molecular Function: protein serine/threonine phosphatase activity (GO:0004722);; Molecular Function: metal ion binding (GO:0046872);;	K17506|4.0e-135|nnu:104594934|K17506 protein phosphatase 1L [EC:3.1.3.16] | (RefSeq) probable protein phosphatase 2C 25	--	[T]	Signal transduction mechanisms	Protein phosphatase 2C	Probable protein phosphatase 2C 25 OS=Arabidopsis thaliana OX=3702 GN=At2g30020 PE=1 SV=1	T	Signal transduction mechanisms	probable protein phosphatase 2C 25 [Camellia sinensis]	biological process: metabolic process (GO:0008152);; biological process: cellular process (GO:0009987);; molecular function: catalytic activity (GO:0003824);; molecular function: binding (GO:0005488)
HD.01003310	HD.01003310	--	0.796257	0.758265	0.922701	6.04839	3.81042	4.17663	9.73773	11.3199	10.5016	1.43938e-27	2.70961	up	8.20423e-287	4.63127	up	1.59119e-32	-1.83137	down	--	--	--	--	--	--	--	--	--	--	--	--	--
HD.01007110	HD.01007110	--	1.4729	1.15459	1.15958	0.384085	0.48713	0.675661	0.053217	0.077797	0.108314	0.00406673	-1.06907	down	2.43148e-13	-2.99971	down	0.00167192	2.01896	up	--	--	Molecular Function: molecular_function (GO:0003674);; Molecular Function: nucleic acid binding (GO:0003676);; Molecular Function: RNA binding (GO:0003723);; Molecular Function: catalytic activity (GO:0003824);; Molecular Function: nuclease activity (GO:0004518);; Molecular Function: endonuclease activity (GO:0004519);; Molecular Function: binding (GO:0005488);; Cellular Component: cellular_compon…	K22733|4.7e-109|cit:102612526|K22733 magnesium transporter | (RefSeq) uncharacterized protein LOC102612526	--	[R]	General function prediction only	PPR repeat family	Pentatricopeptide repeat-containing protein At3g14730 OS=Arabidopsis thaliana OX=3702 GN=PCMP-E31 PE=2 SV=1	S	Function unknown	hypothetical protein HYC85_001279 [Camellia sinensis]	molecular function: binding (GO:0005488);; molecular function: catalytic activity (GO:0003824);; biological process: metabolic process (GO:0008152);; biological process: cellular process (GO:0009987);; cellular component: intracellular (GO:0005622);; cellular component: cellular anatomical entity (GO:0110165)
HD.01007624	HD.01007624	LOC114317610	0.056467	0.212381	0.531228	39.2776	32.3667	30.6648	6.20033	6.55128	6.25152	6.06412e-23	7.12677	up	4.85004e-15	5.45426	up	4.15454e-44	1.76451	up	--	--	Cellular Component: integral component of membrane (GO:0016021);; Biological Process: transmembrane transport (GO:0055085);;	--	--	--	--	OPT oligopeptide transporter protein	Metal-nicotianamine transporter YSL3 OS=Arabidopsis thaliana OX=3702 GN=YSL3 PE=2 SV=1	S	Function unknown	LOW QUALITY PROTEIN: metal-nicotianamine transporter YSL2-like [Camellia sinensis]	cellular component: cellular anatomical entity (GO:0110165);; biological process: cellular process (GO:0009987);; biological process: localization (GO:0051179)
HD.01007911	HD.01007911	--	5.34012	5.2151	6.01465	8.10689	12.2188	10.7971	0.966777	0.56283	1.33769	1.41234e-06	1.12464	up	5.63273e-08	-1.5537	down	2.25309e-18	2.76872	up	--	--	Molecular Function: ribonuclease activity (GO:0004540);; Biological Process: tRNA processing (GO:0008033);;	K03537|1.1e-64|pop:7464462|K03537 ribonuclease P/MRP protein subunit POP5 [EC:3.1.26.5] | (RefSeq) probable ribonuclease P/MRP protein subunit POP5 isoform X2	Ribosome biogenesis in eukaryotes (ko03008);; RNA transport (ko03013)	--	--	Rpp14/Pop5 family	Probable ribonuclease P/MRP protein subunit POP5 OS=Arabidopsis thaliana OX=3702 GN=EMB1687 PE=1 SV=1	J	Translation, ribosomal structure and biogenesis	hypothetical protein HYC85_001480 [Camellia sinensis]	biological process: metabolic process (GO:0008152);; biological process: cellular process (GO:0009987);; molecular function: catalytic activity (GO:0003824)
HD.01007914	HD.01007914	LOC114313810	7.42505	7.1107	6.51363	53.0672	56.0506	61.192	9.24754	9.79463	9.16152	7.167e-120	3.2308	up	5.5643e-17	1.3908	up	2.11671e-46	1.93036	up	--	--	Biological Process: cellular oxidant detoxification (GO:0098869);;	--	--	--	--	--	Protein RESPONSE TO LOW SULFUR 3 OS=Arabidopsis thaliana OX=3702 GN=LSU3 PE=4 SV=1	S	Function unknown	protein RESPONSE TO LOW SULFUR 3-like [Camellia sinensis]	biological process: cellular process (GO:0009987);; biological process: response to stimulus (GO:0050896);; biological process: detoxification (GO:0098754)
HD.01009001	HD.01009001	LOC114259436	1.69363	1.66372	1.41586	0.318744	0.437594	0.40113	0.012841	0.02979	0.126916	1.72865e-09	-1.80342	down	1.86505e-06	-3.75424	down	0.0077505	2.04347	up	--	--	Cellular Component: integral component of membrane (GO:0016021);; Molecular Function: myosin binding (GO:0017022);;	K11844|1.0e-08|cmo:103483482|K11844 ubiquitin carboxyl-terminal hydrolase 16/45 [EC:3.4.19.12] | (RefSeq) ubiquitin carboxyl-terminal hydrolase 2	--	--	--	Zein-binding	Myosin-binding protein 3 OS=Arabidopsis thaliana OX=3702 GN=MYOB3 PE=1 SV=1	S	Function unknown	myosin-binding protein 2 [Camellia sinensis]	cellular component: cellular anatomical entity (GO:0110165);; molecular function: binding (GO:0005488)
HD.01009348	HD.01009348	LOC114287046	6.33699	5.88485	7.43647	9.84205	11.5087	16.4653	38.5653	38.5022	35.2133	4.67026e-09	1.15863	up	0	3.48091	up	6.96126e-22	-2.23189	down	--	--	Molecular Function: protein kinase activity (GO:0004672);; Molecular Function: ATP binding (GO:0005524);;	K17609|4.7e-25|eus:EUTSA_v10026931mg|K17609 nucleoredoxin [EC:1.8.1.8] | (RefSeq) hypothetical protein	--	--	--	Protein tyrosine and serine/threonine kinase	Putative U-box domain-containing protein 50 OS=Arabidopsis thaliana OX=3702 GN=PUB50 PE=3 SV=1	T	Signal transduction mechanisms	LOW QUALITY PROTEIN: putative U-box domain-containing protein 50 [Camellia sinensis]	biological process: metabolic process (GO:0008152);; biological process: cellular process (GO:0009987);; molecular function: catalytic activity (GO:0003824);; molecular function: binding (GO:0005488)
HD.01010376	HD.01010376	LOC114310118	3.42885	3.97398	4.08176	11.5782	9.13214	10.4474	16.8344	18.4339	19.1026	3.98328e-14	1.65264	up	1.60931e-129	3.20648	up	3.47885e-22	-1.46385	down	--	--	Cellular Component: integral component of membrane (GO:0016021);;	--	--	--	--	--	--	--	--	uncharacterized protein LOC114310118 [Camellia sinensis]	cellular component: cellular anatomical entity (GO:0110165)
HD.01010893	HD.01010893	LOC114265200	1.40645	2.49432	2.61068	0.318065	0.214337	0.452147	0.58232	0.506646	0.460242	5.84259e-10	-2.50553	down	3.85067e-05	-1.09116	down	0.00508884	-1.3218	down	--	--	--	K13414|6.8e-55|bdi:100826299|K13414 mitogen-activated protein kinase kinase kinase 1 [EC:2.7.11.25] | (RefSeq) uncharacterized protein LOC100826299	MAPK signaling pathway - plant (ko04016);; Plant-pathogen interaction (ko04626)	--	--	--	Protein OPAQUE10 OS=Zea mays OX=4577 GN=O10 PE=1 SV=1	--	--	uncharacterized protein LOC114265200 [Camellia sinensis]	--
HD.01010958	HD.01010958	LOC114294659	10.2854	9.65473	10.3952	22.0044	21.3292	22.4373	29.2214	28.2314	28.3773	1.24931e-71	1.33216	up	0	2.46837	up	2.27382e-65	-1.04567	down	--	--	Molecular Function: metal ion binding (GO:0046872);;	--	--	[R]	General function prediction only	PHD-finger	PHD finger protein At1g33420 OS=Arabidopsis thaliana OX=3702 GN=At1g33420 PE=1 SV=1	S	Function unknown	PHD finger protein At1g33420 [Camellia sinensis]	molecular function: binding (GO:0005488)
HD.01011836	HD.01011836	--	1.14481	0.697191	0.48104	5.95263	4.82554	2.98364	5.88451	6.16617	5.76144	1.90859e-10	2.76092	up	4.5182e-60	3.88563	up	6.45471e-05	-1.02881	down	--	--	--	--	--	--	--	--	--	--	--	hypothetical protein HYC85_002258 [Camellia sinensis]	--
HD.01012701	HD.01012701	LOC114256489	131.964	128.794	130.937	22.2226	21.4692	19.2359	6.53642	6.0941	5.93672	0	-2.42027	down	0	-3.42775	down	3.51913e-22	1.09798	up	--	--	--	--	--	--	--	Leucine rich repeat	Uncharacterized protein At4g06744 OS=Arabidopsis thaliana OX=3702 GN=At4g06744 PE=2 SV=1	S	Function unknown	uncharacterized protein At4g06744-like [Camellia sinensis]	--
HD.01012749	HD.01012749	LOC114312594	6.08201	5.91535	5.96614	0.384499	0.428715	0.220977	1.4866	1.34259	1.25516	9.69859e-86	-3.87721	down	6.27139e-34	-1.16679	down	4.97637e-25	-2.62115	down	[L]	Replication, recombination and repair	Molecular Function: nucleotide binding (GO:0000166);; Molecular Function: DNA binding (GO:0003677);; Molecular Function: DNA-directed DNA polymerase activity (GO:0003887);; Cellular Component: nucleus (GO:0005634);; Biological Process: DNA replication (GO:0006260);; Molecular Function: metal ion binding (GO:0046872);; Molecular Function: 4 iron, 4 sulfur cluster binding (GO:0051539);;	K02320|0.0e+00|vvi:100250805|K02320 DNA polymerase alpha subunit A [EC:2.7.7.7] | (RefSeq) DNA polymerase alpha catalytic subunit	DNA replication (ko03030)	[L]	Replication, recombination and repair	DNA polymerase family B	DNA polymerase alpha catalytic subunit OS=Oryza sativa subsp. japonica OX=39947 GN=Os01g0868300 PE=2 SV=2	L	Replication, recombination and repair	DNA polymerase alpha catalytic subunit [Camellia sinensis]	molecular function: binding (GO:0005488);; biological process: metabolic process (GO:0008152);; biological process: cellular process (GO:0009987);; molecular function: catalytic activity (GO:0003824);; cellular component: intracellular (GO:0005622);; cellular component: cellular anatomical entity (GO:0110165)
HD.01012777	HD.01012777	LOC114260528	7.13834	7.41065	6.57619	1.0516	1.32705	1.80585	0.04055	0.122718	0.084564	1.15123e-19	-2.11623	down	1.26199e-50	-5.24962	down	6.97478e-09	3.22031	up	[I]	Lipid transport and metabolism	Biological Process: lipid metabolic process (GO:0006629);;	--	--	[I]	Lipid transport and metabolism	Lipase (class 3)	Triacylglycerol lipase OBL1 OS=Nicotiana tabacum OX=4097 GN=OBL1 PE=1 SV=1	I	Lipid transport and metabolism	uncharacterized protein LOC114260528 [Camellia sinensis]	biological process: metabolic process (GO:0008152)
HD.01013123	HD.01013123	LOC114274020	12.1247	9.25906	10.3313	57.62	63.9043	63.2645	15.9444	15.2906	13.8449	2.26425e-78	2.75679	up	6.81187e-22	1.47515	up	2.12705e-25	1.37182	up	--	--	--	--	--	--	--	--	--	--	--	uncharacterized protein LOC114274020 [Camellia sinensis]	--
HD.01013226	HD.01013226	LOC114317536	68.9372	70.4834	68.5571	14.5292	13.831	11.1511	1.54336	1.52993	1.40541	3.64289e-95	-2.17683	down	0	-4.55802	down	3.42994e-33	2.47102	up	--	--	Biological Process: response to acid chemical (GO:0001101);; Biological Process: regulation of transcription, DNA-templated (GO:0006355);; Biological Process: biological_process (GO:0008150);; Biological Process: response to endogenous stimulus (GO:0009719);; Biological Process: response to hormone (GO:0009725);; Biological Process: response to gibberellin (GO:0009739);; Biological Process: regul…	--	--	--	--	Lateral organ boundaries (LOB) domain	LOB domain-containing protein 41 OS=Arabidopsis thaliana OX=3702 GN=LBD41 PE=2 SV=1	S	Function unknown	LOB domain-containing protein 41-like [Camellia sinensis]	biological process: response to stimulus (GO:0050896);; biological process: biological regulation (GO:0065007)
HD.01013498	HD.01013498	--	84.3088	82.5943	88.475	11.147	8.52794	9.9941	0.667612	0.963073	0.90766	2.60478e-132	-2.88729	down	3.30408e-182	-5.65409	down	5.23885e-18	2.85366	up	--	--	Molecular Function: hydroxymethylglutaryl-CoA synthase activity (GO:0004421);; Biological Process: isoprenoid biosynthetic process (GO:0008299);;	--	--	--	--	Rapid ALkalinization Factor (RALF)	--	S	Function unknown	hypothetical protein HYC85_003137 [Camellia sinensis]	molecular function: catalytic activity (GO:0003824);; biological process: metabolic process (GO:0008152);; biological process: cellular process (GO:0009987)
HD.01014177	HD.01014177	LOC114290270	49.2074	54.1476	52.9011	109.449	118.53	119.673	212.046	199.934	202.918	3.75211e-86	1.37009	up	0	2.94418	up	1.70883e-170	-1.48398	down	--	--	--	K07466|2.2e-44|oeu:111409327|K07466 replication factor A1 | (RefSeq) uncharacterized protein At4g28440-like isoform X1	DNA replication (ko03030);; Nucleotide excision repair (ko03420);; Mismatch repair (ko03430);; Homologous recombination (ko03440)	--	--	--	Uncharacterized protein At4g28440 OS=Arabidopsis thaliana OX=3702 GN=At4g28440 PE=1 SV=1	S	Function unknown	uncharacterized protein At4g28440-like [Camellia sinensis]	--
HD.01014769	HD.01014769	LOC114285238	12.4472	13.1178	14.1887	121.746	111.842	119.58	17.982	17.4727	16.6173	0	3.36535	up	2.7731e-71	1.35683	up	2.70495e-238	2.09925	up	--	--	Molecular Function: DNA-binding transcription factor activity (GO:0003700);;	K16221|1.5e-26|nnu:104589565|K16221 transcription factor TCP21 (protein CCA1 HIKING EXPEDITION) | (RefSeq) transcription factor TCP7-like	Circadian rhythm - plant (ko04712)	--	--	TCP family transcription factor	Transcription factor TCP20 OS=Arabidopsis thaliana OX=3702 GN=TCP20 PE=1 SV=1	K	Transcription	transcription factor TCP20-like [Camellia sinensis]	molecular function: transcription regulator activity (GO:0140110)
HD.01G0000720	HD.01G0000720	LOC114323691	105.887	95.4526	105.228	27.1031	26.5463	25.6614	8.57574	8.80817	7.63444	5.1747e-168	-1.73361	down	0	-2.64499	down	1.33296e-24	1.00189	up	[M]	Cell wall/membrane/envelope biogenesis	Molecular Function: catalytic activity (GO:0003824);; Cellular Component: integral component of membrane (GO:0016021);;	K08679|6.0e-130|ccav:112521445|K08679 UDP-glucuronate 4-epimerase [EC:5.1.3.6] | (RefSeq) UDP-glucuronate 4-epimerase 6-like	Amino sugar and nucleotide sugar metabolism (ko00520)	[M]	Cell wall/membrane/envelope biogenesis	NAD dependent epimerase/dehydratase family	UDP-glucuronate 4-epimerase 6 OS=Arabidopsis thaliana OX=3702 GN=GAE6 PE=1 SV=1	M	Cell wall/membrane/envelope biogenesis	UDP-glucuronate 4-epimerase 6-like [Camellia sinensis]	molecular function: catalytic activity (GO:0003824);; cellular component: cellular anatomical entity (GO:0110165)
HD.01G0001700	HD.01G0001700	LOC114301678	6.61575	6.93087	6.0617	10.3871	10.2122	13.4158	16.8426	14.8388	15.2049	7.80297e-11	1.00814	up	1.10226e-153	2.22501	up	1.3523e-20	-1.12585	down	[L]	Replication, recombination and repair	Molecular Function: ubiquitin-protein transferase activity (GO:0004842);;	K10260|2.4e-15|ota:OT_ostta09g00430|K10260 F-box and WD-40 domain protein 7 | (RefSeq) WD40/YVTN repeat-like-containing domain	Ubiquitin mediated proteolysis (ko04120)	[S]	Function unknown	U-box domain	U-box domain-containing protein 9 OS=Arabidopsis thaliana OX=3702 GN=PUB9 PE=1 SV=1	S	Function unknown	U-box domain-containing protein 9-like [Camellia sinensis]	molecular function: catalytic activity (GO:0003824)
HD.01G0001820	HD.01G0001820	LOC114258306	279.689	272.73	282.122	12.4653	14.0768	16.129	4.69109	4.03423	4.72638	0	-4.07353	down	0	-4.98567	down	1.53364e-11	1.00429	up	[S]	Function unknown	Molecular Function: hydrolase activity, acting on ester bonds (GO:0016788);;	K00679|1.8e-52|cic:CICLE_v10027727mg|K00679 phospholipid:diacylglycerol acyltransferase [EC:2.3.1.158] | (RefSeq) hypothetical protein	Glycerolipid metabolism (ko00561)	--	--	GDSL-like Lipase/Acylhydrolase	GDSL esterase/lipase At5g33370 OS=Arabidopsis thaliana OX=3702 GN=At5g33370 PE=2 SV=1	I	Lipid transport and metabolism	GDSL esterase/lipase At5g33370-like [Camellia sinensis]	molecular function: catalytic activity (GO:0003824)
HD.01G0001960	HD.01G0001960	LOC114316181	58.9587	56.6814	59.3744	16.7348	12.3444	13.8141	1.89671	2.05786	2.86174	4.69025e-46	-1.8105	down	5.09741e-162	-3.70711	down	1.97462e-15	1.98336	up	--	--	--	--	--	--	--	--	--	--	--	uncharacterized protein LOC114316181 isoform X2 [Camellia sinensis]	--
HD.01G0002180	HD.01G0002180	--	26.8776	26.0468	26.5545	50.9849	54.3086	45.6926	75.6179	69.4954	68.0082	2.09308e-44	1.14305	up	0	2.39097	up	1.07012e-61	-1.15748	down	--	--	Cellular Component: cytoplasm (GO:0005737);; Biological Process: autophagy (GO:0006914);; Molecular Function: cysteine-type peptidase activity (GO:0008234);; Biological Process: protein transport (GO:0015031);;	K08342|1.4e-194|pxb:103945807|K08342 cysteine protease ATG4 [EC:3.4.22.-] | (RefSeq) cysteine protease ATG4-like	Autophagy - other (ko04136)	[ZU]	Cytoskeleton;; Intracellular trafficking, secretion, and vesicular transport	Peptidase family C54	Cysteine protease ATG4 OS=Medicago truncatula OX=3880 GN=ATG4 PE=3 SV=1	--	--	hypothetical protein HYC85_000541 [Camellia sinensis]	cellular component: cellular anatomical entity (GO:0110165);; biological process: metabolic process (GO:0008152);; biological process: cellular process (GO:0009987);; molecular function: catalytic activity (GO:0003824);; biological process: localization (GO:0051179)
HD.01G0003430	HD.01G0003430	--	4.81707	2.96778	4.50126	1.41024	1.01938	1.76921	0.317743	0.414228	0.368247	1.20163e-05	-1.32872	down	4.48794e-21	-2.48434	down	0.00302054	1.24595	up	[M]	Cell wall/membrane/envelope biogenesis	Cellular Component: integral component of membrane (GO:0016021);;	--	--	--	--	Glycosyl transferases group 1	--	M	Cell wall/membrane/envelope biogenesis	hypothetical protein HYC85_000494 [Camellia sinensis]	cellular component: cellular anatomical entity (GO:0110165)
HD.01G0003800	HD.01G0003800	LOC114288868	8.45555	11.5369	10.1216	79.5842	75.2398	82.9504	13.4706	14.1562	13.9313	2.07737e-149	3.19318	up	4.14827e-26	1.43225	up	2.64851e-74	1.85178	up	--	--	--	--	--	--	--	--	--	--	--	serine, glycine and glutamine-rich protein-like [Camellia sinensis]	--
HD.01G0004040	HD.01G0004040	--	23.6272	22.5919	23.2306	8.58066	5.87007	6.02285	2.17886	2.08917	1.80129	2.71371e-22	-1.5438	down	1.58126e-99	-2.54279	down	3.44369e-06	1.09013	up	[J]	Translation, ribosomal structure and biogenesis	Molecular Function: RNA binding (GO:0003723);; Biological Process: cytidine to uridine editing (GO:0016554);; Molecular Function: hydrolase activity, acting on ester bonds (GO:0016788);;	K13195|1.9e-16|cit:102615034|K13195 cold-inducible RNA-binding protein | (RefSeq) organelle RRM domain-containing protein 6, chloroplastic	--	--	--	RNA recognition motif. (a.k.a. RRM, RBD, or RNP domain)	Organelle RRM domain-containing protein 1, chloroplastic OS=Arabidopsis thaliana OX=3702 GN=ORRM1 PE=1 SV=1	A	RNA processing and modification	hypothetical protein HYC85_000376 [Camellia sinensis]	molecular function: binding (GO:0005488);; biological process: metabolic process (GO:0008152);; biological process: cellular process (GO:0009987);; molecular function: catalytic activity (GO:0003824)
HD.01G0004110	HD.01G0004110	LOC114268197	7.45091	7.13802	7.48934	0.399722	0.183251	0.307638	0.480754	0.687607	0.744458	1.59585e-92	-4.40323	down	3.87963e-75	-2.55709	down	1.01376e-05	-1.76215	down	[G]	Carbohydrate transport and metabolism	Molecular Function: beta-N-acetylhexosaminidase activity (GO:0004563);; Biological Process: carbohydrate metabolic process (GO:0005975);; Molecular Function: N-acetyl-beta-D-galactosaminidase activity (GO:0102148);;	K12373|4.1e-265|jre:109004078|K12373 hexosaminidase [EC:3.2.1.52] | (RefSeq) beta-hexosaminidase 3	Other glycan degradation (ko00511);; Various types of N-glycan biosynthesis (ko00513);; Amino sugar and nucleotide sugar metabolism (ko00520);; Glycosaminoglycan degradation (ko00531);; Glycosphingolipid biosynthesis - globo and isoglobo series (ko00603);; Glycosphingolipid biosynthesis - ganglio series (ko00604)	[G]	Carbohydrate transport and metabolism	Glycosyl hydrolase family 20, catalytic domain	Beta-hexosaminidase 3 OS=Arabidopsis thaliana OX=3702 GN=HEXO3 PE=1 SV=1	G	Carbohydrate transport and metabolism	beta-hexosaminidase 3-like isoform X2 [Camellia sinensis]	molecular function: catalytic activity (GO:0003824);; biological process: metabolic process (GO:0008152)
HD.01G0004350	HD.01G0004350	--	0.025491	0.059547	0.045935	0.291208	0.356189	0.443402	0.634055	0.76138	0.669682	2.04533e-08	3.2074	up	1.08516e-41	4.88074	up	1.51982e-07	-1.58707	down	[T]	Signal transduction mechanisms	Molecular Function: ATP binding (GO:0005524);; Cellular Component: integral component of membrane (GO:0016021);; Molecular Function: ATPase activity (GO:0016887);;	K08712|4.9e-144|gsl:Gasu_29800|K08712 ATP-binding cassette, subfamily G (WHITE), member 2, SNQ2 | (RefSeq) ABC transporter, ATP-binding protein	ABC transporters (ko02010)	[Q]	Secondary metabolites biosynthesis, transport and catabolism	ABC-2 type transporter	Pleiotropic drug resistance protein 2 OS=Nicotiana plumbaginifolia OX=4092 GN=PDR2 PE=2 SV=1	Q	Secondary metabolites biosynthesis, transport and catabolism	Pleiotropic drug resistance protein [Actinidia chinensis var. chinensis]	molecular function: binding (GO:0005488);; cellular component: cellular anatomical entity (GO:0110165);; molecular function: catalytic activity (GO:0003824)
HD.01G0004710	HD.01G0004710	--	29.1354	30.6019	29.6951	61.9014	60.483	57.9936	120.198	117.718	115.778	1.16416e-79	1.22856	up	0	2.95171	up	3.53103e-219	-1.63275	down	--	--	--	K18342|3.2e-45|atr:105420712|K18342 OTU domain-containing protein 6 [EC:3.4.19.12] | (RefSeq) OTU domain-containing protein At3g57810-like isoform X2	--	[TO]	Signal transduction mechanisms;; Posttranslational modification, protein turnover, chaperones	OTU-like cysteine protease	OVARIAN TUMOR DOMAIN-containing deubiquitinating enzyme 4 OS=Arabidopsis thaliana OX=3702 GN=OTU4 PE=1 SV=1	O	Posttranslational modification, protein turnover, chaperones	hypothetical protein HYC85_000549 [Camellia sinensis]	--
HD.01G0004920	HD.01G0004920	LOC114321222	6.47733	6.4142	6.75772	1.78403	1.11588	1.58434	0.461247	0.490483	0.402936	7.19491e-33	-1.91532	down	3.22864e-131	-2.88372	down	1.85323e-05	1.05967	up	--	--	--	--	--	--	--	N-terminal C2 in EEIG1 and EHBP1 proteins	--	--	--	protein MLP2-like [Camellia sinensis]	--
HD.01G0005020	HD.01G0005020	LOC114321206	0.118563	0	0	3.28825	3.77734	5.35697	5.57	5.29644	6.23611	1.86962e-06	6.76045	up	2.07893e-09	7.97286	up	7.66027e-07	-1.12315	down	[R]	General function prediction only	Molecular Function: GTPase activity (GO:0003924);; Molecular Function: GTP binding (GO:0005525);;	K07910|2.9e-88|hbr:110650137|K07910 Ras-related protein Rab-18 | (RefSeq) ras-related protein RABC2a-like isoform X1	--	[R]	General function prediction only	Ras family	Ras-related protein RABC2a OS=Arabidopsis thaliana OX=3702 GN=RABC2A PE=1 SV=1	U	Intracellular trafficking, secretion, and vesicular transport	ras-related protein RABC2a-like isoform X1 [Camellia sinensis]	molecular function: catalytic activity (GO:0003824);; molecular function: binding (GO:0005488)
HD.01G0005960	HD.01G0005960	--	16.497	17.7151	15.8354	3.82874	4.27261	4.40005	1.35438	0.848648	1.02432	4.23231e-67	-1.78328	down	4.2837e-154	-2.9805	down	1.46759e-10	1.29105	up	--	--	Biological Process: reproduction (GO:0000003);; Biological Process: cell morphogenesis (GO:0000902);; Biological Process: response to acid chemical (GO:0001101);; Biological Process: regulation of immune system process (GO:0002682);; Biological Process: negative regulation of immune system process (GO:0002683);; Biological Process: regulation of response to biotic stimulus (GO:0002831);; Biologic…	K22403|6.0e-146|gmx:100803144|K22403 zinc finger MIZ domain-containing protein | (RefSeq) E3 SUMO-protein ligase SIZ1 isoform X1	--	[K]	Transcription	MIZ/SP-RING zinc finger	E3 SUMO-protein ligase SIZ1 OS=Arabidopsis thaliana OX=3702 GN=SIZ1 PE=1 SV=2	K	Transcription	hypothetical protein HYC85_000725 [Camellia sinensis]	biological process: reproduction (GO:0000003);; biological process: developmental process (GO:0032502);; biological process: response to stimulus (GO:0050896);; biological process: biological regulation (GO:0065007);; biological process: reproductive process (GO:0022414);; molecular function: catalytic activity (GO:0003824);; cellular component: intracellular (GO:0005622);; cellular component: ce…
HD.01G0006060	HD.01G0006060	LOC114320337	7.28571	8.04263	8.37232	30.8716	31.3835	31.0491	1.94915	2.07525	1.74938	1.89102e-51	2.1891	up	8.2061e-06	-1.05678	down	1.93764e-63	3.33658	up	--	--	Cellular Component: apoplast (GO:0048046);;	K01870|1.1e-27|csat:104723377|K01870 isoleucyl-tRNA synthetase [EC:6.1.1.5] | (RefSeq) isoleucine--tRNA ligase, chloroplastic/mitochondrial-like	Aminoacyl-tRNA biosynthesis (ko00970)	--	--	Dirigent-like protein	Dirigent protein 21 OS=Arabidopsis thaliana OX=3702 GN=DIR21 PE=3 SV=1	S	Function unknown	dirigent protein 21-like [Camellia sinensis]	cellular component: cellular anatomical entity (GO:0110165)
HD.01G0006640	HD.01G0006640	LOC114323307	0.595043	0.440108	0.346533	2.55226	4.2047	2.33215	0.414252	0.670322	0.597272	5.27985e-16	2.92652	up	0.000526832	1.25014	up	1.20103e-07	1.76533	up	--	--	Cellular Component: exocyst (GO:0000145);; Biological Process: exocytosis (GO:0006887);; Biological Process: protein transport (GO:0015031);;	K07195|5.6e-214|oeu:111389221|K07195 exocyst complex component 7 | (RefSeq) exocyst complex component EXO70H1-like	--	[U]	Intracellular trafficking, secretion, and vesicular transport	Exo70 exocyst complex subunit	Exocyst complex component EXO70H1 OS=Arabidopsis thaliana OX=3702 GN=EXO70H1 PE=1 SV=1	U	Intracellular trafficking, secretion, and vesicular transport	exocyst complex component EXO70H1-like [Camellia sinensis]	cellular component: protein-containing complex (GO:0032991);; biological process: cellular process (GO:0009987);; biological process: localization (GO:0051179)
HD.01G0006710	HD.01G0006710	--	12.0233	13.2185	13.2654	54.5741	48.6793	60.1119	12.3159	16.1248	16.6035	2.90562e-60	2.29585	up	9.1813e-15	1.19463	up	2.25618e-14	1.19195	up	--	--	--	K01513|1.6e-07|ats:109769794|K01513 ectonucleotide pyrophosphatase/phosphodiesterase family member 1/3 [EC:3.1.4.1 3.6.1.9] | (RefSeq) uncharacterized protein LOC109769794	Purine metabolism (ko00230);; Pyrimidine metabolism (ko00240);; Starch and sucrose metabolism (ko00500);; Riboflavin metabolism (ko00740);; Nicotinate and nicotinamide metabolism (ko00760);; Pantothenate and CoA biosynthesis (ko00770)	--	--	Plant protein 1589 of unknown function (A_thal_3526)	--	S	Function unknown	hypothetical protein TEA_004515 [Camellia sinensis var. sinensis]	--
HD.01G0006950	HD.01G0006950	LOC107825453	266.339	235.774	259.975	6.09842	8.58792	2.91684	0.928755	0.488178	1.2318	1.04949e-35	-5.20727	down	2.81855e-286	-7.17608	down	4.58678e-05	2.05646	up	--	--	Cellular Component: nucleosome (GO:0000786);; Molecular Function: DNA binding (GO:0003677);; Cellular Component: nucleus (GO:0005634);; Biological Process: nucleosome assembly (GO:0006334);; Cellular Component: host cell nucleus (GO:0042025);; Molecular Function: protein heterodimerization activity (GO:0046982);;	K11254|7.1e-50|adu:107458448|K11254 histone H4 | (RefSeq) histone H4	--	[B]	Chromatin structure and dynamics	Centromere kinetochore component CENP-T histone fold	Histone H4 variant TH011 OS=Triticum aestivum OX=4565 PE=3 SV=2	B	Chromatin structure and dynamics	PREDICTED: uncharacterized protein LOC107825453 [Nicotiana tabacum]	cellular component: protein-containing complex (GO:0032991);; molecular function: binding (GO:0005488);; cellular component: intracellular (GO:0005622);; cellular component: cellular anatomical entity (GO:0110165);; biological process: cellular process (GO:0009987)
HD.01G0007210	HD.01G0007210	--	92.0298	89.0689	90.0689	31.0545	32.2314	32.9599	162.306	158.71	159.181	1.45425e-153	-1.27768	down	0	1.79309	up	0	-2.98032	down	[O]	Posttranslational modification, protein turnover, chaperones	Molecular Function: ATP binding (GO:0005524);; Cellular Component: cytoplasm (GO:0005737);; Biological Process: response to unfolded protein (GO:0006986);; Molecular Function: ATPase activity (GO:0016887);; Molecular Function: heat shock protein binding (GO:0031072);; Biological Process: cellular response to unfolded protein (GO:0034620);; Biological Process: protein refolding (GO:0042026);; Mole…	K03283|0.0e+00|nau:109216626|K03283 heat shock 70kDa protein 1/2/6/8 | (RefSeq) heat shock cognate 70 kDa protein 2-like	Spliceosome (ko03040);; Protein processing in endoplasmic reticulum (ko04141);; Endocytosis (ko04144)	[O]	Posttranslational modification, protein turnover, chaperones	Hsp70 protein	Heat shock cognate 70 kDa protein 2 OS=Solanum lycopersicum OX=4081 GN=HSC-2 PE=2 SV=1	O	Posttranslational modification, protein turnover, chaperones	hypothetical protein HYC85_000353 [Camellia sinensis]	molecular function: binding (GO:0005488);; cellular component: cellular anatomical entity (GO:0110165);; biological process: response to stimulus (GO:0050896);; molecular function: catalytic activity (GO:0003824);; biological process: cellular process (GO:0009987);; molecular function: protein folding chaperone (GO:0044183)
HD.01G0007550	HD.01G0007550	LOC114318860	1.49875	1.7698	1.64673	9.33085	7.05529	7.68862	12.3775	12.6672	12.3625	2.01181e-42	2.50514	up	2.79114e-291	3.89347	up	2.32562e-27	-1.29783	down	--	--	--	--	--	--	--	PDDEXK-like family of unknown function	--	S	Function unknown	uncharacterized protein LOC114318860 [Camellia sinensis]	--
HD.01G0007610	HD.01G0007610	--	8.21425	8.08534	8.53469	41.1506	37.2784	37.0574	99.6525	95.8269	98.2834	2.06349e-239	2.43282	up	0	4.53162	up	0	-2.00833	down	--	--	Molecular Function: DNA binding (GO:0003677);;	K03255|3.8e-54|smo:SELMODRAFT_442478|K03255 protein TIF31 | (RefSeq) hypothetical protein	--	--	--	Myb-like DNA-binding domain	Telomere repeat-binding protein 4 OS=Arabidopsis thaliana OX=3702 GN=TRP4 PE=1 SV=1	K	Transcription	hypothetical protein HYC85_000790 [Camellia sinensis]	molecular function: binding (GO:0005488)
HD.01G0007710	HD.01G0007710	LOC114279969	1.38033	0.892985	0.872382	11.2179	8.90525	11.845	1.30226	1.4652	1.43708	4.17745e-58	3.55442	up	5.28311e-08	1.38615	up	5.07399e-34	2.25904	up	--	--	Molecular Function: aspartic-type endopeptidase activity (GO:0004190);;	K22683|4.3e-40|lang:109336719|K22683 aspartyl protease family protein [EC:3.4.23.-] | (RefSeq) aspartyl protease family protein 2-like	--	[O]	Posttranslational modification, protein turnover, chaperones	Xylanase inhibitor N-terminal	Aspartic proteinase PCS1 OS=Arabidopsis thaliana OX=3702 GN=PCS1 PE=2 SV=1	O	Posttranslational modification, protein turnover, chaperones	aspartic proteinase PCS1-like [Camellia sinensis]	biological process: metabolic process (GO:0008152);; molecular function: catalytic activity (GO:0003824)
HD.01G0007820	HD.01G0007820	LOC114268604	1.84498	1.44042	1.86751	7.00888	4.85156	7.27704	10.1375	9.91757	10.1671	8.22408e-21	2.10456	up	1.6477e-206	3.51723	up	3.31162e-19	-1.3215	down	--	--	Cellular Component: integral component of membrane (GO:0016021);;	K14780|8.4e-88|dcr:108220614|K14780 ATP-dependent RNA helicase DHX37/DHR1 [EC:3.6.4.13] | (RefSeq) ATP-dependent RNA helicase DEAH13-like isoform X1	--	[G]	Carbohydrate transport and metabolism	Protein of unknown function, DUF604	--	G	Carbohydrate transport and metabolism	uncharacterized protein LOC114268604 [Camellia sinensis]	cellular component: cellular anatomical entity (GO:0110165)
HD.01G0008180	HD.01G0008180	LOC114305557	186.393	187.667	188.449	61.9996	58.825	54.197	15.4544	16.4293	16.3932	4.57151e-136	-1.46705	down	0	-2.5738	down	3.74523e-39	1.19609	up	--	--	--	--	--	--	--	--	--	S	Function unknown	uncharacterized protein LOC114305557 isoform X2 [Camellia sinensis]	--
HD.01G0008230	HD.01G0008230	LOC114305562	15.156	13.8915	14.7631	0.663982	0.45838	0.771102	2.24759	2.29504	1.67433	5.18652e-128	-4.30281	down	9.14712e-62	-1.84308	down	1.22389e-16	-2.36614	down	--	--	Molecular Function: Rho guanyl-nucleotide exchange factor activity (GO:0005089);;	--	--	--	--	PRONE (Plant-specific Rop nucleotide exchanger)	Rop guanine nucleotide exchange factor 5 OS=Arabidopsis thaliana OX=3702 GN=ROPGEF5 PE=2 SV=1	G	Carbohydrate transport and metabolism	rop guanine nucleotide exchange factor 7-like [Camellia sinensis]	biological process: biological regulation (GO:0065007);; molecular function: binding (GO:0005488);; molecular function: molecular function regulator (GO:0098772)
HD.01G0008410	HD.01G0008410	LOC114296221	2.52869	2.76979	2.04248	6.03172	6.27057	6.30618	0.438114	0.413671	0.250917	1.3072e-08	1.55931	up	8.90517e-05	-1.68704	down	6.92129e-17	3.33598	up	[O]	Posttranslational modification, protein turnover, chaperones	Cellular Component: cellular_component (GO:0005575);; Cellular Component: intracellular (GO:0005622);; Cellular Component: obsolete cell (GO:0005623);; Cellular Component: cytoplasm (GO:0005737);; Biological Process: response to stress (GO:0006950);; Biological Process: biological_process (GO:0008150);; Biological Process: response to temperature stimulus (GO:0009266);; Biological Process: respon…	K13993|2.2e-74|cpep:111792640|K13993 HSP20 family protein | (RefSeq) 17.8 kDa class I heat shock protein-like	Protein processing in endoplasmic reticulum (ko04141)	[O]	Posttranslational modification, protein turnover, chaperones	Hsp20/alpha crystallin family	18.2 kDa class I heat shock protein OS=Medicago sativa OX=3879 GN=HSP18.2 PE=2 SV=1	O	Posttranslational modification, protein turnover, chaperones	18.1 kDa class I heat shock protein-like [Camellia sinensis]	cellular component: intracellular (GO:0005622);; cellular component: cellular anatomical entity (GO:0110165);; biological process: response to stimulus (GO:0050896)
HD.01G0008440	HD.01G0008440	LOC114296213	2.66533	2.52366	3.00701	5.29213	3.24292	5.89069	0.455483	0.37585	0.343029	0.00220313	1.02596	up	5.09141e-06	-1.80833	down	2.75741e-11	2.9265	up	[O]	Posttranslational modification, protein turnover, chaperones	Cellular Component: cellular_component (GO:0005575);; Cellular Component: intracellular (GO:0005622);; Cellular Component: obsolete cell (GO:0005623);; Cellular Component: cytoplasm (GO:0005737);; Biological Process: response to stress (GO:0006950);; Biological Process: biological_process (GO:0008150);; Biological Process: response to temperature stimulus (GO:0009266);; Biological Process: respon…	K13993|1.2e-75|cpep:111792640|K13993 HSP20 family protein | (RefSeq) 17.8 kDa class I heat shock protein-like	Protein processing in endoplasmic reticulum (ko04141)	[O]	Posttranslational modification, protein turnover, chaperones	Hsp20/alpha crystallin family	18.2 kDa class I heat shock protein OS=Medicago sativa OX=3879 GN=HSP18.2 PE=2 SV=1	O	Posttranslational modification, protein turnover, chaperones	18.1 kDa class I heat shock protein-like [Camellia sinensis]	cellular component: intracellular (GO:0005622);; cellular component: cellular anatomical entity (GO:0110165);; biological process: response to stimulus (GO:0050896)
HD.01G0008510	HD.01G0008510	LOC114308887	44.8535	46.916	49.9587	8.52124	10.4061	14.6512	3.45333	3.03565	2.75634	2.51602e-28	-1.86126	down	1.30467e-190	-2.96335	down	8.34536e-08	1.19524	up	--	--	Molecular Function: zinc ion binding (GO:0008270);; Cellular Component: integral component of membrane (GO:0016021);;	--	--	[A]	RNA processing and modification	RING-variant domain	--	A	RNA processing and modification	uncharacterized protein LOC114308887 [Camellia sinensis]	molecular function: binding (GO:0005488);; cellular component: cellular anatomical entity (GO:0110165)
HD.01G0008650	HD.01G0008650	LOC114279993	2.1212	1.94823	2.23319	5.94769	5.77663	4.84304	9.50476	9.37129	10.1237	2.84387e-18	1.60969	up	2.46102e-192	3.16772	up	6.87712e-31	-1.46757	down	--	--	Cellular Component: integral component of membrane (GO:0016021);;	--	--	[E]	Amino acid transport and metabolism	Transmembrane amino acid transporter protein	Proline transporter 1 OS=Arabidopsis thaliana OX=3702 GN=PROT1 PE=1 SV=1	E	Amino acid transport and metabolism	proline transporter 1 [Camellia sinensis]	cellular component: cellular anatomical entity (GO:0110165)
HD.01G0008780	HD.01G0008780	LOC114274914	162.486	164.532	161.696	14.2497	13.2731	12.0213	17.3016	16.331	16.9966	0	-3.40815	down	0	-2.30226	down	1.16396e-23	-1.01625	down	[G]	Carbohydrate transport and metabolism	Biological Process: carbohydrate metabolic process (GO:0005975);; Molecular Function: phosphatase activity (GO:0016791);;	K01100|7.3e-196|dzi:111296974|K01100 sedoheptulose-bisphosphatase [EC:3.1.3.37] | (RefSeq) sedoheptulose-1,7-bisphosphatase, chloroplastic-like	Carbon fixation in photosynthetic organisms (ko00710);; Carbon metabolism (ko01200)	[G]	Carbohydrate transport and metabolism	Fructose-1-6-bisphosphatase, N-terminal domain	Sedoheptulose-1,7-bisphosphatase, chloroplastic OS=Arabidopsis thaliana OX=3702 GN=At3g55800 PE=2 SV=1	G	Carbohydrate transport and metabolism	sedoheptulose-1,7-bisphosphatase, chloroplastic-like [Camellia sinensis]	biological process: metabolic process (GO:0008152);; molecular function: catalytic activity (GO:0003824)
HD.01G0009170	HD.01G0009170	LOC114273972	10.3976	10.5549	9.93048	0.35214	0.064903	0.435097	0.896368	0.71758	0.892001	4.69965e-15	-4.96109	down	2.41581e-69	-2.64336	down	4.63075e-05	-2.22464	down	[EH]	Amino acid transport and metabolism;; Coenzyme transport and metabolism	Biological Process: biosynthetic process (GO:0009058);;	K01657|1.1e-242|egr:104454387|K01657 anthranilate synthase component I [EC:4.1.3.27] | (RefSeq) anthranilate synthase alpha subunit 1, chloroplastic	Phenylalanine, tyrosine and tryptophan biosynthesis (ko00400);; Biosynthesis of amino acids (ko01230)	[E]	Amino acid transport and metabolism	chorismate binding enzyme	Anthranilate synthase alpha subunit 1, chloroplastic OS=Arabidopsis thaliana OX=3702 GN=ASA1 PE=1 SV=1	E	Amino acid transport and metabolism	anthranilate synthase alpha subunit 1, chloroplastic-like [Camellia sinensis]	biological process: metabolic process (GO:0008152)
HD.01G0009970	HD.01G0009970	LOC114292016	105.118	100.785	103.699	38.7541	32.9561	34.2232	323.31	318.239	314.918	4.38186e-97	-1.33078	down	0	2.59589	up	0	-3.83587	down	[I]	Lipid transport and metabolism	Biological Process: lipid metabolic process (GO:0006629);; Cellular Component: integral component of membrane (GO:0016021);; Molecular Function: oxidoreductase activity, acting on paired donors, with oxidation of a pair of donors resulting in the reduction of molecular oxygen to two molecules of water (GO:0016717);;	K10257|3.1e-214|vvi:100260414|K10257 acyl-lipid omega-3 desaturase [EC:1.14.19.25 1.14.19.35 1.14.19.36] | (RefSeq) omega-3 fatty acid desaturase, chloroplastic	--	--	--	Domain of unknown function (DUF3474)	Omega-3 fatty acid desaturase, chloroplastic OS=Sesamum indicum OX=4182 GN=FAD7 PE=2 SV=1	I	Lipid transport and metabolism	omega-3 fatty acid desaturase [Camellia sinensis]	biological process: metabolic process (GO:0008152);; cellular component: cellular anatomical entity (GO:0110165);; molecular function: catalytic activity (GO:0003824)
HD.01G0010120	HD.01G0010120	LOC114285582	1.37289	1.37958	1.16082	13.5149	11.9262	11.3349	2.35603	1.58333	1.73913	9.02713e-78	3.43905	up	4.9739e-10	1.49766	up	6.86375e-27	2.03098	up	--	--	Molecular Function: DNA binding (GO:0003677);; Cellular Component: nucleus (GO:0005634);;	K14491|3.8e-13|boe:106325869|K14491 two-component response regulator ARR-B family | (RefSeq) two-component response regulator ARR18	Plant hormone signal transduction (ko04075)	--	--	Myb-like DNA-binding domain	Myb family transcription factor MOF1 OS=Oryza sativa subsp. japonica OX=39947 GN=MOF1 PE=1 SV=1	K	Transcription	myb family transcription factor PHL8 isoform X2 [Camellia sinensis]	molecular function: binding (GO:0005488);; cellular component: intracellular (GO:0005622);; cellular component: cellular anatomical entity (GO:0110165)
HD.01G0010260	HD.01G0010260	--	23.2942	23.1454	22.2278	0.629352	1.03598	0.394342	5.32253	5.81705	4.83756	1.182e-106	-4.82155	down	4.3053e-43	-1.13359	down	6.98698e-45	-3.59949	down	--	--	Molecular Function: UDP-glycosyltransferase activity (GO:0008194);;	K14595|4.0e-138|pavi:110765165|K14595 abscisate beta-glucosyltransferase [EC:2.4.1.263] | (RefSeq) abscisate beta-glucosyltransferase-like	Carotenoid biosynthesis (ko00906)	[GC]	Carbohydrate transport and metabolism;; Energy production and conversion	UDP-glucoronosyl and UDP-glucosyl transferase	Anthocyanin 3'-O-beta-glucosyltransferase OS=Gentiana triflora OX=55190 PE=1 SV=1	--	--	hypothetical protein HYC85_017682 [Camellia sinensis]	molecular function: catalytic activity (GO:0003824)
HD.01G0010300	HD.01G0010300	LOC114263325	39.9649	40.9901	38.292	0.78246	0.350705	1.20913	1.22293	1.30728	1.18888	7.54101e-38	-5.43056	down	1.62731e-210	-4.0212	down	0.00605194	-1.31749	down	[P]	Inorganic ion transport and metabolism	Molecular Function: ferroxidase activity (GO:0004322);; Biological Process: iron ion transport (GO:0006826);; Biological Process: cellular iron ion homeostasis (GO:0006879);; Molecular Function: ferric iron binding (GO:0008199);;	K00522|2.3e-113|oeu:111380006|K00522 ferritin heavy chain [EC:1.16.3.2] | (RefSeq) ferritin-3, chloroplastic-like	--	[P]	Inorganic ion transport and metabolism	Ferritin-like domain	Ferritin-3, chloroplastic OS=Glycine max OX=3847 PE=2 SV=1	P	Inorganic ion transport and metabolism	ferritin-3, chloroplastic-like [Camellia sinensis]	biological process: metabolic process (GO:0008152);; molecular function: catalytic activity (GO:0003824);; biological process: localization (GO:0051179);; biological process: cellular process (GO:0009987);; biological process: biological regulation (GO:0065007);; molecular function: binding (GO:0005488)
HD.01G0010420	HD.01G0010420	--	15.2008	14.1519	14.4488	34.0305	39.3758	36.1243	2.79446	3.3001	3.14155	2.07368e-59	1.53968	up	5.00093e-28	-1.27352	down	3.51575e-127	2.90318	up	--	--	Cellular Component: integral component of membrane (GO:0016021);;	K23877|1.1e-40|ath:AT1G70230|K23877 xyloglucan O-acetyltransferase | (RefSeq) TBL27; TRICHOME BIREFRINGENCE-LIKE 27	--	--	--	GDSL/SGNH-like Acyl-Esterase family found in Pmr5 and Cas1p	Protein trichome birefringence-like 33 OS=Arabidopsis thaliana OX=3702 GN=TBL33 PE=2 SV=1	S	Function unknown	hypothetical protein HYC85_017675 [Camellia sinensis]	cellular component: cellular anatomical entity (GO:0110165)
HD.01G0011100	HD.01G0011100	LOC114272719	63.5761	61.9471	65.1568	17.157	17.872	14.9032	3.52043	2.99231	3.49116	2.90263e-86	-1.71464	down	0	-3.28	down	4.16225e-29	1.6556	up	--	--	Molecular Function: intramolecular lyase activity (GO:0016872);;	K01859|3.7e-97|zju:107413997|K01859 chalcone isomerase [EC:5.5.1.6] | (RefSeq) probable chalcone--flavonone isomerase 3	Flavonoid biosynthesis (ko00941)	--	--	Chalcone-flavanone isomerase	Probable chalcone--flavonone isomerase 3 OS=Arabidopsis thaliana OX=3702 GN=CHI3 PE=1 SV=1	S	Function unknown	chalcone isomerase [Camellia sinensis]	molecular function: catalytic activity (GO:0003824)
HD.01G0011150	HD.01G0011150	LOC114276584	4.30597	4.34465	4.55539	0.878226	0.799263	1.07451	0.080913	0.097782	0.180819	5.16244e-16	-2.04054	down	1.52494e-32	-4.16002	down	0.000294302	2.20582	up	[QV]	Secondary metabolites biosynthesis, transport and catabolism;; Defense mechanisms	Molecular Function: monooxygenase activity (GO:0004497);; Molecular Function: iron ion binding (GO:0005506);; Cellular Component: integral component of membrane (GO:0016021);; Molecular Function: oxidoreductase activity, acting on paired donors, with incorporation or reduction of molecular oxygen (GO:0016705);; Molecular Function: heme binding (GO:0020037);;	K20667|4.9e-96|hbr:110647242|K20667 beta-amyrin 28-monooxygenase [EC:1.14.14.126] | (RefSeq) beta-amyrin 28-oxidase-like	--	[QI]	Secondary metabolites biosynthesis, transport and catabolism;; Lipid transport and metabolism	Cytochrome P450	Cytochrome P450 716B1 OS=Picea sitchensis OX=3332 GN=CYP716B1 PE=2 SV=1	--	--	cytochrome P450 716B1-like [Camellia sinensis]	biological process: metabolic process (GO:0008152);; molecular function: catalytic activity (GO:0003824);; molecular function: binding (GO:0005488);; cellular component: cellular anatomical entity (GO:0110165)
HD.01G0011310	HD.01G0011310	--	0.306841	1.14391	0.85731	57.5456	56.1776	53.4877	13.9322	15.3729	16.387	4.94625e-132	6.34551	up	5.34417e-87	5.22841	up	8.82053e-21	1.20807	up	--	--	--	--	--	--	--	--	--	--	--	hypothetical protein HYC85_006129 [Camellia sinensis]	--
HD.01G0011360	HD.01G0011360	LOC114263400	23.7297	22.6328	23.735	2.22363	3.05896	1.91217	3.73732	3.89021	3.62343	4.70382e-85	-3.06175	down	1.1271e-98	-1.66896	down	1.7991e-10	-1.30367	down	--	--	Molecular Function: actin binding (GO:0003779);;	K20478|2.9e-06|tcc:18606657|K20478 golgin subfamily B member 1 | (RefSeq) golgin subfamily B member 1	--	--	--	KIP1-like protein	Protein NETWORKED 4A OS=Arabidopsis thaliana OX=3702 GN=NET4A PE=2 SV=1	--	--	protein NETWORKED 4A-like [Camellia sinensis]	molecular function: binding (GO:0005488)
HD.01G0011570	HD.01G0011570	LOC114319913	0.132775	0.22115	0.218809	6.70992	6.24363	5.09735	37.025	34.3804	36.4895	3.67533e-46	5.16813	up	1.97533e-222	8.49501	up	9.93021e-202	-3.23646	down	--	--	Cellular Component: integral component of membrane (GO:0016021);;	K20784|1.8e-07|mis:MICPUN_99546|K20784 arabinosyltransferase [EC:2.4.2.-] | (RefSeq) glycosyltransferase family 77 protein	Other types of O-glycan biosynthesis (ko00514)	--	--	Nucleotide-diphospho-sugar transferase	Uncharacterized protein At1g28695 OS=Arabidopsis thaliana OX=3702 GN=At1g28695 PE=2 SV=1	G	Carbohydrate transport and metabolism	uncharacterized protein At1g28695-like [Camellia sinensis]	cellular component: cellular anatomical entity (GO:0110165)
HD.01G0011710	HD.01G0011710	LOC114319915	100.505	97.5009	95.6202	21.858	24.0603	23.3859	136.99	132.052	130.722	3.80032e-189	-1.8661	down	0	1.41379	up	0	-3.18949	down	[E]	Amino acid transport and metabolism	Molecular Function: nucleotide binding (GO:0000166);; Biological Process: cellular amino acid metabolic process (GO:0006520);; Molecular Function: oxidoreductase activity, acting on the CH-NH2 group of donors, NAD or NADP as acceptor (GO:0016639);;	K00261|1.9e-223|dzi:111285469|K00261 glutamate dehydrogenase (NAD(P)+) [EC:1.4.1.3] | (RefSeq) glutamate dehydrogenase A	Arginine biosynthesis (ko00220);; Alanine, aspartate and glutamate metabolism (ko00250);; Nitrogen metabolism (ko00910);; Carbon metabolism (ko01200)	[E]	Amino acid transport and metabolism	Glutamate/Leucine/Phenylalanine/Valine dehydrogenase	Glutamate dehydrogenase A OS=Nicotiana plumbaginifolia OX=4092 GN=GDHA PE=2 SV=1	E	Amino acid transport and metabolism	glutamate dehydrogenase A-like [Camellia sinensis]	molecular function: binding (GO:0005488);; biological process: metabolic process (GO:0008152);; biological process: cellular process (GO:0009987);; molecular function: catalytic activity (GO:0003824)
HD.01G0012330	HD.01G0012330	--	36.3568	36.8174	37.4402	10.6034	10.6272	12.2673	1.62837	1.52788	1.65864	6.04583e-54	-1.50779	down	4.0315e-205	-3.5465	down	2.02139e-29	2.12988	up	--	--	Molecular Function: DNA binding (GO:0003677);; Molecular Function: DNA-binding transcription factor activity (GO:0003700);; Cellular Component: nucleus (GO:0005634);; Cellular Component: integral component of membrane (GO:0016021);;	K09286|3.0e-64|qsu:112033852|K09286 EREBP-like factor | (RefSeq) ethylene-responsive transcription factor ERF105-like	--	--	--	AP2 domain	Ethylene-responsive transcription factor 5 OS=Nicotiana tabacum OX=4097 GN=ERF5 PE=2 SV=1	K	Transcription	hypothetical protein HYC85_000986 [Camellia sinensis]	molecular function: binding (GO:0005488);; molecular function: transcription regulator activity (GO:0140110);; cellular component: intracellular (GO:0005622);; cellular component: cellular anatomical entity (GO:0110165)
HD.01G0012390	HD.01G0012390	LOC114258201	112.826	114.193	114.205	3.87792	4.12604	5.02499	1.26331	1.32281	1.28685	0	-4.49625	down	0	-5.48539	down	5.43747e-05	1.08223	up	--	--	Molecular Function: DNA binding (GO:0003677);; Molecular Function: DNA-binding transcription factor activity (GO:0003700);; Cellular Component: nucleus (GO:0005634);;	K09286|2.0e-39|mdm:103406480|K09286 EREBP-like factor | (RefSeq) ethylene-responsive transcription factor ERF105-like	--	--	--	AP2 domain	Ethylene-responsive transcription factor ERF106 OS=Arabidopsis thaliana OX=3702 GN=ERF106 PE=2 SV=1	K	Transcription	ethylene-responsive transcription factor ERF106-like [Camellia sinensis]	molecular function: binding (GO:0005488);; molecular function: transcription regulator activity (GO:0140110);; cellular component: intracellular (GO:0005622);; cellular component: cellular anatomical entity (GO:0110165)
HD.01G0013420	HD.01G0013420	LOC114302137	9.5292	10.1999	9.91891	0	0	0.091672	1.04559	0.740017	1.13105	2.84673e-05	-8.11026	down	1.06948e-94	-2.37414	down	0.00441773	-5.64079	down	[D]	Cell cycle control, cell division, chromosome partitioning	Molecular Function: ATP binding (GO:0005524);; Cellular Component: nucleus (GO:0005634);; Cellular Component: chromosome (GO:0005694);; Biological Process: chromosome organization (GO:0051276);;	K06674|0.0e+00|jcu:105648619|K06674 structural maintenance of chromosome 2 | (RefSeq) structural maintenance of chromosomes protein 2-1	--	[BD]	Chromatin structure and dynamics;; Cell cycle control, cell division, chromosome partitioning	RecF/RecN/SMC N terminal domain	Structural maintenance of chromosomes protein 2-2 OS=Arabidopsis thaliana OX=3702 GN=SMC2-2 PE=2 SV=1	--	--	structural maintenance of chromosomes protein 2-1 [Camellia sinensis]	molecular function: binding (GO:0005488);; cellular component: intracellular (GO:0005622);; cellular component: cellular anatomical entity (GO:0110165);; biological process: cellular process (GO:0009987)
HD.01G0013440	HD.01G0013440	LOC114302112	17.8995	17.8506	20.4361	1.50072	1.22328	2.42295	0.367713	0.425245	0.107262	1.21295e-38	-3.22326	down	4.38744e-65	-4.92535	down	0.00476271	1.80389	up	--	--	Cellular Component: integral component of peroxisomal membrane (GO:0005779);; Biological Process: peroxisome fission (GO:0016559);;	--	--	[U]	Intracellular trafficking, secretion, and vesicular transport	Peroxisomal biogenesis factor 11 (PEX11)	Peroxisomal membrane protein 11-4 OS=Oryza sativa subsp. indica OX=39946 GN=PEX11-4 PE=2 SV=1	U	Intracellular trafficking, secretion, and vesicular transport	peroxisomal membrane protein 11-4 [Camellia sinensis]	cellular component: intracellular (GO:0005622);; cellular component: cellular anatomical entity (GO:0110165);; biological process: cellular process (GO:0009987)
HD.01G0014300	HD.01G0014300	--	5.67176	6.06735	5.46088	2.42354	1.63934	2.28959	0.72913	0.370289	0.552514	1.52253e-10	-1.21901	down	8.23801e-39	-2.39567	down	7.01442e-05	1.271	up	[T]	Signal transduction mechanisms	Molecular Function: protein kinase activity (GO:0004672);; Molecular Function: ATP binding (GO:0005524);; Cellular Component: integral component of membrane (GO:0016021);;	K01180|4.1e-45|cmax:111487562|K01180 endo-1,3(4)-beta-glucanase [EC:3.2.1.6] | (RefSeq) uncharacterized protein LOC111487562	--	--	--	Protein tyrosine and serine/threonine kinase	Cold-responsive protein kinase 1 OS=Arabidopsis thaliana OX=3702 GN=CRPK1 PE=1 SV=1	T	Signal transduction mechanisms	hypothetical protein HYC85_001086 [Camellia sinensis]	biological process: metabolic process (GO:0008152);; biological process: cellular process (GO:0009987);; molecular function: catalytic activity (GO:0003824);; molecular function: binding (GO:0005488);; cellular component: cellular anatomical entity (GO:0110165)
HD.01G0015250	HD.01G0015250	LOC114261125	0.496167	0.651858	0.61006	24.1159	22.555	26.9634	7.34	8.76629	6.93174	5.10953e-196	5.5753	up	2.78931e-133	4.65396	up	6.60131e-16	1.01197	up	--	--	Molecular Function: UDP-glycosyltransferase activity (GO:0008194);;	K22950|5.4e-140|fve:101295404|K22950 acylphloroglucinol glucosyltransferase [EC:2.4.1.358] | (RefSeq) anthocyanidin 3-O-glucosyltransferase 2-like	--	[GC]	Carbohydrate transport and metabolism;; Energy production and conversion	UDP-glucoronosyl and UDP-glucosyl transferase	UDP-glycosyltransferase 71K1 OS=Malus domestica OX=3750 GN=UGT71K1 PE=1 SV=1	--	--	UDP-glycosyltransferase 71K1-like [Camellia sinensis]	molecular function: catalytic activity (GO:0003824)
HD.01G0015260	HD.01G0015260	LOC114261127	6.9066	6.90557	6.70722	18.9421	18.5395	19.8324	47.2061	44.7793	45.6598	3.58965e-109	1.69758	up	0	3.71387	up	6.11801e-268	-1.92568	down	[J]	Translation, ribosomal structure and biogenesis	Molecular Function: aminoacyl-tRNA editing activity (GO:0002161);; Molecular Function: valine-tRNA ligase activity (GO:0004832);; Molecular Function: ATP binding (GO:0005524);; Biological Process: valyl-tRNA aminoacylation (GO:0006438);;	K01873|0.0e+00|jre:108981981|K01873 valyl-tRNA synthetase [EC:6.1.1.9] | (RefSeq) valine--tRNA ligase, mitochondrial 1	Aminoacyl-tRNA biosynthesis (ko00970)	[J]	Translation, ribosomal structure and biogenesis	tRNA synthetases class I (I, L, M and V)	Valine--tRNA ligase, mitochondrial 1 OS=Arabidopsis thaliana OX=3702 GN=TWN2 PE=1 SV=2	J	Translation, ribosomal structure and biogenesis	valine--tRNA ligase, mitochondrial 1-like isoform X1 [Camellia sinensis]	molecular function: catalytic activity (GO:0003824);; molecular function: binding (GO:0005488);; biological process: metabolic process (GO:0008152);; biological process: cellular process (GO:0009987)
HD.01G0015390	HD.01G0015390	--	6.57979	7.35499	7.10245	3.16817	2.80661	1.27366	0.103802	0.064674	0	0.000348106	-1.31332	down	9.33925e-20	-5.80971	down	6.05037e-08	4.59363	up	--	--	Molecular Function: DNA binding (GO:0003677);; Molecular Function: DNA-binding transcription factor activity (GO:0003700);; Cellular Component: nucleus (GO:0005634);;	K09286|2.8e-56|nau:109232779|K09286 EREBP-like factor | (RefSeq) dehydration-responsive element-binding protein 1A-like	--	--	--	AP2 domain	Dehydration-responsive element-binding protein 1A OS=Arabidopsis thaliana OX=3702 GN=DREB1A PE=1 SV=2	K	Transcription	hypothetical protein HYC85_007071 [Camellia sinensis]	molecular function: binding (GO:0005488);; molecular function: transcription regulator activity (GO:0140110);; cellular component: intracellular (GO:0005622);; cellular component: cellular anatomical entity (GO:0110165)
HD.01G0015590	HD.01G0015590	LOC114289040	7.21051	7.32195	7.79473	40.4773	39.6265	44.8884	12.7156	12.5275	12.0538	8.31668e-184	2.69947	up	5.0821e-82	1.70841	up	1.9185e-34	1.08168	up	--	--	--	--	--	--	--	Protein of unknown function (DUF4005)	Protein IQ-DOMAIN 14 OS=Arabidopsis thaliana OX=3702 GN=IQD14 PE=1 SV=1	S	Function unknown	uncharacterized protein LOC114289040 [Camellia sinensis]	--
HD.01G0016030	HD.01G0016030	LOC114285182	7.41048	7.34434	7.35161	1.04366	0.473812	0.875355	0.978915	1.15402	1.13043	2.82286e-34	-2.98582	down	5.3342e-40	-1.78666	down	0.00140308	-1.10998	down	--	--	Molecular Function: microtubule motor activity (GO:0003777);; Molecular Function: ATP binding (GO:0005524);; Biological Process: microtubule-based movement (GO:0007018);; Molecular Function: microtubule binding (GO:0008017);;	K10403|7.1e-194|vvi:100250822|K10403 kinesin family member 22 | (RefSeq) kinesin-like protein KIN-10C	--	[Z]	Cytoskeleton	Kinesin motor domain	Kinesin-like protein KIN-10C OS=Arabidopsis thaliana OX=3702 GN=KIN10C PE=2 SV=1	Z	Cytoskeleton	kinesin-like protein KIN-10C isoform X3 [Camellia sinensis]	molecular function: catalytic activity (GO:0003824);; molecular function: binding (GO:0005488);; biological process: cellular process (GO:0009987)
HD.01G0016430	HD.01G0016430	--	166.949	167.31	153.293	53.0589	47.441	50.9397	14.1195	13.0332	15.181	4.53808e-105	-1.47046	down	0	-2.55615	down	2.14148e-27	1.17589	up	--	--	Biological Process: metal ion transport (GO:0030001);; Molecular Function: metal ion binding (GO:0046872);;	K11883|1.6e-06|nau:109216591|K11883 RNA-binding protein NOB1 | (RefSeq) RNA-binding protein NOB1 isoform X1	Ribosome biogenesis in eukaryotes (ko03008)	[P]	Inorganic ion transport and metabolism	Heavy-metal-associated domain	Heavy metal-associated isoprenylated plant protein 39 OS=Arabidopsis thaliana OX=3702 GN=HIPP39 PE=2 SV=1	P	Inorganic ion transport and metabolism	hypothetical protein TEA_024761 [Camellia sinensis var. sinensis]	biological process: localization (GO:0051179);; molecular function: binding (GO:0005488)
HD.01G0016750	HD.01G0016750	LOC114292517	32.7749	29.5087	32.0481	4.29194	1.95019	5.39082	7.06774	6.3296	5.3456	3.40026e-26	-2.80541	down	5.08821e-39	-1.35863	down	5.02177e-06	-1.35288	down	--	--	--	K07052|3.0e-39|ini:109194101|K07052 uncharacterized protein | (RefSeq) uncharacterized LOC109194101	--	--	--	--	Probable membrane-associated kinase regulator 6 OS=Arabidopsis thaliana OX=3702 GN=MAKR6 PE=2 SV=1	S	Function unknown	probable membrane-associated kinase regulator 6 [Camellia sinensis]	--
HD.01G0016770	HD.01G0016770	--	0.639443	0.890149	0.397287	1.89871	1.34042	4.28381	8.05247	7.24156	7.53206	0.000142636	2.16045	up	1.17185e-92	4.51772	up	4.68124e-13	-2.26489	down	--	--	--	K06630|3.3e-81|cann:107851013|K06630 14-3-3 protein epsilon | (RefSeq) 14-3-3 protein 1	--	[O]	Posttranslational modification, protein turnover, chaperones	14-3-3 protein	14-3-3 protein 1 OS=Solanum lycopersicum OX=4081 GN=TFT1 PE=3 SV=2	O	Posttranslational modification, protein turnover, chaperones	hypothetical protein HYC85_026005 [Camellia sinensis]	--
HD.01G0016870	HD.01G0016870	LOC114321372	25.4428	24.3872	26.3877	9.73992	9.00041	9.62098	2.79357	2.91608	2.77663	1.23077e-21	-1.20854	down	9.21105e-62	-2.19175	down	6.28255e-07	1.07349	up	--	--	Cellular Component: ribosome (GO:0005840);;	--	--	--	--	Protein of unknown function (DUF3143)	--	S	Function unknown	uncharacterized protein LOC114321372 [Camellia sinensis]	cellular component: intracellular (GO:0005622);; cellular component: cellular anatomical entity (GO:0110165)
HD.01G0017250	HD.01G0017250	LOC114295650	0.321964	0.468291	0.805139	18.6649	17.0892	19.0421	40.4386	38.2348	39.2304	3.42509e-116	5.2802	up	7.78129e-180	7.13922	up	1.51658e-111	-1.76727	down	[G]	Carbohydrate transport and metabolism	Molecular Function: trehalose-phosphatase activity (GO:0004805);; Biological Process: trehalose biosynthetic process (GO:0005992);;	K01087|7.9e-125|nau:109217927|K01087 trehalose 6-phosphate phosphatase [EC:3.1.3.12] | (RefSeq) probable trehalose-phosphate phosphatase 2	Starch and sucrose metabolism (ko00500)	[G]	Carbohydrate transport and metabolism	Trehalose-phosphatase	Probable trehalose-phosphate phosphatase 2 OS=Oryza sativa subsp. japonica OX=39947 GN=TPP2 PE=1 SV=1	G	Carbohydrate transport and metabolism	probable trehalose-phosphate phosphatase 2 isoform X1 [Camellia sinensis]	biological process: metabolic process (GO:0008152);; biological process: cellular process (GO:0009987);; molecular function: catalytic activity (GO:0003824)
HD.01G0017320	HD.01G0017320	--	0.922771	1.42383	1.29455	4.15526	4.19242	3.64469	333.948	335.769	336.75	1.39611e-12	1.92648	up	0	9.06108	up	0	-7.04564	down	[I]	Lipid transport and metabolism	Biological Process: lipid metabolic process (GO:0006629);; Molecular Function: phospholipase A1 activity (GO:0008970);;	K16818|3.6e-55|han:110933352|K16818 phospholipase A1 [EC:3.1.1.32] | (RefSeq) phospholipase A(1) DAD1, chloroplastic-like	Glycerophospholipid metabolism (ko00564);; alpha-Linolenic acid metabolism (ko00592)	[I]	Lipid transport and metabolism	Lipase (class 3)	Phospholipase A1-IIgamma OS=Arabidopsis thaliana OX=3702 GN=DSEL PE=1 SV=1	I	Lipid transport and metabolism	hypothetical protein HYC85_000202 [Camellia sinensis]	biological process: metabolic process (GO:0008152);; molecular function: catalytic activity (GO:0003824)
HD.01G0017640	HD.01G0017640	LOC114279529	4.21533	3.34943	3.65631	7.26998	6.76773	7.69434	45.1904	44.2173	46.0918	9.70938e-17	1.16979	up	0	4.56398	up	0	-3.30287	down	--	--	Molecular Function: ion channel activity (GO:0005216);; Cellular Component: integral component of membrane (GO:0016021);;	K05391|0.0e+00|sind:105160375|K05391 cyclic nucleotide gated channel, plant | (RefSeq) cyclic nucleotide-gated ion channel 1	Plant-pathogen interaction (ko04626)	[PT]	Inorganic ion transport and metabolism;; Signal transduction mechanisms	Ion transport protein	Cyclic nucleotide-gated ion channel 1 OS=Arabidopsis thaliana OX=3702 GN=CNGC1 PE=1 SV=1	--	--	cyclic nucleotide-gated ion channel 1-like [Camellia sinensis]	biological process: cellular process (GO:0009987);; biological process: localization (GO:0051179);; molecular function: transporter activity (GO:0005215);; cellular component: cellular anatomical entity (GO:0110165)
HD.01G0018230	HD.01G0018230	LOC114262980	22.9714	22.3004	22.1949	77.8599	78.0154	81.5499	787.892	756.626	761.043	0	2.0316	up	0	6.06346	up	0	-3.9412	down	[P]	Inorganic ion transport and metabolism	Molecular Function: ATP binding (GO:0005524);; Cellular Component: plasma membrane (GO:0005886);; Molecular Function: proton-exporting ATPase activity, phosphorylative mechanism (GO:0008553);; Cellular Component: integral component of membrane (GO:0016021);; Biological Process: proton export across plasma membrane (GO:0120029);;	K01535|0.0e+00|pavi:110774540|K01535 H+-transporting ATPase [EC:7.1.2.1] | (RefSeq) plasma membrane ATPase 4	Oxidative phosphorylation (ko00190)	[P]	Inorganic ion transport and metabolism	E1-E2 ATPase	Plasma membrane ATPase 4 OS=Nicotiana plumbaginifolia OX=4092 GN=PMA4 PE=2 SV=1	P	Inorganic ion transport and metabolism	plasma membrane ATPase 4-like [Camellia sinensis]	molecular function: binding (GO:0005488);; cellular component: cellular anatomical entity (GO:0110165);; biological process: cellular process (GO:0009987);; biological process: localization (GO:0051179);; molecular function: transporter activity (GO:0005215)
HD.01G0018370	HD.01G0018370	LOC114310758	14.9413	15.308	14.6377	28.3204	28.5152	27.2917	51.5866	46.5661	46.1835	5.0515e-129	1.12293	up	0	2.65295	up	5.60002e-195	-1.43953	down	[E]	Amino acid transport and metabolism	Molecular Function: iron ion binding (GO:0005506);; Biological Process: glutamate biosynthetic process (GO:0006537);; Molecular Function: FMN binding (GO:0010181);; Molecular Function: glutamate synthase (NADH) activity (GO:0016040);; Molecular Function: flavin adenine dinucleotide binding (GO:0050660);; Molecular Function: 3 iron, 4 sulfur cluster binding (GO:0051538);;	K00264|0.0e+00|nau:109213942|K00264 glutamate synthase (NADH) [EC:1.4.1.14] | (RefSeq) glutamate synthase 1 [NADH], chloroplastic isoform X1	Alanine, aspartate and glutamate metabolism (ko00250);; Nitrogen metabolism (ko00910);; Biosynthesis of amino acids (ko01230)	[E]	Amino acid transport and metabolism	Glutamine amidotransferases class-II	Glutamate synthase 1 [NADH], chloroplastic OS=Arabidopsis thaliana OX=3702 GN=GLT1 PE=1 SV=2	E	Amino acid transport and metabolism	glutamate synthase 1 [NADH], chloroplastic isoform X1 [Camellia sinensis]	molecular function: binding (GO:0005488);; biological process: metabolic process (GO:0008152);; biological process: cellular process (GO:0009987);; molecular function: catalytic activity (GO:0003824)
HD.01G0018710	HD.01G0018710	LOC114287200	1.41932	1.33972	1.20788	0.34735	0.548319	0.526254	0.089424	0.062539	0	3.89468e-05	-1.2549	down	0.000253482	-3.69057	down	0.000398159	2.52205	up	--	--	--	--	--	--	--	--	--	--	--	myosin heavy chain, cardiac muscle isoform-like isoform X1 [Camellia sinensis]	--
HD.01G0019030	HD.01G0019030	LOC114317605	4.35348	3.90556	4.06834	7.79101	7.96711	7.78692	40.9363	37.8146	38.9851	4.09711e-16	1.14958	up	0	4.22283	up	0	-2.98226	down	[MDT]	Cell wall/membrane/envelope biogenesis;; Cell cycle control, cell division, chromosome partitioning;; Signal transduction mechanisms	Molecular Function: ATP binding (GO:0005524);; Cellular Component: integral component of membrane (GO:0016021);;	K08900|2.9e-178|hbr:110657795|K08900 mitochondrial chaperone BCS1 | (RefSeq) AAA-ATPase At2g46620-like	--	[O]	Posttranslational modification, protein turnover, chaperones	ATPase family associated with various cellular activities (AAA)	AAA-ATPase At2g46620 OS=Arabidopsis thaliana OX=3702 GN=At2g46620 PE=2 SV=1	O	Posttranslational modification, protein turnover, chaperones	AAA-ATPase At2g46620-like [Camellia sinensis]	molecular function: binding (GO:0005488);; cellular component: cellular anatomical entity (GO:0110165)
HD.01G0019430	HD.01G0019430	--	3.39767	3.47083	3.57393	21.3699	22.8626	18.6644	6.97759	6.23141	6.18833	2.68416e-84	2.80444	up	6.24382e-44	1.85921	up	5.03828e-15	1.03545	up	[Q]	Secondary metabolites biosynthesis, transport and catabolism	Molecular Function: naringenin 3-dioxygenase activity (GO:0045486);; Molecular Function: metal ion binding (GO:0046872);;	K24028|5.4e-171|zju:107414987|K24028 salicylic acid 3-hydroxylase [EC:1.14.11.-] | (RefSeq) protein DOWNY MILDEW RESISTANCE 6	--	[QR]	Secondary metabolites biosynthesis, transport and catabolism;; General function prediction only	2OG-Fe(II) oxygenase superfamily	Protein DOWNY MILDEW RESISTANCE 6 OS=Arabidopsis thaliana OX=3702 GN=DMR6 PE=1 SV=1	Q	Secondary metabolites biosynthesis, transport and catabolism	flavanone 3-hydroxylase [Camellia sinensis]	biological process: metabolic process (GO:0008152);; molecular function: catalytic activity (GO:0003824);; molecular function: binding (GO:0005488)
HD.01G0019570	HD.01G0019570	LOC114263550	7.08552	5.87221	5.9196	0.96681	1.46227	0.797671	0.042966	0.101929	0.056794	6.54043e-14	-2.31606	down	5.83606e-28	-5.30729	down	6.24632e-05	3.07707	up	--	--	Biological Process: metal ion transport (GO:0030001);; Molecular Function: metal ion binding (GO:0046872);;	--	--	[P]	Inorganic ion transport and metabolism	Heavy-metal-associated domain	Heavy metal-associated isoprenylated plant protein 9 OS=Arabidopsis thaliana OX=3702 GN=HIPP09 PE=2 SV=1	P	Inorganic ion transport and metabolism	heavy metal-associated isoprenylated plant protein 9-like [Camellia sinensis]	biological process: localization (GO:0051179);; molecular function: binding (GO:0005488)
HD.01G0020110	HD.01G0020110	LOC114281873	4.15833	4.39347	4.26247	0.850996	0.382442	0.530175	0.96758	0.88803	0.930723	2.78387e-21	-2.63697	down	2.02693e-16	-1.22498	down	0.000197345	-1.32158	down	--	--	--	--	--	--	--	--	--	--	--	uncharacterized protein LOC114281873 isoform X1 [Camellia sinensis]	--
HD.01G0020130	HD.01G0020130	LOC114308628	12.9863	11.9313	11.3345	0.186265	0.174111	0.21889	1.87372	1.33328	1.48451	7.71076e-219	-5.72361	down	3.1777e-90	-1.9806	down	8.82838e-44	-3.64904	down	[M]	Cell wall/membrane/envelope biogenesis	Molecular Function: protein kinase activity (GO:0004672);; Molecular Function: ATP binding (GO:0005524);;	K06228|0.0e+00|vvi:100257868|K06228 fused [EC:2.7.11.1] | (RefSeq) serine/threonine-protein kinase TIO	--	--	--	Protein kinase domain	Serine/threonine-protein kinase TIO OS=Arabidopsis thaliana OX=3702 GN=TIO PE=1 SV=1	T	Signal transduction mechanisms	serine/threonine-protein kinase TIO isoform X1 [Camellia sinensis]	biological process: metabolic process (GO:0008152);; biological process: cellular process (GO:0009987);; molecular function: catalytic activity (GO:0003824);; molecular function: binding (GO:0005488)
HD.01G0020560	HD.01G0020560	LOC114310844	14.3218	14.1614	13.8401	3.69708	4.25363	4.53484	1.04135	0.875106	1.14848	8.81033e-46	-1.54527	down	9.72476e-153	-2.81206	down	1.61249e-12	1.35767	up	--	--	Biological Process: reproduction (GO:0000003);; Cellular Component: nuclear chromosome (GO:0000228);; Biological Process: nuclear division (GO:0000280);; Cellular Component: condensed chromosome (GO:0000793);; Cellular Component: condensed nuclear chromosome (GO:0000794);; Cellular Component: synaptonemal complex (GO:0000795);; Cellular Component: cellular_component (GO:0005575);; Cellular Compon…	K12811|6.6e-32|bna:106427234|K12811 ATP-dependent RNA helicase DDX46/PRP5 [EC:3.6.4.13] | (RefSeq) uncharacterized protein LOC106427234	Spliceosome (ko03040)	--	--	Weak chloroplast movement under blue light	WEB family protein At5g16730, chloroplastic OS=Arabidopsis thaliana OX=3702 GN=At5g16730 PE=1 SV=1	S	Function unknown	WEB family protein At3g02930, chloroplastic-like [Camellia sinensis]	biological process: reproduction (GO:0000003);; cellular component: intracellular (GO:0005622);; cellular component: cellular anatomical entity (GO:0110165);; biological process: cellular process (GO:0009987);; cellular component: protein-containing complex (GO:0032991);; biological process: metabolic process (GO:0008152);; biological process: reproductive process (GO:0022414)
HD.01G0020830	HD.01G0020830	--	13.725	14.4259	13.1047	5.11204	3.31229	5.55014	1.45518	1.10927	1.16739	8.45343e-13	-1.34675	down	8.02798e-73	-2.48608	down	2.88866e-06	1.23293	up	--	--	Cellular Component: integral component of membrane (GO:0016021);;	K17065|6.3e-35|smo:SELMODRAFT_437242|K17065 dynamin 1-like protein [EC:3.6.5.5] | (RefSeq) hypothetical protein	--	--	--	Cyanobacterial and plant NDH-1 subunit O	NAD(P)H-quinone oxidoreductase subunit O, chloroplastic OS=Arabidopsis thaliana OX=3702 GN=ndhO PE=2 SV=1	S	Function unknown	hypothetical protein HYC85_030185 [Camellia sinensis]	cellular component: cellular anatomical entity (GO:0110165)
HD.01G0021250	HD.01G0021250	--	22.6378	23.4448	23.3501	1.44122	1.66735	1.61966	2.50781	2.11257	2.21466	2.41101e-271	-3.65638	down	5.66203e-202	-2.37494	down	4.46834e-10	-1.18887	down	[F]	Nucleotide transport and metabolism	Molecular Function: ribonucleoside-diphosphate reductase activity, thioredoxin disulfide as acceptor (GO:0004748);; Molecular Function: ATP binding (GO:0005524);; Biological Process: DNA replication (GO:0006260);;	K10807|0.0e+00|gmx:548020|K10807 ribonucleoside-diphosphate reductase subunit M1 [EC:1.17.4.1] | (RefSeq) ribonucleoside-diphosphate reductase large subunit	Purine metabolism (ko00230);; Pyrimidine metabolism (ko00240);; Glutathione metabolism (ko00480)	[F]	Nucleotide transport and metabolism	Ribonucleotide reductase, barrel domain	Ribonucleoside-diphosphate reductase large subunit OS=Arabidopsis thaliana OX=3702 GN=RNR1 PE=1 SV=1	F	Nucleotide transport and metabolism	hypothetical protein HYC85_001577 [Camellia sinensis]	biological process: metabolic process (GO:0008152);; molecular function: catalytic activity (GO:0003824);; molecular function: binding (GO:0005488);; biological process: cellular process (GO:0009987)
HD.01G0021470	HD.01G0021470	LOC114277733	72.7312	70.0729	74.3514	208.321	157.852	158.065	3.92315	4.04897	4.62323	2.64209e-63	1.48682	up	0	-3.13828	down	4.54056e-201	4.71404	up	--	--	Molecular Function: DNA binding (GO:0003677);; Molecular Function: DNA-binding transcription factor activity (GO:0003700);; Cellular Component: nucleus (GO:0005634);;	K09286|4.1e-103|hbr:110663443|K09286 EREBP-like factor | (RefSeq) ethylene-responsive transcription factor RAP2-4-like isoform X1	--	--	--	AP2 domain	Ethylene-responsive transcription factor RAP2-4 OS=Arabidopsis thaliana OX=3702 GN=RAP2-4 PE=1 SV=1	K	Transcription	ethylene-responsive transcription factor ERF060-like [Camellia sinensis]	molecular function: binding (GO:0005488);; molecular function: transcription regulator activity (GO:0140110);; cellular component: intracellular (GO:0005622);; cellular component: cellular anatomical entity (GO:0110165)
HD.01G0021930	HD.01G0021930	LOC114292716	1.38354	1.43379	1.59943	2.44251	3.10493	3.55143	42.4375	44.2926	43.7478	1.05861e-05	1.25461	up	0	5.8453	up	0	-4.50542	down	--	--	Molecular Function: ubiquitin-protein transferase activity (GO:0004842);;	K10260|3.6e-18|ota:OT_ostta09g00430|K10260 F-box and WD-40 domain protein 7 | (RefSeq) WD40/YVTN repeat-like-containing domain	Ubiquitin mediated proteolysis (ko04120)	--	--	U-box domain	U-box domain-containing protein 21 OS=Arabidopsis thaliana OX=3702 GN=PUB21 PE=2 SV=1	H	Coenzyme transport and metabolism	U-box domain-containing protein 21-like [Camellia sinensis]	molecular function: catalytic activity (GO:0003824)
HD.01G0022660	HD.01G0022660	LOC114287046	3.0901	3.52453	3.43697	12.8214	15.9242	12.5113	21.424	20.8025	23.0302	1.84743e-31	2.24676	up	4.0204e-233	3.6575	up	2.26915e-24	-1.32139	down	[D]	Cell cycle control, cell division, chromosome partitioning	Molecular Function: protein kinase activity (GO:0004672);; Molecular Function: ubiquitin-protein transferase activity (GO:0004842);; Molecular Function: ATP binding (GO:0005524);;	K09553|1.6e-17|ats:109737212|K09553 stress-induced-phosphoprotein 1 | (RefSeq) LOC109737212; hsp70-Hsp90 organizing protein 1-like	--	--	--	U-box domain	Putative U-box domain-containing protein 50 OS=Arabidopsis thaliana OX=3702 GN=PUB50 PE=3 SV=1	T	Signal transduction mechanisms	LOW QUALITY PROTEIN: putative U-box domain-containing protein 50 [Camellia sinensis]	biological process: metabolic process (GO:0008152);; biological process: cellular process (GO:0009987);; molecular function: catalytic activity (GO:0003824);; molecular function: binding (GO:0005488)
HD.01G0023090	HD.01G0023090	LOC114308496	4.99817	4.15656	4.74134	1.64225	1.22597	2.60585	0.134172	0.041204	0.273875	0.00163886	-1.12046	down	1.04386e-19	-3.85357	down	2.70203e-05	2.82345	up	--	--	--	--	--	[E]	Amino acid transport and metabolism	Serine hydrolase (FSH1)	Rhodanese-like domain-containing protein 6 OS=Arabidopsis thaliana OX=3702 GN=STR6 PE=2 SV=1	E	Amino acid transport and metabolism	esterase AGAP003155-like isoform X1 [Camellia sinensis]	--
HD.01G0023220	HD.01G0023220	LOC114255865	23.6694	23.1186	23.3403	1.25469	1.62249	2.65638	0.187634	0.346325	0.369026	1.07008e-54	-3.44347	down	4.23157e-119	-5.25489	down	0.000167041	1.89784	up	--	--	Biological Process: response to acid chemical (GO:0001101);; Biological Process: immune system process (GO:0002376);; Molecular Function: molecular_function (GO:0003674);; Molecular Function: catalytic activity (GO:0003824);; Molecular Function: ubiquitin-protein transferase activity (GO:0004842);; Cellular Component: cellular_component (GO:0005575);; Cellular Component: obsolete cell (GO:0005623…	K10664|5.0e-66|nnu:104604112|K10664 E3 ubiquitin-protein ligase ATL6/9/15/31/42/55 [EC:2.3.2.27] | (RefSeq) E3 ubiquitin-protein ligase ATL6-like	--	[O]	Posttranslational modification, protein turnover, chaperones	Ring finger domain	E3 ubiquitin-protein ligase ATL6 OS=Arabidopsis thaliana OX=3702 GN=ATL6 PE=1 SV=2	O	Posttranslational modification, protein turnover, chaperones	E3 ubiquitin-protein ligase ATL6-like [Camellia sinensis]	biological process: response to stimulus (GO:0050896);; biological process: immune system process (GO:0002376);; molecular function: catalytic activity (GO:0003824);; cellular component: cellular anatomical entity (GO:0110165);; biological process: metabolic process (GO:0008152);; biological process: cellular process (GO:0009987);; biological process: interspecies interaction between organisms (G…
HD.01G0023330	HD.01G0023330	--	8.40095	7.8522	7.90703	2.16358	1.22761	1.86525	0.363037	0.330558	0.242547	5.67966e-19	-1.98147	down	2.36946e-61	-3.69322	down	1.77198e-05	1.8053	up	[G]	Carbohydrate transport and metabolism	Cellular Component: integral component of membrane (GO:0016021);; Molecular Function: transmembrane transporter activity (GO:0022857);;	K03319|2.4e-199|han:110910617|K03319 divalent anion:Na+ symporter, DASS family | (RefSeq) dicarboxylate transporter 2.1, chloroplastic-like	--	--	--	Sodium:sulfate symporter transmembrane region	Dicarboxylate transporter 2, chloroplastic OS=Spinacia oleracea OX=3562 GN=DIT2 PE=1 SV=1	P	Inorganic ion transport and metabolism	hypothetical protein HYC85_001618 [Camellia sinensis]	cellular component: cellular anatomical entity (GO:0110165);; molecular function: transporter activity (GO:0005215)
HD.01G0023340	HD.01G0023340	LOC114284213	201.76	191.976	197.484	24.9164	22.35	24.967	0.458855	0.457072	0.363496	0	-2.81683	down	0	-7.86414	down	3.0863e-204	5.13862	up	--	--	Cellular Component: nucleus (GO:0005634);; Biological Process: regulation of transcription, DNA-templated (GO:0006355);; Molecular Function: sequence-specific DNA binding (GO:0043565);;	K09338|8.6e-87|qsu:112039557|K09338 homeobox-leucine zipper protein | (RefSeq) homeobox-leucine zipper protein ATHB-6	--	[K]	Transcription	Homeobox associated leucine zipper	Homeobox-leucine zipper protein ATHB-6 OS=Arabidopsis thaliana OX=3702 GN=ATHB-6 PE=1 SV=1	K	Transcription	homeobox-leucine zipper protein ATHB-6-like [Camellia sinensis]	cellular component: intracellular (GO:0005622);; cellular component: cellular anatomical entity (GO:0110165);; biological process: biological regulation (GO:0065007);; molecular function: binding (GO:0005488)
HD.01G0023640	HD.01G0023640	LOC114287274	19.0862	20.4571	20.5861	3.123	2.27213	1.94945	4.32575	4.62233	4.80907	3.37775e-54	-2.80535	down	9.79374e-29	-1.15759	down	3.02881e-11	-1.55946	down	[GR]	Carbohydrate transport and metabolism;; General function prediction only	Molecular Function: hydrolase activity (GO:0016787);;	K20884|3.6e-12|vvi:100253969|K20884 riboflavin kinase / FMN hydrolase [EC:2.7.1.26 3.1.3.102] | (RefSeq) bifunctional riboflavin kinase/FMN phosphatase	Riboflavin metabolism (ko00740)	[R]	General function prediction only	Haloacid dehalogenase-like hydrolase	Haloacid dehalogenase-like hydrolase domain-containing protein At4g39970 OS=Arabidopsis thaliana OX=3702 GN=At4g39970 PE=2 SV=1	S	Function unknown	haloacid dehalogenase-like hydrolase domain-containing protein At4g39970 isoform X1 [Camellia sinensis]	molecular function: catalytic activity (GO:0003824)
HD.01G0023650	HD.01G0023650	--	12.4206	13.4316	13.8252	2.31587	1.61871	1.34545	0.501153	0.646123	0.494415	2.00286e-42	-2.68423	down	1.29086e-102	-3.61155	down	0.00664502	1.01411	up	--	--	Molecular Function: UDP-glycosyltransferase activity (GO:0008194);;	K16266|5.4e-185|mesc:110627793|K16266 cyanohydrin UDP-glucosyltransferase [EC:2.4.1.-] | (RefSeq) linamarin synthase 2	Cyanoamino acid metabolism (ko00460)	[GC]	Carbohydrate transport and metabolism;; Energy production and conversion	UDP-glucoronosyl and UDP-glucosyl transferase	Linamarin synthase 2 OS=Manihot esculenta OX=3983 GN=UGT85K5 PE=1 SV=1	--	--	hypothetical protein TEA_026858 [Camellia sinensis var. sinensis]	molecular function: catalytic activity (GO:0003824)
HD.01G0023780	HD.01G0023780	--	48.9729	44.9383	46.3342	124.499	124.265	126.744	333.767	329.983	325.788	1.9771e-231	1.63737	up	0	3.78766	up	0	-2.05965	down	--	--	Molecular Function: molecular_function (GO:0003674);; Molecular Function: nucleic acid binding (GO:0003676);; Molecular Function: DNA-binding transcription factor activity (GO:0003700);; Cellular Component: cellular_component (GO:0005575);; Cellular Component: intracellular (GO:0005622);; Cellular Component: obsolete cell (GO:0005623);; Cellular Component: nucleus (GO:0005634);; Biological Proces…	K14412|8.7e-14|obr:102714333|K14412 alpha-1,4-fucosyltransferase [EC:2.4.1.65] | (RefSeq) uncharacterized LOC102714333	Various types of N-glycan biosynthesis (ko00513)	[R]	General function prediction only	Zinc finger, C2H2 type	Protein SENSITIVE TO PROTON RHIZOTOXICITY 1 OS=Arabidopsis thaliana OX=3702 GN=STOP1 PE=2 SV=1	S	Function unknown	hypothetical protein HYC85_003118 [Camellia sinensis]	molecular function: binding (GO:0005488);; molecular function: transcription regulator activity (GO:0140110);; cellular component: intracellular (GO:0005622);; cellular component: cellular anatomical entity (GO:0110165);; biological process: biological regulation (GO:0065007);; biological process: response to stimulus (GO:0050896)
HD.01G0023820	HD.01G0023820	--	74.899	71.4727	73.8901	12.9063	9.43431	9.82831	2.45562	1.21784	1.27458	4.79407e-102	-2.55528	down	7.6989e-56	-4.50092	down	5.51398e-13	2.03503	up	--	--	Molecular Function: structural constituent of ribosome (GO:0003735);; Cellular Component: ribosome (GO:0005840);; Biological Process: translation (GO:0006412);;	K02904|7.3e-50|nnu:104604906|K02904 large subunit ribosomal protein L29 | (RefSeq) 50S ribosomal protein L29, chloroplastic-like	Ribosome (ko03010)	[J]	Translation, ribosomal structure and biogenesis	Ribosomal L29 protein	50S ribosomal protein L29, chloroplastic OS=Arabidopsis thaliana OX=3702 GN=RPL29 PE=1 SV=1	J	Translation, ribosomal structure and biogenesis	hypothetical protein HYC85_001709 [Camellia sinensis]	molecular function: structural molecule activity (GO:0005198);; cellular component: intracellular (GO:0005622);; cellular component: cellular anatomical entity (GO:0110165);; biological process: metabolic process (GO:0008152);; biological process: cellular process (GO:0009987)
HD.01G0023920	HD.01G0023920	LOC114303342	10.0682	9.89986	12.2828	1.70595	4.95981	3.67631	0.868533	0.690464	0.929568	8.83113e-05	-1.41737	down	9.62738e-30	-2.69615	down	0.00390443	1.36859	up	--	--	Cellular Component: integral component of membrane (GO:0016021);;	--	--	--	--	--	--	S	Function unknown	uncharacterized protein LOC114303342 isoform X1 [Camellia sinensis]	cellular component: cellular anatomical entity (GO:0110165)
HD.01G0024260	HD.01G0024260	--	1.07811	0.698405	1.30219	4.47686	4.60504	3.42653	1.2253	0.824724	1.19076	1.04375e-09	2.22647	up	0.00557002	1.04227	up	0.000224668	1.27471	up	--	--	Molecular Function: phospho-N-acetylmuramoyl-pentapeptide-transferase activity (GO:0008963);; Cellular Component: integral component of membrane (GO:0016021);;	K09527|3.6e-29|vvi:100242128|K09527 DnaJ homolog subfamily C member 7 | (RefSeq) TPR repeat-containing thioredoxin TTL1	--	[R]	General function prediction only	--	Disease resistance protein Pik-1 OS=Oryza sativa subsp. japonica OX=39947 GN=PIK-1 PE=1 SV=1	S	Function unknown	hypothetical protein TEA_027057 [Camellia sinensis var. sinensis]	molecular function: catalytic activity (GO:0003824);; cellular component: cellular anatomical entity (GO:0110165)
HD.01G0024730	HD.01G0024730	LOC114301349	6.03762	5.50315	6.19717	0.171478	0.264997	0.439197	1.08591	1.12279	1.13686	5.32539e-40	-4.1084	down	6.39838e-18	-1.43348	down	2.97025e-09	-2.58009	down	[QV]	Secondary metabolites biosynthesis, transport and catabolism;; Defense mechanisms	Molecular Function: monooxygenase activity (GO:0004497);; Molecular Function: iron ion binding (GO:0005506);; Molecular Function: oxidoreductase activity, acting on paired donors, with incorporation or reduction of molecular oxygen (GO:0016705);; Molecular Function: heme binding (GO:0020037);;	K20562|1.3e-210|sind:105162333|K20562 biphenyl-4-hydroxylase | (RefSeq) cytochrome P450 CYP736A12-like	--	[Q]	Secondary metabolites biosynthesis, transport and catabolism	Cytochrome P450	Cytochrome P450 71AU50 OS=Prunus mume OX=102107 GN=CYP71AU50 PE=2 SV=1	Q	Secondary metabolites biosynthesis, transport and catabolism	cytochrome P450 CYP736A12-like isoform X1 [Camellia sinensis]	biological process: metabolic process (GO:0008152);; molecular function: catalytic activity (GO:0003824);; molecular function: binding (GO:0005488)
HD.01G0024920	HD.01G0024920	--	41.403	42.9535	41.4444	6.44332	7.05678	8.22519	0.717668	0.815828	1.22821	9.4784e-116	-2.31818	down	2.29625e-297	-4.53734	down	2.95526e-22	2.30584	up	[QV]	Secondary metabolites biosynthesis, transport and catabolism;; Defense mechanisms	Molecular Function: monooxygenase activity (GO:0004497);; Molecular Function: iron ion binding (GO:0005506);; Molecular Function: oxidoreductase activity, acting on paired donors, with incorporation or reduction of molecular oxygen (GO:0016705);; Molecular Function: heme binding (GO:0020037);;	K15405|1.4e-138|csat:104750245|K15405 midchain alkane hydroxylase | (RefSeq) alkane hydroxylase MAH1-like	Cutin, suberine and wax biosynthesis (ko00073)	[QI]	Secondary metabolites biosynthesis, transport and catabolism;; Lipid transport and metabolism	Cytochrome P450	Alkane hydroxylase MAH1 OS=Arabidopsis thaliana OX=3702 GN=CYP96A15 PE=2 SV=1	Q	Secondary metabolites biosynthesis, transport and catabolism	hypothetical protein HYC85_001786 [Camellia sinensis]	biological process: metabolic process (GO:0008152);; molecular function: catalytic activity (GO:0003824);; molecular function: binding (GO:0005488)
HD.01G0025100	HD.01G0025100	LOC114292207	0.744425	0.827585	1.0798	5.83806	5.46355	6.26135	18.5176	18.3072	19.1705	1.85622e-43	2.93275	up	0	5.35414	up	3.17451e-128	-2.33359	down	[G]	Carbohydrate transport and metabolism	Molecular Function: polygalacturonase activity (GO:0004650);; Cellular Component: extracellular region (GO:0005576);; Biological Process: carbohydrate metabolic process (GO:0005975);; Biological Process: cell wall organization (GO:0071555);;	K01184|4.9e-29|bna:106400232|K01184 polygalacturonase [EC:3.2.1.15] | (RefSeq) probable polygalacturonase At3g15720	Pentose and glucuronate interconversions (ko00040)	--	--	Glycosyl hydrolases family 28	Probable polygalacturonase OS=Vitis vinifera OX=29760 GN=GSVIVT00026920001 PE=1 SV=1	G	Carbohydrate transport and metabolism	probable polygalacturonase [Camellia sinensis]	molecular function: catalytic activity (GO:0003824);; cellular component: cellular anatomical entity (GO:0110165);; biological process: metabolic process (GO:0008152);; biological process: cellular process (GO:0009987)
HD.01G0025120	HD.01G0025120	LOC114310118	5.77374	5.74671	5.46323	21.2613	12.9664	15.2766	27.8922	30.0924	28.4615	9.2335e-18	1.75565	up	2.43921e-290	3.31394	up	1.05542e-23	-1.46688	down	--	--	Cellular Component: integral component of membrane (GO:0016021);;	--	--	--	--	--	--	--	--	uncharacterized protein LOC114310118 [Camellia sinensis]	cellular component: cellular anatomical entity (GO:0110165)
HD.01G0025340	HD.01G0025340	--	1.84572	1.90255	1.56666	4.14955	4.10126	4.20492	0.441635	0.403024	0.457958	4.85416e-19	1.44454	up	1.5456e-06	-1.0572	down	3.59185e-35	2.59205	up	--		Molecular Function: protein serine/threonine kinase activity (GO:0004674);; Molecular Function: ATP binding (GO:0005524);; Cellular Component: integral component of membrane (GO:0016021);;	K13418|2.0e-105|smo:SELMODRAFT_85471|K13418 somatic embryogenesis receptor kinase 1 [EC:2.7.10.1 2.7.11.1] | (RefSeq) SERK2a-1; hypothetical protein	--	--	--	Protein tyrosine and serine/threonine kinase	Probable LRR receptor-like serine/threonine-protein kinase At5g63710 OS=Arabidopsis thaliana OX=3702 GN=At5g63710 PE=1 SV=1	T	Signal transduction mechanisms	hypothetical protein HYC85_001955 [Camellia sinensis]	biological process: metabolic process (GO:0008152);; biological process: cellular process (GO:0009987);; molecular function: catalytic activity (GO:0003824);; molecular function: binding (GO:0005488);; cellular component: cellular anatomical entity (GO:0110165)
HD.01G0025370	HD.01G0025370	LOC114307523	19.2319	20.1694	17.1875	2.50419	2.16444	2.66697	0.236652	0.18791	0.179397	3.1841e-85	-2.72742	down	1.53399e-123	-5.5163	down	1.87196e-14	2.8825	up	[O]	Posttranslational modification, protein turnover, chaperones	Molecular Function: protein disulfide isomerase activity (GO:0003756);; Biological Process: cell redox homeostasis (GO:0045454);;	K09580|3.8e-213|oeu:111397050|K09580 protein disulfide-isomerase A1 [EC:5.3.4.1] | (RefSeq) protein disulfide-isomerase-like	Protein processing in endoplasmic reticulum (ko04141)	[O]	Posttranslational modification, protein turnover, chaperones	Thioredoxin	Protein disulfide-isomerase OS=Datisca glomerata OX=34297 GN=PDI PE=2 SV=1	O	Posttranslational modification, protein turnover, chaperones	protein disulfide-isomerase-like [Camellia sinensis]	molecular function: catalytic activity (GO:0003824);; biological process: cellular process (GO:0009987);; biological process: biological regulation (GO:0065007)
HD.01G0025790	HD.01G0025790	LOC114256961	2.46068	2.22195	2.4214	14.2904	14.3367	14.2877	49.33	48.4177	48.2188	9.67944e-126	2.80908	up	0	5.32704	up	0	-2.4274	down	--	--	Biological Process: lipid metabolic process (GO:0006629);; Cellular Component: integral component of membrane (GO:0016021);;	K18875|7.7e-54|mesc:110617213|K18875 enhanced disease susceptibility 1 protein | (RefSeq) protein EDS1B-like	Plant-pathogen interaction (ko04626)	--	--	Enhanced disease susceptibility 1 protein EP domain	Lipase-like PAD4 OS=Arabidopsis thaliana OX=3702 GN=PAD4 PE=1 SV=1	G	Carbohydrate transport and metabolism	lipase-like PAD4 [Camellia sinensis]	biological process: metabolic process (GO:0008152);; cellular component: cellular anatomical entity (GO:0110165)
HD.01G0025990	HD.01G0025990	LOC114257545	0.240735	0.42112	0.490396	7.73982	4.42474	6.19708	1.14054	1.39198	1.56298	3.42189e-23	4.13544	up	1.6944e-10	2.73535	up	7.00542e-06	1.49199	up	--	--	Cellular Component: cell wall (GO:0005618);; Molecular Function: manganese ion binding (GO:0030145);; Molecular Function: nutrient reservoir activity (GO:0045735);; Cellular Component: apoplast (GO:0048046);;	K00384|3.3e-12|vvi:109124153|K00384 thioredoxin reductase (NADPH) [EC:1.8.1.9] | (RefSeq) thioredoxin reductase 1-like	Selenocompound metabolism (ko00450)	--	--	Cupin	Putative germin-like protein 2-1 OS=Oryza sativa subsp. japonica OX=39947 GN=Os02g0491600 PE=3 SV=1	S	Function unknown	putative germin-like protein 2-1 [Camellia sinensis]	cellular component: cellular anatomical entity (GO:0110165);; molecular function: binding (GO:0005488);; molecular function: nutrient reservoir activity (GO:0045735)
HD.01G0026200	HD.01G0026200	LOC114285850	1.3567	1.00829	0.905706	7.99021	7.36153	7.38387	23.1603	21.4962	22.8452	7.10068e-39	2.99848	up	0	5.32138	up	4.58683e-100	-2.22931	down	[G]	Carbohydrate transport and metabolism	Molecular Function: zinc ion binding (GO:0008270);; Molecular Function: oxidoreductase activity (GO:0016491);;	K23232|1.8e-164|nau:109215604|K23232 8-hydroxygeraniol dehydrogenase [EC:1.1.1.324] | (RefSeq) 8-hydroxygeraniol dehydrogenase-like	Monoterpenoid biosynthesis (ko00902)	[Q]	Secondary metabolites biosynthesis, transport and catabolism	Alcohol dehydrogenase GroES-like domain	Probable mannitol dehydrogenase OS=Fragaria ananassa OX=3747 GN=CAD PE=2 SV=1	Q	Secondary metabolites biosynthesis, transport and catabolism	probable mannitol dehydrogenase [Camellia sinensis]	molecular function: binding (GO:0005488);; molecular function: catalytic activity (GO:0003824)
HD.01G0026210	HD.01G0026210	LOC114285849	16.0194	15.2103	13.9405	58.8077	64.4576	64.0258	242.085	237.853	227.369	3.51199e-155	2.2679	up	0	4.93729	up	0	-2.5784	down	[G]	Carbohydrate transport and metabolism	Molecular Function: zinc ion binding (GO:0008270);; Molecular Function: oxidoreductase activity (GO:0016491);;	K23232|4.7e-157|nau:109215604|K23232 8-hydroxygeraniol dehydrogenase [EC:1.1.1.324] | (RefSeq) 8-hydroxygeraniol dehydrogenase-like	Monoterpenoid biosynthesis (ko00902)	[Q]	Secondary metabolites biosynthesis, transport and catabolism	Alcohol dehydrogenase GroES-like domain	Probable mannitol dehydrogenase OS=Fragaria ananassa OX=3747 GN=CAD PE=2 SV=1	Q	Secondary metabolites biosynthesis, transport and catabolism	probable mannitol dehydrogenase [Camellia sinensis]	molecular function: binding (GO:0005488);; molecular function: catalytic activity (GO:0003824)
HD.01G0026240	HD.01G0026240	LOC114285832	8.59676	8.30969	8.43405	0.885702	0.910385	0.960008	2.07877	2.07149	2.01525	5.93241e-113	-2.97791	down	1.09109e-32	-1.06782	down	2.88374e-22	-1.81922	down	[S]	Function unknown	Molecular Function: ATP binding (GO:0005524);;	K20093|0.0e+00|vvi:100261895|K20093 DNA excision repair protein ERCC-6-like [EC:3.6.4.12] | (RefSeq) protein CHROMATIN REMODELING 24	--	[KL]	Transcription;; Replication, recombination and repair	SNF2 family N-terminal domain	Protein CHROMATIN REMODELING 24 OS=Arabidopsis thaliana OX=3702 GN=CHR24 PE=2 SV=1	--	--	LOW QUALITY PROTEIN: protein CHROMATIN REMODELING 24 [Camellia sinensis]	molecular function: binding (GO:0005488)
HD.01G0026550	HD.01G0026550	LOC114305600	3.89861	4.64402	4.97041	91.2922	94.3956	99.1947	135.057	135.513	137.048	0	4.60833	up	0	5.87649	up	1.80567e-106	-1.17891	down	--	--	--	K23050|1.4e-141|jcu:105629282|K23050 phenylcoumaran benzylic ether reductase [EC:1.3.1.-] | (RefSeq) isoeugenol synthase 1	--	--	--	NmrA-like family	Isoeugenol synthase 1 OS=Petunia hybrida OX=4102 GN=IGS1 PE=1 SV=1	S	Function unknown	isoeugenol synthase 1-like [Camellia sinensis]	--
HD.01G0026560	HD.01G0026560	LOC114305600	1.50988	1.25687	1.7316	54.9058	56.3618	58.9338	125.718	120.298	127.363	0	5.44428	up	0	7.32951	up	1.48137e-221	-1.79531	down	--	--	--	K23050|1.6e-140|jcu:105629282|K23050 phenylcoumaran benzylic ether reductase [EC:1.3.1.-] | (RefSeq) isoeugenol synthase 1	--	--	--	NmrA-like family	Isoeugenol synthase 1 OS=Petunia hybrida OX=4102 GN=IGS1 PE=1 SV=1	S	Function unknown	isoeugenol synthase 1-like [Camellia sinensis]	--
HD.01G0026690	HD.01G0026690	LOC114265202	5.19133	5.59231	5.31844	8.62436	10.0418	9.95276	16.3059	15.3999	16.2153	1.57231e-18	1.04635	up	0	2.54101	up	6.08948e-55	-1.40467	down	--	--	--	K20456|0.0e+00|vvi:100245477|K20456 oxysterol-binding protein 1 | (RefSeq) oxysterol-binding protein-related protein 1C	--	[I]	Lipid transport and metabolism	Oxysterol-binding protein	Oxysterol-binding protein-related protein 1C OS=Arabidopsis thaliana OX=3702 GN=ORP1C PE=2 SV=1	T	Signal transduction mechanisms	oxysterol-binding protein-related protein 1C-like [Camellia sinensis]	--
HD.01G0026870	HD.01G0026870	LOC114294658	30.2897	29.5859	31.1317	7.85195	10.4578	10.9452	3.01554	3.15549	2.88539	5.07819e-23	-1.41906	down	1.44907e-106	-2.35887	down	5.01645e-07	1.03046	up	--	--	Molecular Function: peroxidase activity (GO:0004601);;	K00430|2.7e-140|oeu:111379502|K00430 peroxidase [EC:1.11.1.7] | (RefSeq) peroxidase 47-like	Phenylpropanoid biosynthesis (ko00940)	--	--	Peroxidase	Peroxidase 47 OS=Arabidopsis thaliana OX=3702 GN=PER47 PE=2 SV=2	Q	Secondary metabolites biosynthesis, transport and catabolism	peroxidase 47 [Camellia sinensis]	biological process: metabolic process (GO:0008152);; biological process: cellular process (GO:0009987);; biological process: response to stimulus (GO:0050896);; biological process: detoxification (GO:0098754);; molecular function: catalytic activity (GO:0003824);; molecular function: antioxidant activity (GO:0016209)
HD.01G0026880	HD.01G0026880	--	13.4289	14.7105	12.9126	3.4261	3.17399	2.96398	0.625871	0.445671	0.340477	4.64418e-35	-1.87893	down	2.45323e-84	-3.87686	down	9.91991e-10	2.09239	up	--	--	Molecular Function: structural constituent of ribosome (GO:0003735);; Cellular Component: mitochondrion (GO:0005739);; Biological Process: mitochondrial translation (GO:0032543);;	K17413|3.0e-158|vvi:100256054|K17413 small subunit ribosomal protein S35 | (RefSeq) uncharacterized LOC100256054	--	--	--	Mitochondrial ribosomal subunit protein	--	J	Translation, ribosomal structure and biogenesis	hypothetical protein TEA_000190 [Camellia sinensis var. sinensis]	molecular function: structural molecule activity (GO:0005198);; cellular component: intracellular (GO:0005622);; cellular component: cellular anatomical entity (GO:0110165);; biological process: metabolic process (GO:0008152);; biological process: cellular process (GO:0009987)
HD.01G0027050	HD.01G0027050	LOC114294840	8.86834	9.16211	9.13437	19.8311	14.508	14.7855	29.9576	29.5524	29.3299	2.18521e-15	1.06973	up	0	2.67706	up	2.91119e-50	-1.51654	down	[E]	Amino acid transport and metabolism	Molecular Function: oxidoreductase activity (GO:0016491);;	K17839|3.3e-238|dcr:108204744|K17839 polyamine oxidase [EC:1.5.3.17 1.5.3.-] | (RefSeq) probable polyamine oxidase 4	Arginine and proline metabolism (ko00330);; beta-Alanine metabolism (ko00410);; Pantothenate and CoA biosynthesis (ko00770)	[Q]	Secondary metabolites biosynthesis, transport and catabolism	Flavin containing amine oxidoreductase	Polyamine oxidase 5 OS=Oryza sativa subsp. japonica OX=39947 GN=PAO5 PE=1 SV=1	Q	Secondary metabolites biosynthesis, transport and catabolism	polyamine oxidase 5 isoform X1 [Camellia sinensis]	molecular function: catalytic activity (GO:0003824)
HD.01G0027160	HD.01G0027160	LOC120148199	145.185	138.198	146.29	5.14688	9.3081	5.0766	0.982778	0.861884	0.838393	7.46644e-116	-4.23158	down	2.06086e-210	-6.32013	down	6.34822e-07	2.17929	up	--	--	--	K11254|1.1e-50|vvi:100244527|K11254 histone H4 | (RefSeq) uncharacterized LOC100244527	--	[B]	Chromatin structure and dynamics	Centromere kinetochore component CENP-T histone fold	Histone H4 variant TH011 OS=Triticum aestivum OX=4565 PE=3 SV=2	B	Chromatin structure and dynamics	Histone H4 [Hibiscus syriacus]	--
HD.01G0027460	HD.01G0027460	LOC114279163	3.36971	2.98885	3.50099	0.643852	1.25635	0.838134	12.3845	12.4839	12.0439	2.04536e-08	-1.62107	down	8.93283e-265	2.87026	up	2.08116e-158	-4.40331	down	[T]	Signal transduction mechanisms	Molecular Function: protein kinase activity (GO:0004672);; Molecular Function: ATP binding (GO:0005524);; Cellular Component: integral component of membrane (GO:0016021);; Molecular Function: carbohydrate binding (GO:0030246);;	K01176|1.3e-65|sbi:8065370|K01176 alpha-amylase [EC:3.2.1.1] | (RefSeq) alpha-amylase isozyme 2A	Starch and sucrose metabolism (ko00500)	--	--	Legume lectin domain	Probable L-type lectin-domain containing receptor kinase S.5 OS=Arabidopsis thaliana OX=3702 GN=LECRKS5 PE=2 SV=1	T	Signal transduction mechanisms	probable L-type lectin-domain containing receptor kinase S.5 [Camellia sinensis]	biological process: metabolic process (GO:0008152);; biological process: cellular process (GO:0009987);; molecular function: catalytic activity (GO:0003824);; molecular function: binding (GO:0005488);; cellular component: cellular anatomical entity (GO:0110165)
HD.01G0027470	HD.01G0027470	LOC114279161	6.79307	7.49872	8.11554	3.13519	2.46028	1.89353	0.682057	0.680969	0.76101	1.3159e-11	-1.36043	down	2.03178e-57	-2.42618	down	3.07051e-05	1.15452	up	[O]	Posttranslational modification, protein turnover, chaperones	Molecular Function: serine-type endopeptidase activity (GO:0004252);;	K15333|4.3e-91|nsy:104224633|K15333 tRNA guanosine-2'-O-methyltransferase [EC:2.1.1.34] | (RefSeq) uncharacterized protein LOC104224633	--	--	--	Subtilase family	Subtilisin-like serine-protease S OS=Lotus japonicus OX=34305 GN=SbtS PE=2 SV=1	G	Carbohydrate transport and metabolism	subtilisin-like protease SBT1.6 [Camellia sinensis]	biological process: metabolic process (GO:0008152);; molecular function: catalytic activity (GO:0003824)
HD.01G0027670	HD.01G0027670	LOC114310481	20.1179	16.9414	18.6526	109.993	105.319	104.303	242.862	243.769	242.02	0	2.73678	up	0	4.67827	up	0	-1.85061	down	--	--	Cellular Component: integral component of membrane (GO:0016021);; Biological Process: transmembrane transport (GO:0055085);;	K24139|3.7e-177|qsu:112001930|K24139 auxin efflux carrier family protein | (RefSeq) protein PIN-LIKES 7-like	--	[S]	Function unknown	Membrane transport protein	Protein PIN-LIKES 7 OS=Arabidopsis thaliana OX=3702 GN=PILS7 PE=2 SV=1	S	Function unknown	protein PIN-LIKES 7-like [Camellia sinensis]	cellular component: cellular anatomical entity (GO:0110165);; biological process: cellular process (GO:0009987);; biological process: localization (GO:0051179)
HD.01G0027680	HD.01G0027680	LOC114261902	9.74095	10.8322	11.4304	1.70608	1.69425	1.41814	2.17332	1.96458	2.0719	1.40932e-51	-2.50658	down	1.02159e-30	-1.39376	down	1.77025e-05	-1.02297	down	[K]	Transcription	Molecular Function: RNA binding (GO:0003723);; Molecular Function: ribonuclease activity (GO:0004540);;	K12585|1.2e-287|vvi:100267912|K12585 exosome complex exonuclease DIS3/RRP44 [EC:3.1.13.-] | (RefSeq) exosome complex exonuclease RRP44 homolog A	RNA degradation (ko03018)	[J]	Translation, ribosomal structure and biogenesis	RNB domain	Exosome complex exonuclease RRP44 homolog A OS=Arabidopsis thaliana OX=3702 GN=RRP44A PE=2 SV=2	J	Translation, ribosomal structure and biogenesis	exosome complex exonuclease RRP44 homolog A-like [Camellia sinensis]	molecular function: binding (GO:0005488);; biological process: metabolic process (GO:0008152);; biological process: cellular process (GO:0009987);; molecular function: catalytic activity (GO:0003824)
HD.01G0027790	HD.01G0027790	LOC114308265	5.30732	5.85258	4.93674	61.7317	61.8457	62.7055	123.022	119.344	120.734	0	3.7481	up	0	5.4633	up	0	-1.62452	down	--	--	Molecular Function: SNARE binding (GO:0000149);; Biological Process: regulation of peptide secretion (GO:0002791);; Molecular Function: molecular_function (GO:0003674);; Molecular Function: GTPase activator activity (GO:0005096);; Molecular Function: binding (GO:0005488);; Molecular Function: protein binding (GO:0005515);; Cellular Component: cellular_component (GO:0005575);; Cellular Component: …	K08518|1.2e-39|psom:113309637|K08518 syntaxin-binding protein 5 | (RefSeq) uncharacterized protein LOC113309637 isoform X1	--	[U]	Intracellular trafficking, secretion, and vesicular transport	Lethal giant larvae(Lgl) like, C-terminal	--	U	Intracellular trafficking, secretion, and vesicular transport	uncharacterized protein LOC114308265 [Camellia sinensis]	molecular function: binding (GO:0005488);; biological process: biological regulation (GO:0065007);; molecular function: molecular function regulator (GO:0098772);; cellular component: intracellular (GO:0005622);; cellular component: cellular anatomical entity (GO:0110165)
HD.01G0027960	HD.01G0027960	LOC114301399	11.9179	12.2225	13.2301	140.921	150.776	149.725	999.707	1048.89	1023.83	0	3.7764	up	0	7.32719	up	0	-3.46113	down	[G]	Carbohydrate transport and metabolism	Molecular Function: chitinase activity (GO:0004568);; Biological Process: carbohydrate metabolic process (GO:0005975);; Biological Process: chitin catabolic process (GO:0006032);; Biological Process: cell wall macromolecule catabolic process (GO:0016998);;	K20547|1.2e-128|egr:104422823|K20547 basic endochitinase B [EC:3.2.1.14] | (RefSeq) basic endochitinase	Amino sugar and nucleotide sugar metabolism (ko00520);; MAPK signaling pathway - plant (ko04016)	[R]	General function prediction only	Chitinase class I	Endochitinase OS=Actinidia chinensis var. chinensis OX=1590841 GN=CEY00_Acc04863 PE=1 SV=2	U	Intracellular trafficking, secretion, and vesicular transport	endochitinase-like [Camellia sinensis]	molecular function: catalytic activity (GO:0003824);; biological process: metabolic process (GO:0008152);; biological process: cellular process (GO:0009987)
HD.01G0027980	HD.01G0027980	LOC114301402	2.23869	2.90864	3.03163	31.9458	32.6722	28.5221	182.525	192.981	182.782	6.73954e-121	3.7207	up	0	7.05328	up	0	-3.24396	down	[G]	Carbohydrate transport and metabolism	Molecular Function: chitinase activity (GO:0004568);; Biological Process: carbohydrate metabolic process (GO:0005975);; Biological Process: chitin catabolic process (GO:0006032);; Biological Process: cell wall macromolecule catabolic process (GO:0016998);;	K20547|4.8e-127|egr:104422823|K20547 basic endochitinase B [EC:3.2.1.14] | (RefSeq) basic endochitinase	Amino sugar and nucleotide sugar metabolism (ko00520);; MAPK signaling pathway - plant (ko04016)	[R]	General function prediction only	Chitinase class I	Endochitinase OS=Actinidia chinensis var. chinensis OX=1590841 GN=CEY00_Acc04863 PE=1 SV=2	U	Intracellular trafficking, secretion, and vesicular transport	endochitinase-like [Camellia sinensis]	molecular function: catalytic activity (GO:0003824);; biological process: metabolic process (GO:0008152);; biological process: cellular process (GO:0009987)
HD.01G0028220	HD.01G0028220	LOC114319043	10.8824	10.009	11.1464	99.2522	97.6344	107.343	179.137	176.495	181.121	0	3.46186	up	0	5.03344	up	2.17601e-183	-1.48119	down	--	--	Cellular Component: integral component of membrane (GO:0016021);;	K15014|3.6e-36|qsu:112035105|K15014 solute carrier family 29 (equilibrative nucleoside transporter), member 1/2/3 | (RefSeq) equilibrative nucleotide transporter 3-like	--	[O]	Posttranslational modification, protein turnover, chaperones	Ring finger domain	NEP1-interacting protein 2 OS=Arabidopsis thaliana OX=3702 GN=NIP2 PE=1 SV=1	O	Posttranslational modification, protein turnover, chaperones	NEP1-interacting protein-like 1 [Camellia sinensis]	cellular component: cellular anatomical entity (GO:0110165)
HD.01G0028520	HD.01G0028520	LOC114285223	15.8018	15.8236	15.9181	1.54366	0.907104	1.50284	2.48459	2.65888	2.06744	5.00532e-99	-3.37048	down	1.14267e-96	-1.75003	down	4.28033e-12	-1.52873	down	--	--	Molecular Function: alpha-mannosidase activity (GO:0004559);; Biological Process: mannose metabolic process (GO:0006013);; Molecular Function: carbohydrate binding (GO:0030246);; Molecular Function: metal ion binding (GO:0046872);;	K01191|0.0e+00|jre:108997650|K01191 alpha-mannosidase [EC:3.2.1.24] | (RefSeq) alpha-mannosidase	Other glycan degradation (ko00511)	[G]	Carbohydrate transport and metabolism	Glycosyl hydrolases family 38 N-terminal domain	Alpha-mannosidase OS=Canavalia ensiformis OX=3823 PE=1 SV=1	G	Carbohydrate transport and metabolism	LOW QUALITY PROTEIN: alpha-mannosidase-like [Camellia sinensis]	molecular function: catalytic activity (GO:0003824);; biological process: metabolic process (GO:0008152);; molecular function: binding (GO:0005488)
HD.01G0028670	HD.01G0028670	LOC114305403	103.103	107.028	110.275	41.4622	41.9602	34.9557	7.17218	7.63951	7.16633	4.90266e-43	-1.21873	down	0	-2.89648	down	8.34848e-43	1.76723	up	[O]	Posttranslational modification, protein turnover, chaperones	Cellular Component: cellular_component (GO:0005575);; Cellular Component: intracellular (GO:0005622);; Cellular Component: obsolete cell (GO:0005623);; Cellular Component: nucleus (GO:0005634);; Cellular Component: cytoplasm (GO:0005737);; Cellular Component: chloroplast (GO:0009507);; Cellular Component: plastid (GO:0009536);; Cellular Component: organelle (GO:0043226);; Cellular Component: memb…	K03686|3.2e-10|ppp:112275213|K03686 molecular chaperone DnaJ | (RefSeq) uncharacterized protein LOC112275213 isoform X1	--	[O]	Posttranslational modification, protein turnover, chaperones	DnaJ domain	Chaperone protein dnaJ 11, chloroplastic OS=Arabidopsis thaliana OX=3702 GN=ATJ11 PE=1 SV=2	O	Posttranslational modification, protein turnover, chaperones	chaperone protein dnaJ 11, chloroplastic-like [Camellia sinensis]	cellular component: intracellular (GO:0005622);; cellular component: cellular anatomical entity (GO:0110165)
HD.01G0028720	HD.01G0028720	LOC114305402	55.3567	53.6714	54.332	1.60541	2.82017	1.73593	0.07594	0.142846	0.192372	2.4341e-114	-4.48742	down	3.82935e-63	-7.50366	down	5.90051e-05	3.0975	up	--	--	--	K03860|6.3e-09|nnu:104608881|K03860 phosphatidylinositol N-acetylglucosaminyltransferase subunit Q | (RefSeq) N-acetylglucosaminyl-phosphatidylinositol biosynthetic protein gpi1-like	Glycosylphosphatidylinositol (GPI)-anchor biosynthesis (ko00563)	--	--	Gibberellin regulated protein	Snakin-2 OS=Solanum tuberosum OX=4113 GN=SN2 PE=1 SV=1	S	Function unknown	gibberellin-regulated protein 11-like [Camellia sinensis]	--
HD.01G0029000	HD.01G0029000	--	3.46283	3.17525	3.10607	0.90457	0.955741	0.726238	0.17934	0.167904	0.204774	3.32764e-18	-1.69038	down	2.4563e-50	-3.13342	down	3.17853e-05	1.53146	up	[M]	Cell wall/membrane/envelope biogenesis	Molecular Function: protein kinase activity (GO:0004672);; Molecular Function: ATP binding (GO:0005524);; Cellular Component: integral component of membrane (GO:0016021);;	K13415|3.9e-48|pda:103696970|K13415 protein brassinosteroid insensitive 1 [EC:2.7.10.1 2.7.11.1] | (RefSeq) brassinosteroid LRR receptor kinase BRI1-like	Plant hormone signal transduction (ko04075)	--	--	Leucine rich repeat	Probable LRR receptor-like serine/threonine-protein kinase At4g36180 OS=Arabidopsis thaliana OX=3702 GN=At4g36180 PE=1 SV=1	T	Signal transduction mechanisms	hypothetical protein HYC85_002153 [Camellia sinensis]	biological process: metabolic process (GO:0008152);; biological process: cellular process (GO:0009987);; molecular function: catalytic activity (GO:0003824);; molecular function: binding (GO:0005488);; cellular component: cellular anatomical entity (GO:0110165)
HD.01G0029080	HD.01G0029080	--	10.3702	10.1876	10.4208	3.58782	4.5263	2.14963	0.683106	0.428629	0.469417	1.94449e-06	-1.36368	down	7.45984e-38	-3.27532	down	9.60178e-06	2.00368	up	--	--	--	K03327|2.3e-34|nta:107781954|K03327 multidrug resistance protein, MATE family | (RefSeq) protein DETOXIFICATION 14-like	--	--	--	Domain of unknown function (DUF4228)	--	S	Function unknown	hypothetical protein HYC85_002255 [Camellia sinensis]	--
HD.01G0029130	HD.01G0029130	LOC114296099	79.7752	78.1749	81.1712	148.243	145.219	151.485	207.548	204.51	204.507	1.6616e-168	1.11201	up	0	2.33497	up	1.3328e-168	-1.13247	down	--	--	Molecular Function: serine-type peptidase activity (GO:0008236);;	K01285|1.2e-30|thj:104798373|K01285 lysosomal Pro-X carboxypeptidase [EC:3.4.16.2] | (RefSeq) lysosomal Pro-X carboxypeptidase	--	[OR]	Posttranslational modification, protein turnover, chaperones;; General function prediction only	Serine carboxypeptidase S28	Probable serine protease EDA2 OS=Arabidopsis thaliana OX=3702 GN=EDA2 PE=2 SV=2	O	Posttranslational modification, protein turnover, chaperones	probable serine protease EDA2 isoform X2 [Camellia sinensis]	biological process: metabolic process (GO:0008152);; molecular function: catalytic activity (GO:0003824)
HD.01G0029240	HD.01G0029240	--	8.23099	7.30802	7.05381	24.7286	26.3259	31.3774	36.1609	36.3592	36.9189	1.22853e-34	2.08147	up	2.73768e-223	3.24397	up	3.54205e-19	-1.07169	down	--	--	--	--	--	[S]	Function unknown	Oxidoreductase-like protein, N-terminal	--	S	Function unknown	hypothetical protein TEA_020147 [Camellia sinensis var. sinensis]	--
HD.01G0029270	HD.01G0029270	LOC114289382	4.71239	3.72295	5.11915	0.832893	2.10667	1.90498	0.196241	0.426033	0.18932	0.000796056	-1.2578	down	1.38638e-21	-3.06838	down	0.000798657	1.89823	up	[G]	Carbohydrate transport and metabolism	Molecular Function: trehalose-phosphatase activity (GO:0004805);; Biological Process: trehalose biosynthetic process (GO:0005992);;	K01087|7.4e-175|sind:105176474|K01087 trehalose 6-phosphate phosphatase [EC:3.1.3.12] | (RefSeq) probable trehalose-phosphate phosphatase J	Starch and sucrose metabolism (ko00500)	[G]	Carbohydrate transport and metabolism	Trehalose-phosphatase	Probable trehalose-phosphate phosphatase J OS=Arabidopsis thaliana OX=3702 GN=TPPJ PE=1 SV=1	G	Carbohydrate transport and metabolism	probable trehalose-phosphate phosphatase J isoform X1 [Camellia sinensis]	biological process: metabolic process (GO:0008152);; biological process: cellular process (GO:0009987);; molecular function: catalytic activity (GO:0003824)
HD.01G0029570	HD.01G0029570	--	4.39563	5.5202	4.02274	1.2853	1.91584	1.35584	0.090538	0.376407	0.149958	4.91914e-07	-1.38939	down	7.49703e-27	-3.46304	down	6.21127e-05	2.15735	up	--	--	Molecular Function: zinc ion binding (GO:0008270);; Cellular Component: integral component of membrane (GO:0016021);;	K10661|4.7e-06|ppp:112288052|K10661 E3 ubiquitin-protein ligase MARCH6 [EC:2.3.2.27] | (RefSeq) probable E3 ubiquitin ligase SUD1 isoform X1	Protein processing in endoplasmic reticulum (ko04141)	[A]	RNA processing and modification	Protein of unknown function (DUF3675)	--	A	RNA processing and modification	hypothetical protein HYC85_002252 [Camellia sinensis]	molecular function: binding (GO:0005488);; cellular component: cellular anatomical entity (GO:0110165)
HD.01G0029700	HD.01G0029700	LOC114279622	3.74182	2.18077	3.16405	3.72047	5.15991	6.87797	22.0657	19.5703	20.8614	0.00369368	1.00739	up	1.80338e-173	3.74546	up	3.00839e-48	-2.64809	down	--	--	Cellular Component: cellular_component (GO:0005575);; Cellular Component: obsolete cell (GO:0005623);; Cellular Component: plasma membrane (GO:0005886);; Cellular Component: membrane (GO:0016020);; Cellular Component: obsolete cell part (GO:0044464);; Cellular Component: cell periphery (GO:0071944);;	--	--	--	--	Domain of unknown function (DUF4228)	Uncharacterized protein At1g66480 OS=Arabidopsis thaliana OX=3702 GN=At1g66480 PE=2 SV=1	S	Function unknown	uncharacterized protein At1g66480-like [Camellia sinensis]	cellular component: cellular anatomical entity (GO:0110165)
HD.01G0029880	HD.01G0029880	LOC114318656	9.36049	10.0751	9.46558	49.8933	42.2741	38.9465	115.412	107.962	110.456	2.49308e-106	2.39712	up	0	4.49718	up	1.83948e-159	-2.00935	down	--	--	Molecular Function: protein binding (GO:0005515);; Cellular Component: cellular_component (GO:0005575);; Cellular Component: intracellular (GO:0005622);; Cellular Component: obsolete cell (GO:0005623);; Cellular Component: nucleus (GO:0005634);; Cellular Component: organelle (GO:0043226);; Cellular Component: membrane-bounded organelle (GO:0043227);; Cellular Component: intracellular organelle (G…	K08332|1.0e-53|dzi:111313516|K08332 vacuolar protein 8 | (RefSeq) U-box domain-containing protein 15-like	--	[S]	Function unknown	Armadillo/beta-catenin-like repeat	--	S	Function unknown	U-box domain-containing protein 4 [Camellia sinensis]	molecular function: binding (GO:0005488);; cellular component: intracellular (GO:0005622);; cellular component: cellular anatomical entity (GO:0110165)
HD.01G0029990	HD.01G0029990	--	82.8973	82.7601	84.5716	3.19112	4.25514	5.12193	9.43678	9.93024	9.51257	8.65611e-245	-4.09793	down	0	-2.14531	down	4.06277e-30	-1.86147	down	[E]	Amino acid transport and metabolism	Molecular Function: glycine hydroxymethyltransferase activity (GO:0004372);; Biological Process: glycine biosynthetic process from serine (GO:0019264);; Molecular Function: pyridoxal phosphate binding (GO:0030170);; Biological Process: tetrahydrofolate interconversion (GO:0035999);;	K00600|2.7e-214|nau:109209412|K00600 glycine hydroxymethyltransferase [EC:2.1.2.1] | (RefSeq) serine hydroxymethyltransferase, mitochondrial	Glycine, serine and threonine metabolism (ko00260);; Cyanoamino acid metabolism (ko00460);; Glyoxylate and dicarboxylate metabolism (ko00630);; One carbon pool by folate (ko00670);; Carbon metabolism (ko01200);; Biosynthesis of amino acids (ko01230)	[E]	Amino acid transport and metabolism	Serine hydroxymethyltransferase	Serine hydroxymethyltransferase, mitochondrial OS=Solanum tuberosum OX=4113 PE=2 SV=1	E	Amino acid transport and metabolism	hypothetical protein HYC85_002224 [Camellia sinensis]	molecular function: catalytic activity (GO:0003824);; biological process: metabolic process (GO:0008152);; biological process: cellular process (GO:0009987);; molecular function: binding (GO:0005488)
HD.01G0030010	HD.01G0030010	LOC114277174	1.15739	0.998768	1.14423	0.501866	0.30133	0.276253	0.024581	0.033505	0.042327	6.81207e-05	-1.37956	down	5.15651e-20	-3.96876	down	7.868e-05	2.67328	up	[T]	Signal transduction mechanisms	Molecular Function: protein kinase activity (GO:0004672);; Molecular Function: ATP binding (GO:0005524);; Cellular Component: integral component of membrane (GO:0016021);;	K16224|8.6e-86|bna:106356473|K16224 senescence-induced receptor-like serine/threonine-protein kinase | (RefSeq) senescence-induced receptor-like serine/threonine-protein kinase	MAPK signaling pathway - plant (ko04016);; Plant-pathogen interaction (ko04626)	--	--	Malectin-like domain	Nodulation receptor kinase OS=Pisum sativum OX=3888 GN=NORK PE=1 SV=1	T	Signal transduction mechanisms	nodulation receptor kinase-like [Camellia sinensis]	biological process: metabolic process (GO:0008152);; biological process: cellular process (GO:0009987);; molecular function: catalytic activity (GO:0003824);; molecular function: binding (GO:0005488);; cellular component: cellular anatomical entity (GO:0110165)
HD.01G0030020	HD.01G0030020	LOC114277176	9.48971	9.52975	9.62165	3.83914	1.74254	3.04102	0.442666	0.466144	0.530896	3.78031e-09	-1.51708	down	1.03534e-64	-3.33314	down	4.12517e-07	1.90549	up	--	--	Cellular Component: cellular_component (GO:0005575);; Cellular Component: intracellular (GO:0005622);; Cellular Component: obsolete cell (GO:0005623);; Cellular Component: cytoplasm (GO:0005737);; Cellular Component: chloroplast (GO:0009507);; Cellular Component: plastid envelope (GO:0009526);; Cellular Component: chloroplast thylakoid (GO:0009534);; Cellular Component: chloroplast thylakoid memb…	--	--	--	--	--	Uncharacterized protein At4g37920 OS=Arabidopsis thaliana OX=3702 GN=At4g37920 PE=2 SV=2	C	Energy production and conversion	uncharacterized protein At4g37920 [Camellia sinensis]	cellular component: intracellular (GO:0005622);; cellular component: cellular anatomical entity (GO:0110165)
HD.01G0030030	HD.01G0030030	LOC114277177	18.3114	17.324	17.3234	33.7455	30.7218	31.8934	80.5654	84.0834	80.7019	4.24105e-69	1.07954	up	0	3.18067	up	0	-2.01048	down	--	--	Cellular Component: cellular_component (GO:0005575);; Cellular Component: obsolete cell (GO:0005623);; Cellular Component: plasma membrane (GO:0005886);; Biological Process: response to stress (GO:0006950);; Biological Process: response to osmotic stress (GO:0006970);; Biological Process: biological_process (GO:0008150);; Biological Process: response to abiotic stimulus (GO:0009628);; Biological …	--	--	--	--	Glycine-rich domain-containing protein-like	Glycine-rich domain-containing protein 1 OS=Arabidopsis thaliana OX=3702 GN=GRDP1 PE=2 SV=1	S	Function unknown	LOW QUALITY PROTEIN: glycine-rich domain-containing protein 1-like [Camellia sinensis]	cellular component: cellular anatomical entity (GO:0110165);; biological process: response to stimulus (GO:0050896);; biological process: biological regulation (GO:0065007);; biological process: cellular process (GO:0009987)
HD.01G0030230	HD.01G0030230	--	6.31979	5.44346	6.69827	0.904982	1.17629	0.774641	0.04894	0.078891	0.151198	7.28408e-24	-2.46162	down	2.00589e-44	-5.02213	down	2.2088e-05	2.64057	up	--	--	Molecular Function: DNA binding (GO:0003677);; Cellular Component: nucleus (GO:0005634);;	K15777|9.1e-38|mesc:110630336|K15777 4,5-DOPA dioxygenase extradiol [EC:1.13.11.-] | (RefSeq) uncharacterized protein LOC110630336	Betalain biosynthesis (ko00965)	--	--	ZF-HD protein dimerisation region	Zinc-finger homeodomain protein 6 OS=Arabidopsis thaliana OX=3702 GN=ZHD6 PE=1 SV=1	K	Transcription	hypothetical protein HYC85_002268 [Camellia sinensis]	molecular function: binding (GO:0005488);; cellular component: intracellular (GO:0005622);; cellular component: cellular anatomical entity (GO:0110165)
HD.01G0030500	HD.01G0030500	LOC114260128	61.8712	58.6985	61.2925	0.561081	1.4423	0.860882	2.5932	3.02825	3.12502	9.41037e-57	-5.75308	down	0	-3.40748	down	2.24345e-11	-2.25971	down	--	--	Molecular Function: protein dimerization activity (GO:0046983);;	K13422|1.9e-15|ppp:112288376|K13422 transcription factor MYC2 | (RefSeq) transcription factor MYC3-like isoform X1	MAPK signaling pathway - plant (ko04016);; Plant hormone signal transduction (ko04075)	--	--	Helix-loop-helix DNA-binding domain	Transcription factor bHLH25 OS=Arabidopsis thaliana OX=3702 GN=BHLH25 PE=2 SV=2	K	Transcription	transcription factor bHLH18-like [Camellia sinensis]	molecular function: binding (GO:0005488)
HD.01G0030640	HD.01G0030640	LOC114289595	10.6827	9.81402	10.539	101.878	84.564	81.3227	19.4479	17.0692	16.1337	8.99955e-234	3.32378	up	2.8478e-77	1.73026	up	3.0997e-67	1.68428	up	--	--	--	--	--	--	--	--	--	--	--	uncharacterized protein LOC114289595 [Camellia sinensis]	--
HD.01G0030730	HD.01G0030730	LOC114284234	14.1613	16.3287	16.0024	5.93047	6.09501	4.94162	1.52987	0.907426	1.16101	1.36183e-14	-1.2347	down	9.47136e-57	-2.71578	down	1.9432e-08	1.57353	up	--	--	Molecular Function: GTP binding (GO:0005525);;	K23871|4.3e-112|vvi:100255908|K23871 putative pectin methylesterase [EC:2.1.1.-] | (RefSeq) uncharacterized protein At3g49720	--	--	--	--	Probable pectin methylesterase CGR2 OS=Arabidopsis thaliana OX=3702 GN=CGR2 PE=2 SV=1	S	Function unknown	probable pectin methylesterase CGR2 isoform X1 [Camellia sinensis]	molecular function: binding (GO:0005488)
HD.01G0030740	HD.01G0030740	LOC114284235	12.6261	12.8844	12.4497	5.24327	5.43663	4.64895	1.19564	1.13115	1.18997	3.11812e-20	-1.08915	down	3.10375e-92	-2.45581	down	7.39366e-14	1.45652	up	[J]	Translation, ribosomal structure and biogenesis	Molecular Function: GTP binding (GO:0005525);;	K20178|1.0e-66|smo:SELMODRAFT_441252|K20178 vacuolar protein sorting-associated protein 8 | (RefSeq) hypothetical protein	--	[R]	General function prediction only	GTP-binding GTPase Middle Region	GTP-binding protein At3g49725, chloroplastic OS=Arabidopsis thaliana OX=3702 GN=At3g49725 PE=2 SV=2	K	Transcription	GTP-binding protein At3g49725, chloroplastic [Camellia sinensis]	molecular function: binding (GO:0005488)
HD.01G0030980	HD.01G0030980	--	16.5169	18.2601	17.3698	67.4948	62.4819	66.3231	117.179	106.488	105.274	9.73222e-228	2.12787	up	0	3.62454	up	2.19805e-152	-1.40612	down	[U]	Intracellular trafficking, secretion, and vesicular transport	Cellular Component: integral component of membrane (GO:0016021);; Molecular Function: transferase activity, transferring glycosyl groups (GO:0016757);;	K18789|1.5e-74|cic:CICLE_v10010628mg|K18789 xylogalacturonan beta-1,3-xylosyltransferase [EC:2.4.2.41] | (RefSeq) hypothetical protein	--	[RT]	General function prediction only;; Signal transduction mechanisms	Haemolysin-III related	Heptahelical transmembrane protein 4 OS=Arabidopsis thaliana OX=3702 GN=HHP4 PE=2 SV=1	T	Signal transduction mechanisms	hypothetical protein HYC85_002358 [Camellia sinensis]	cellular component: cellular anatomical entity (GO:0110165);; molecular function: catalytic activity (GO:0003824)
HD.01G0030990	HD.01G0030990	LOC114309740	17.5606	18.0224	17.945	4.24882	4.39806	3.54559	20.8646	19.232	18.7708	4.34776e-55	-1.91297	down	1.88399e-78	1.10562	up	3.61993e-162	-2.92789	down	[E]	Amino acid transport and metabolism	Molecular Function: acetyl-CoA:L-glutamate N-acetyltransferase activity (GO:0004042);; Cellular Component: cytoplasm (GO:0005737);; Biological Process: arginine biosynthetic process (GO:0006526);;	K14682|1.8e-270|vvi:100259394|K14682 amino-acid N-acetyltransferase [EC:2.3.1.1] | (RefSeq) probable amino-acid acetyltransferase NAGS1, chloroplastic	Arginine biosynthesis (ko00220);; 2-Oxocarboxylic acid metabolism (ko01210);; Biosynthesis of amino acids (ko01230)	[E]	Amino acid transport and metabolism	Amino acid kinase family	Probable amino-acid acetyltransferase NAGS2, chloroplastic OS=Arabidopsis thaliana OX=3702 GN=NAGS2 PE=1 SV=1	E	Amino acid transport and metabolism	probable amino-acid acetyltransferase NAGS2, chloroplastic isoform X1 [Camellia sinensis]	molecular function: catalytic activity (GO:0003824);; cellular component: cellular anatomical entity (GO:0110165);; biological process: metabolic process (GO:0008152);; biological process: cellular process (GO:0009987)
HD.01G0031000	HD.01G0031000	LOC114309738	6.09795	5.03043	6.8421	12.0479	13.076	14.1088	172.758	177.402	176.965	4.74661e-13	1.3401	up	0	5.83801	up	0	-4.40992	down	[IQR]	Lipid transport and metabolism;; Secondary metabolites biosynthesis, transport and catabolism;; General function prediction only	Molecular Function: oxidoreductase activity (GO:0016491);;	K00059|1.0e-113|rcu:8276521|K00059 3-oxoacyl-[acyl-carrier protein] reductase [EC:1.1.1.100] | (RefSeq) NADPH-dependent aldehyde reductase-like protein, chloroplastic	Fatty acid biosynthesis (ko00061);; Biotin metabolism (ko00780);; Fatty acid metabolism (ko01212)	[R]	General function prediction only	Enoyl-(Acyl carrier protein) reductase	NADPH-dependent aldehyde reductase-like protein, chloroplastic OS=Arabidopsis thaliana OX=3702 GN=At3g03980 PE=3 SV=1	Q	Secondary metabolites biosynthesis, transport and catabolism	NADPH-dependent aldehyde reductase-like protein, chloroplastic [Camellia sinensis]	molecular function: catalytic activity (GO:0003824)
HD.01G0031100	HD.01G0031100	--	9.08757	9.6092	9.17856	1.20877	1.92185	1.58029	0.377598	0.319421	0.267095	5.92546e-31	-2.34244	down	6.65765e-77	-3.86471	down	8.03197e-05	1.61611	up	--	--	--	K17604|2.7e-19|jre:108987889|K17604 zinc finger SWIM domain-containing protein 3 | (RefSeq) uncharacterized protein LOC108987889	--	--	--	MULE transposase domain	--	--	--	hypothetical protein HYC85_027777 [Camellia sinensis]	--
HD.01G0031280	HD.01G0031280	LOC114256462	0	0.056999	0.024162	2.44655	3.2211	2.82041	76.8776	78.0953	75.4983	1.42739e-24	6.62818	up	1.94515e-108	12.1368	up	0	-5.42249	down	[QV]	Secondary metabolites biosynthesis, transport and catabolism;; Defense mechanisms	Molecular Function: monooxygenase activity (GO:0004497);; Molecular Function: iron ion binding (GO:0005506);; Molecular Function: oxidoreductase activity, acting on paired donors, with incorporation or reduction of molecular oxygen (GO:0016705);; Molecular Function: heme binding (GO:0020037);;	K13260|3.7e-200|oeu:111367220|K13260 isoflavone/4'-methoxyisoflavone 2'-hydroxylase [EC:1.14.14.90 1.14.14.89] | (RefSeq) cytochrome P450 81E8-like	Isoflavonoid biosynthesis (ko00943)	[Q]	Secondary metabolites biosynthesis, transport and catabolism	Cytochrome P450	Cytochrome P450 81Q32 OS=Catharanthus roseus OX=4058 GN=CYP81Q32 PE=2 SV=1	Q	Secondary metabolites biosynthesis, transport and catabolism	cytochrome P450 81E8-like [Camellia sinensis]	biological process: metabolic process (GO:0008152);; molecular function: catalytic activity (GO:0003824);; molecular function: binding (GO:0005488)
HD.01G0031550	HD.01G0031550	--	34.4347	33.6293	34.7512	2.02446	2.66426	1.42403	0.340915	0.374034	0.352317	5.03578e-124	-3.84834	down	0	-5.60409	down	2.32178e-08	1.84279	up	[O]	Posttranslational modification, protein turnover, chaperones	Molecular Function: serine-type endopeptidase activity (GO:0004252);;	K15333|3.7e-79|nsy:104224633|K15333 tRNA guanosine-2'-O-methyltransferase [EC:2.1.1.34] | (RefSeq) uncharacterized protein LOC104224633	--	--	--	Subtilase family	Subtilisin-like protease SBT1.7 OS=Arabidopsis thaliana OX=3702 GN=SBT1.7 PE=1 SV=1	G	Carbohydrate transport and metabolism	hypothetical protein TEA_006265 [Camellia sinensis var. sinensis]	biological process: metabolic process (GO:0008152);; molecular function: catalytic activity (GO:0003824)
HD.01G0031640	HD.01G0031640	LOC114316336	14.0737	15.2537	14.8095	45.7633	42.7837	47.2372	61.4638	60.1622	58.7661	1.57015e-119	1.83639	up	0	2.99856	up	4.30737e-67	-1.07178	down	--	--	Biological Process: immune system process (GO:0002376);; Molecular Function: molecular_function (GO:0003674);; Molecular Function: structural molecule activity (GO:0005198);; Molecular Function: binding (GO:0005488);; Molecular Function: protein binding (GO:0005515);; Cellular Component: cellular_component (GO:0005575);; Cellular Component: intracellular (GO:0005622);; Cellular Component: obsolet…	--	--	[R]	General function prediction only	--	Suppressor of RPS4-RLD 1 OS=Arabidopsis thaliana OX=3702 GN=SRFR1 PE=1 SV=1	S	Function unknown	LOW QUALITY PROTEIN: suppressor of RPS4-RLD 1-like [Camellia sinensis]	biological process: immune system process (GO:0002376);; molecular function: structural molecule activity (GO:0005198);; molecular function: binding (GO:0005488);; cellular component: intracellular (GO:0005622);; cellular component: cellular anatomical entity (GO:0110165);; biological process: biological regulation (GO:0065007);; biological process: response to stimulus (GO:0050896);; biological …
HD.01G0031750	HD.01G0031750	LOC114256724	1.7647	1.20209	1.55466	3.89686	5.85021	4.28434	27.8715	27.2972	26.1714	6.53111e-14	1.84983	up	0	5.13526	up	1.53513e-161	-3.19444	down	[H]	Coenzyme transport and metabolism	Molecular Function: molecular_function (GO:0003674);; Molecular Function: catalytic activity (GO:0003824);; Biological Process: biological_process (GO:0008150);; Biological Process: response to radiation (GO:0009314);; Biological Process: response to light stimulus (GO:0009416);; Biological Process: response to abiotic stimulus (GO:0009628);; Biological Process: response to endogenous stimulus (G…	K14487|4.7e-303|mesc:110629542|K14487 auxin responsive GH3 gene family | (RefSeq) probable indole-3-acetic acid-amido synthetase GH3.1	Plant hormone signal transduction (ko04075)	--	--	GH3 auxin-responsive promoter	Probable indole-3-acetic acid-amido synthetase GH3.1 OS=Arabidopsis thaliana OX=3702 GN=GH3.1 PE=2 SV=1	S	Function unknown	probable indole-3-acetic acid-amido synthetase GH3.1 [Camellia sinensis]	molecular function: catalytic activity (GO:0003824);; biological process: response to stimulus (GO:0050896);; biological process: biological regulation (GO:0065007)
HD.01G0032070	HD.01G0032070	LOC114290761	3.99599	3.74421	3.88068	1.09396	1.64555	1.63408	0.427978	0.382685	0.397686	2.38511e-06	-1.19441	down	4.11355e-23	-2.27317	down	0.00317311	1.1706	up	--	--	Molecular Function: RNA binding (GO:0003723);;	K14570|1.0e-128|jre:108985761|K14570 RNA exonuclease 1 [EC:3.1.-.-] | (RefSeq) small RNA degrading nuclease 1-like isoform X1	Ribosome biogenesis in eukaryotes (ko03008)	[L]	Replication, recombination and repair	Exonuclease	Small RNA degrading nuclease 1 OS=Arabidopsis thaliana OX=3702 GN=SDN1 PE=1 SV=1	L	Replication, recombination and repair	small RNA degrading nuclease 1-like [Camellia sinensis]	molecular function: binding (GO:0005488)
HD.01G0032300	HD.01G0032300	LOC114265162	13.6232	13.9693	13.8783	1.13597	2.51035	2.18166	0.564544	0.474861	0.558824	2.35399e-26	-2.60807	down	5.72033e-105	-3.70891	down	0.00297246	1.1924	up	--	--	--	--	--	--	--	--	Protein IN CHLOROPLAST ATPASE BIOGENESIS, chloroplastic OS=Arabidopsis thaliana OX=3702 GN=PAB PE=1 SV=1	--	--	protein IN CHLOROPLAST ATPASE BIOGENESIS, chloroplastic-like [Camellia sinensis]	--
HD.01G0032370	HD.01G0032370	--	3.39898	3.50886	3.75879	10.4658	9.31952	9.69547	50.6008	51.8902	50.2671	3.48214e-39	1.68082	up	0	4.80529	up	0	-3.03429	down	[G]	Carbohydrate transport and metabolism	Biological Process: lipid metabolic process (GO:0006629);; Molecular Function: phosphoric diester hydrolase activity (GO:0008081);; Cellular Component: integral component of membrane (GO:0016021);;	--	--	--	--	--	PI-PLC X domain-containing protein At5g67130 OS=Arabidopsis thaliana OX=3702 GN=At5g67130 PE=1 SV=1	S	Function unknown	hypothetical protein HYC85_002542 [Camellia sinensis]	biological process: metabolic process (GO:0008152);; molecular function: catalytic activity (GO:0003824);; cellular component: cellular anatomical entity (GO:0110165)
HD.01G0032380	HD.01G0032380	LOC114312592	5.39804	5.39435	5.55184	2.30272	1.44875	0.543037	16.466	17.9324	17.665	3.99719e-05	-1.69731	down	2.29179e-200	2.63924	up	6.35219e-15	-4.24861	down	--	--	Cellular Component: integral component of membrane (GO:0016021);;	--	--	--	--	Late embryogenesis abundant protein	--	--	--	uncharacterized protein LOC114312592 [Camellia sinensis]	cellular component: cellular anatomical entity (GO:0110165)
HD.01G0032390	HD.01G0032390	LOC114312591	10.4761	12.908	12.5823	0.907569	2.19322	1.50829	12.9861	13.8196	13.7632	1.9677e-22	-2.73655	down	1.05252e-34	1.14134	up	1.20825e-73	-3.79052	down	[T]	Signal transduction mechanisms	Molecular Function: protein serine/threonine kinase activity (GO:0004674);; Molecular Function: ATP binding (GO:0005524);;	K20716|1.4e-65|cit:102612822|K20716 mitogen-activated protein kinase kinase kinase 17/18 | (RefSeq) mitogen-activated protein kinase kinase kinase 18-like	MAPK signaling pathway - plant (ko04016)	[T]	Signal transduction mechanisms	Protein kinase domain	Mitogen-activated protein kinase kinase kinase 20 OS=Arabidopsis thaliana OX=3702 GN=MAPKKK20 PE=1 SV=1	T	Signal transduction mechanisms	mitogen-activated protein kinase kinase kinase 17-like [Camellia sinensis]	biological process: metabolic process (GO:0008152);; biological process: cellular process (GO:0009987);; molecular function: catalytic activity (GO:0003824);; molecular function: binding (GO:0005488)
HD.01G0032500	HD.01G0032500	LOC114312109	49.4612	51.4792	51.2786	4.61295	4.95128	5.5472	11.7196	11.4123	11.4958	0	-3.11561	down	4.99387e-129	-1.16745	down	3.05203e-67	-1.85706	down	[HC]	Coenzyme transport and metabolism;; Energy production and conversion	Cellular Component: chloroplast (GO:0009507);; Molecular Function: zeaxanthin epoxidase [overall] activity (GO:0009540);; Biological Process: abscisic acid biosynthetic process (GO:0009688);; Cellular Component: membrane (GO:0016020);; Molecular Function: FAD binding (GO:0071949);;	K09838|3.9e-306|jre:109009082|K09838 zeaxanthin epoxidase [EC:1.14.15.21] | (RefSeq) zeaxanthin epoxidase, chloroplastic	Carotenoid biosynthesis (ko00906)	[CR]	Energy production and conversion;; General function prediction only	FAD binding domain	Zeaxanthin epoxidase, chloroplastic OS=Nicotiana plumbaginifolia OX=4092 GN=ABA2 PE=1 SV=1	C	Energy production and conversion	zeaxanthin epoxidase, chloroplastic [Camellia sinensis]	cellular component: intracellular (GO:0005622);; cellular component: cellular anatomical entity (GO:0110165);; biological process: metabolic process (GO:0008152);; molecular function: catalytic activity (GO:0003824);; biological process: cellular process (GO:0009987);; molecular function: binding (GO:0005488)
HD.01G0032600	HD.01G0032600	LOC114305475	4.69949	5.29969	4.7762	1.86685	1.36609	2.26803	0.552202	0.36659	0.164771	0.000324645	-1.20104	down	1.28746e-13	-2.73748	down	0.00887374	1.63521	up	--	--	--	--	--	--	--	--	--	--	--	uncharacterized protein LOC114305475 [Camellia sinensis]	--
HD.01G0032880	HD.01G0032880	--	20.7763	17.8567	17.0231	4.9607	7.21415	2.77184	1.03824	0.659447	0.94346	6.1008e-08	-1.66899	down	4.07396e-53	-3.3926	down	3.40069e-05	1.81443	up	--	--	--	--	--	--	--	Domain of unknown function (DUF4228)	--	S	Function unknown	hypothetical protein HYC85_002480 [Camellia sinensis]	--
HD.01G0033020	HD.01G0033020	LOC114266237	0.197976	0.027044	0.024948	0.808851	0.766631	0.494496	4.60474	3.22106	3.5959	0.000167337	3.21003	up	1.46674e-13	6.41155	up	6.3668e-33	-3.10976	down	[GEPR]	Carbohydrate transport and metabolism;; Amino acid transport and metabolism;; Inorganic ion transport and metabolism;; General function prediction only	Molecular Function: inorganic phosphate transmembrane transporter activity (GO:0005315);; Biological Process: phosphate ion transport (GO:0006817);; Cellular Component: integral component of membrane (GO:0016021);;	K08176|6.4e-254|dcr:108216178|K08176 MFS transporter, PHS family, inorganic phosphate transporter | (RefSeq) probable inorganic phosphate transporter 1-3 isoform X1	--	[P]	Inorganic ion transport and metabolism	Sugar (and other) transporter	Low affinity inorganic phosphate transporter 8 OS=Medicago truncatula OX=3880 GN=PT8 PE=1 SV=1	P	Inorganic ion transport and metabolism	probable inorganic phosphate transporter 1-3 [Camellia sinensis]	biological process: cellular process (GO:0009987);; biological process: localization (GO:0051179);; molecular function: transporter activity (GO:0005215);; cellular component: cellular anatomical entity (GO:0110165)
HD.01G0033510	HD.01G0033510	--	8.54834	9.45513	9.88473	20.4198	17.4192	17.8385	25.9818	25.4886	23.7205	8.00187e-18	1.21203	up	9.54294e-163	2.39771	up	2.94978e-24	-1.09527	down	--	--	Cellular Component: integral component of membrane (GO:0016021);;	--	--	--	--	Protein of unknown function (DUF1195)	--	S	Function unknown	hypothetical protein HYC85_002515 [Camellia sinensis]	cellular component: cellular anatomical entity (GO:0110165)
HD.01G0033760	HD.01G0033760	LOC114322401	11.4261	10.6503	10.5635	1.84223	2.30571	0.652041	2.27284	2.9794	2.53946	8.71273e-11	-2.52761	down	1.23442e-08	-1.08991	down	0.00389701	-1.35127	down	--	--	--	--	--	--	--	--	--	--	--	uncharacterized protein LOC114322401 [Camellia sinensis]	--
HD.01G0033820	HD.01G0033820	LOC114322406	9.25465	10.4898	9.77603	25.9923	22.0609	27.9896	75.9921	77.2444	76.4556	2.59296e-27	1.58021	up	0	3.92739	up	2.48112e-140	-2.25713	down	--	--	Cellular Component: integral component of membrane (GO:0016021);;	--	--	--	--	Peptidase M50B-like	--	S	Function unknown	uncharacterized protein LOC114322406 [Camellia sinensis]	cellular component: cellular anatomical entity (GO:0110165)
HD.01G0033890	HD.01G0033890	LOC114322411	20.2648	19.5836	20.0085	88.7395	69.9304	73.5757	154.135	152.07	154.435	3.14005e-126	2.17139	up	0	3.91248	up	3.57276e-121	-1.65025	down	[I]	Lipid transport and metabolism	--	K18368|7.4e-161|zju:107417255|K18368 caffeoylshikimate esterase [EC:3.1.1.-] | (RefSeq) caffeoylshikimate esterase isoform X1	Phenylpropanoid biosynthesis (ko00940)	[I]	Lipid transport and metabolism	Serine aminopeptidase, S33	--	I	Lipid transport and metabolism	caffeoylshikimate esterase [Camellia sinensis]	--
HD.01G0033980	HD.01G0033980	LOC114268231	5.87147	6.15102	6.67232	15.5155	14.5305	14.5836	30.7515	31.7331	30.474	2.994e-33	1.46955	up	0	3.2791	up	2.37933e-97	-1.71952	down	[Q]	Secondary metabolites biosynthesis, transport and catabolism	Biological Process: fatty acid biosynthetic process (GO:0006633);; Cellular Component: integral component of membrane (GO:0016021);; Molecular Function: transferase activity, transferring acyl groups other than amino-acyl groups (GO:0016747);;	K15397|2.7e-256|oeu:111397246|K15397 3-ketoacyl-CoA synthase [EC:2.3.1.199] | (RefSeq) 3-ketoacyl-CoA synthase 6	Fatty acid elongation (ko00062);; Plant-pathogen interaction (ko04626)	--	--	FAE1/Type III polyketide synthase-like protein	3-ketoacyl-CoA synthase 6 OS=Arabidopsis thaliana OX=3702 GN=CUT1 PE=1 SV=1	I	Lipid transport and metabolism	3-ketoacyl-CoA synthase 6-like [Camellia sinensis]	biological process: metabolic process (GO:0008152);; biological process: cellular process (GO:0009987);; cellular component: cellular anatomical entity (GO:0110165);; molecular function: catalytic activity (GO:0003824)
HD.01G0034030	HD.01G0034030	LOC114298304	0.298682	0.500999	0.562948	4.30913	1.79509	1.88366	21.1734	19.6188	19.9034	5.29375e-07	2.73159	up	1.6084e-180	6.39795	up	8.06238e-19	-3.57942	down	--	--	Molecular Function: damaged DNA binding (GO:0003684);; Biological Process: nucleotide-excision repair (GO:0006289);; Biological Process: protein transport (GO:0015031);; Cellular Component: host cell nucleus (GO:0042025);; Biological Process: proteasome-mediated ubiquitin-dependent protein catabolic process (GO:0043161);;	K19476|1.3e-91|qsu:112024403|K19476 vacuolar protein sorting-associated protein IST1 | (RefSeq) IST1 homolog	Endocytosis (ko04144)	[Z]	Cytoskeleton	Regulator of Vps4 activity in the MVB pathway	--	Z	Cytoskeleton	IST1-like protein [Camellia sinensis]	molecular function: binding (GO:0005488);; biological process: metabolic process (GO:0008152);; biological process: cellular process (GO:0009987);; biological process: response to stimulus (GO:0050896);; biological process: localization (GO:0051179);; cellular component: cellular anatomical entity (GO:0110165)
HD.01G0034550	HD.01G0034550	LOC114307840	17.3541	17.1744	16.608	3.9837	3.33574	4.04521	0.474997	0.275734	0.239652	2.47e-67	-1.95183	down	5.47237e-165	-4.68009	down	1.02485e-22	2.82588	up	[M]	Cell wall/membrane/envelope biogenesis	Molecular Function: protein serine/threonine kinase activity (GO:0004674);; Molecular Function: ATP binding (GO:0005524);; Cellular Component: integral component of membrane (GO:0016021);;	K13418|5.1e-159|ppp:112279514|K13418 somatic embryogenesis receptor kinase 1 [EC:2.7.10.1 2.7.11.1] | (RefSeq) LRR receptor kinase BAK1-like isoform X1	--	--	--	Protein kinase domain	Protein NSP-INTERACTING KINASE 1 OS=Arabidopsis thaliana OX=3702 GN=NIK1 PE=1 SV=1	T	Signal transduction mechanisms	protein NSP-INTERACTING KINASE 1-like [Camellia sinensis]	biological process: metabolic process (GO:0008152);; biological process: cellular process (GO:0009987);; molecular function: catalytic activity (GO:0003824);; molecular function: binding (GO:0005488);; cellular component: cellular anatomical entity (GO:0110165)
HD.01G0034620	HD.01G0034620	LOC114286213	29.3201	28.7731	30.1094	61.1593	56.8023	54.9887	100.258	98.0797	97.9173	2.54229e-86	1.18783	up	0	2.71622	up	1.58962e-173	-1.43795	down	--	--	Cellular Component: integral component of membrane (GO:0016021);;	K14207|3.0e-204|nta:107771831|K14207 solute carrier family 38 (sodium-coupled neutral amino acid transporter), member 2 | (RefSeq) probable sodium-coupled neutral amino acid transporter 6	--	[E]	Amino acid transport and metabolism	Transmembrane amino acid transporter protein	Amino acid transporter AVT6A OS=Arabidopsis thaliana OX=3702 GN=AVT6A PE=2 SV=1	E	Amino acid transport and metabolism	amino acid transporter AVT6A-like [Camellia sinensis]	cellular component: cellular anatomical entity (GO:0110165)
HD.01G0034680	HD.01G0034680	LOC114286219	4.19764	4.5544	4.17322	1.53025	1.74225	1.64532	0.179154	0.442412	0.239175	3.57146e-06	-1.17002	down	2.26845e-20	-2.91537	down	0.000324437	1.832	up	[T]	Signal transduction mechanisms	--	K01076|1.6e-128|nsy:104225148|K01076 abhydrolase domain-containing protein 17 [EC:3.1.2.22] | (RefSeq) alpha/beta hydrolase domain-containing protein 17B-like	--	[R]	General function prediction only	Serine aminopeptidase, S33	--	S	Function unknown	LOW QUALITY PROTEIN: alpha/beta hydrolase domain-containing protein 17C [Camellia sinensis]	--
HD.01G0034710	HD.01G0034710	--	0.544767	0.599319	0.305386	3.80861	4.10802	2.25622	4.65904	4.78335	5.07119	1.08902e-16	3.02556	up	4.03669e-110	4.28822	up	4.60267e-08	-1.16959	down	--		Molecular Function: protein kinase activity (GO:0004672);; Molecular Function: ATP binding (GO:0005524);; Cellular Component: integral component of membrane (GO:0016021);;	K16224|6.0e-55|brp:103829497|K16224 senescence-induced receptor-like serine/threonine-protein kinase | (RefSeq) senescence-induced receptor-like serine/threonine-protein kinase isoform X2	MAPK signaling pathway - plant (ko04016);; Plant-pathogen interaction (ko04626)	[T]	Signal transduction mechanisms	Protein tyrosine and serine/threonine kinase	Calcium/calmodulin-regulated receptor-like kinase 2 OS=Arabidopsis thaliana OX=3702 GN=CRLK2 PE=2 SV=1	T	Signal transduction mechanisms	hypothetical protein TEA_003700 [Camellia sinensis var. sinensis]	biological process: metabolic process (GO:0008152);; biological process: cellular process (GO:0009987);; molecular function: catalytic activity (GO:0003824);; molecular function: binding (GO:0005488);; cellular component: cellular anatomical entity (GO:0110165)
HD.01G0034740	HD.01G0034740	--	13.3937	13.6333	15.0011	1.70361	0.856092	0.636022	22.3416	23.3595	23.0252	1.28716e-33	-3.48026	down	2.30937e-115	1.67688	up	2.19437e-39	-5.06994	down	--	--	--	--	--	--	--	Pollen protein Ole e 1 like	--	S	Function unknown	hypothetical protein HYC85_002641 [Camellia sinensis]	--
HD.01G0035920	HD.01G0035920	LOC114261229	0.880671	1.04404	1.00522	18.3166	15.3251	17.4939	45.6744	41.1295	42.2271	2.3298e-172	4.32984	up	0	6.41713	up	8.623e-150	-1.99694	down	[E]	Amino acid transport and metabolism	Molecular Function: 3-isopropylmalate dehydratase activity (GO:0003861);; Biological Process: cellular amino acid biosynthetic process (GO:0008652);; Molecular Function: (R)-2-methylmalate dehydratase activity (GO:0047508);; Molecular Function: 4 iron, 4 sulfur cluster binding (GO:0051539);;	K01703|8.4e-269|qsu:111996529|K01703 3-isopropylmalate/(R)-2-methylmalate dehydratase large subunit [EC:4.2.1.33 4.2.1.35] | (RefSeq) 3-isopropylmalate dehydratase large subunit, chloroplastic	Valine, leucine and isoleucine biosynthesis (ko00290);; C5-Branched dibasic acid metabolism (ko00660);; Glucosinolate biosynthesis (ko00966);; 2-Oxocarboxylic acid metabolism (ko01210);; Biosynthesis of amino acids (ko01230)	[E]	Amino acid transport and metabolism	Aconitase family (aconitate hydratase)	3-isopropylmalate dehydratase large subunit, chloroplastic OS=Arabidopsis thaliana OX=3702 GN=IIL1 PE=1 SV=1	E	Amino acid transport and metabolism	3-isopropylmalate dehydratase large subunit, chloroplastic [Camellia sinensis]	molecular function: catalytic activity (GO:0003824);; biological process: metabolic process (GO:0008152);; biological process: cellular process (GO:0009987);; molecular function: binding (GO:0005488)
HD.01G0036420	HD.01G0036420	LOC114275237	7.99998	8.01806	7.15407	16.316	14.3288	15.3987	40.3473	40.1635	41.739	1.01496e-35	1.20648	up	0	3.36796	up	6.57128e-219	-2.0704	down	[M]	Cell wall/membrane/envelope biogenesis	Cellular Component: Golgi membrane (GO:0000139);; Cellular Component: integral component of membrane (GO:0016021);; Biological Process: pectin biosynthetic process (GO:0045489);; Molecular Function: polygalacturonate 4-alpha-galacturonosyltransferase activity (GO:0047262);; Biological Process: cell wall organization (GO:0071555);;	K20867|1.9e-292|dzi:111299652|K20867 galacturonosyltransferase 12/13/14/15 [EC:2.4.1.-] | (RefSeq) probable galacturonosyltransferase 13 isoform X1	--	--	--	Glycosyl transferase family 8	Probable galacturonosyltransferase 14 OS=Arabidopsis thaliana OX=3702 GN=GAUT14 PE=2 SV=1	G	Carbohydrate transport and metabolism	probable galacturonosyltransferase 14 isoform X1 [Camellia sinensis]	cellular component: cellular anatomical entity (GO:0110165);; biological process: metabolic process (GO:0008152);; molecular function: catalytic activity (GO:0003824);; biological process: cellular process (GO:0009987)
HD.01G0036530	HD.01G0036530	LOC114296498	10.2137	10.3101	9.52811	2.2016	2.30434	1.65544	0.192262	0.527478	0.364769	5.99508e-28	-2.05951	down	2.05997e-64	-3.81737	down	2.32896e-05	1.83882	up	[C]	Energy production and conversion	--	K17908|1.1e-10|mng:MNEG_2141|K17908 autophagy-related protein 18 | (RefSeq) WD repeat domain phosphoinositide-interacting protein 2	Autophagy - other (ko04136)	--	--	Domain of unknown function (DUF4336)	--	S	Function unknown	uncharacterized protein LOC114296498 [Camellia sinensis]	--
HD.01G0036760	HD.01G0036760	--	77.229	74.0695	78.4415	6.49881	7.47871	8.57586	1.8558	1.85655	1.76622	4.54559e-226	-3.13247	down	0	-4.41567	down	1.29447e-11	1.37519	up	--	--	Molecular Function: DNA binding (GO:0003677);; Cellular Component: nucleus (GO:0005634);;	K09422|1.5e-145|jre:108985936|K09422 transcription factor MYB, plant | (RefSeq) transcription factor MYB106-like	--	[K]	Transcription	Myb-like DNA-binding domain	Transcription factor MYB106 OS=Arabidopsis thaliana OX=3702 GN=MYB106 PE=2 SV=1	--	--	hypothetical protein HYC85_003015 [Camellia sinensis]	molecular function: binding (GO:0005488);; cellular component: intracellular (GO:0005622);; cellular component: cellular anatomical entity (GO:0110165)
HD.01G0036970	HD.01G0036970	LOC114322222	0.874476	0.453887	0.462756	33.6784	27.3047	29.6648	4.62586	4.95475	4.88958	3.43378e-208	5.85981	up	7.86974e-89	3.96586	up	2.7393e-70	1.98468	up	--	--	Molecular Function: molecular_function (GO:0003674);; Molecular Function: nucleic acid binding (GO:0003676);; Molecular Function: RNA binding (GO:0003723);; Molecular Function: catalytic activity (GO:0003824);; Molecular Function: nuclease activity (GO:0004518);; Molecular Function: endonuclease activity (GO:0004519);; Molecular Function: binding (GO:0005488);; Cellular Component: cellular_compon…	K03798|1.6e-182|vvi:100266289|K03798 cell division protease FtsH [EC:3.4.24.-] | (RefSeq) ATP-dependent zinc metalloprotease FTSH 6, chloroplastic	--	[R]	General function prediction only	PPR repeat family	Pentatricopeptide repeat-containing protein At2g36730 OS=Arabidopsis thaliana OX=3702 GN=PCMP-E44 PE=3 SV=1	S	Function unknown	pentatricopeptide repeat-containing protein At2g36730 [Camellia sinensis]	molecular function: binding (GO:0005488);; molecular function: catalytic activity (GO:0003824);; biological process: metabolic process (GO:0008152);; biological process: cellular process (GO:0009987);; cellular component: intracellular (GO:0005622);; cellular component: cellular anatomical entity (GO:0110165)
HD.01G0036980	HD.01G0036980	LOC114322223	0.064631	0.18451	0.187069	515.01	535.604	528.31	53.865	51.0991	51.8014	0	11.9861	up	4.34209e-261	9.40591	up	0	2.67073	up	--	--	Cellular Component: integral component of membrane (GO:0016021);;	K15015|1.2e-127|vvi:100255991|K15015 solute carrier family 32 (vesicular inhibitory amino acid transporter) | (RefSeq) vacuolar amino acid transporter 1	--	[E]	Amino acid transport and metabolism	Transmembrane amino acid transporter protein	Amino acid transporter AVT1J OS=Arabidopsis thaliana OX=3702 GN=AVT1J PE=2 SV=1	E	Amino acid transport and metabolism	amino acid transporter AVT1I-like [Camellia sinensis]	cellular component: cellular anatomical entity (GO:0110165)
HD.01G0037010	HD.01G0037010	LOC114322220	19.5363	19.8054	19.148	2.22534	2.08216	2.67737	3.43527	3.50186	3.01593	7.2971e-180	-2.84992	down	6.16296e-126	-1.58587	down	3.14979e-15	-1.17214	down	[D]	Cell cycle control, cell division, chromosome partitioning	Molecular Function: ATP binding (GO:0005524);; Cellular Component: nucleus (GO:0005634);; Cellular Component: chromosome (GO:0005694);; Biological Process: chromosome organization (GO:0051276);;	K06675|0.0e+00|pop:7482475|K06675 structural maintenance of chromosome 4 | (RefSeq) structural maintenance of chromosomes protein 4	--	[BD]	Chromatin structure and dynamics;; Cell cycle control, cell division, chromosome partitioning	RecF/RecN/SMC N terminal domain	Structural maintenance of chromosomes protein 4 OS=Arabidopsis thaliana OX=3702 GN=SMC4 PE=1 SV=1	--	--	structural maintenance of chromosomes protein 4 [Camellia sinensis]	molecular function: binding (GO:0005488);; cellular component: intracellular (GO:0005622);; cellular component: cellular anatomical entity (GO:0110165);; biological process: cellular process (GO:0009987)
HD.01G0037500	HD.01G0037500	LOC114315917	2.62535	1.97201	2.40703	0.247901	0.147505	0.073825	0.528455	0.433306	0.283711	6.36709e-24	-3.63874	down	1.94627e-13	-1.50828	down	3.81973e-05	-2.04078	down	--	--	Molecular Function: microtubule motor activity (GO:0003777);; Molecular Function: ATP binding (GO:0005524);; Biological Process: microtubule-based movement (GO:0007018);; Molecular Function: microtubule binding (GO:0008017);;	K11498|0.0e+00|vvi:100252135|K11498 centromeric protein E | (RefSeq) kinesin-like protein KIN-7O	--	[Z]	Cytoskeleton	Kinesin motor domain	Kinesin-like protein KIN-7O OS=Arabidopsis thaliana OX=3702 GN=KIN7O PE=3 SV=1	Z	Cytoskeleton	LOW QUALITY PROTEIN: kinesin-like protein KIN-7O [Camellia sinensis]	molecular function: catalytic activity (GO:0003824);; molecular function: binding (GO:0005488);; biological process: cellular process (GO:0009987)
HD.01G0037760	HD.01G0037760	LOC114321518	6.8346	7.74901	6.77616	39.6378	45.4295	50.3478	7.46241	7.22604	7.34478	2.42303e-113	2.87925	up	1.07431e-15	1.01386	up	2.31829e-60	1.95583	up	--	--	--	K12173|1.5e-24|gmx:100794341|K12173 BRCA1-A complex subunit BRE | (RefSeq) BRISC and BRCA1-A complex member 2	Homologous recombination (ko03440)	--	--	Thaumatin family	Thaumatin-like protein OS=Arabidopsis thaliana OX=3702 GN=At1g18250 PE=2 SV=2	S	Function unknown	thaumatin-like protein [Camellia sinensis]	--
HD.01G0038050	HD.01G0038050	LOC114261607	5.26466	5.06591	5.24858	1.16653	0.669997	1.7101	0.297653	0.290189	0.214361	3.53857e-09	-1.91582	down	9.51799e-34	-3.27804	down	0.00734883	1.45796	up	--	--	Molecular Function: ubiquitin-protein transferase activity (GO:0004842);;	K10260|5.0e-08|csl:COCSUDRAFT_23114|K10260 F-box and WD-40 domain protein 7 | (RefSeq) WD40 repeat-like protein	Ubiquitin mediated proteolysis (ko04120)	--	--	Armadillo/beta-catenin-like repeat	U-box domain-containing protein 40 OS=Arabidopsis thaliana OX=3702 GN=PUB40 PE=2 SV=2	O	Posttranslational modification, protein turnover, chaperones	U-box domain-containing protein 40 [Camellia sinensis]	molecular function: catalytic activity (GO:0003824)
HD.01G0038060	HD.01G0038060	LOC114261609	19.4249	17.1394	17.2344	1.38708	1.41029	1.49557	0.181621	0.200948	0.330612	1.61274e-87	-3.42677	down	7.26164e-89	-5.23867	down	0.000282021	1.89736	up	--	--	Molecular Function: peroxidase activity (GO:0004601);; Cellular Component: extracellular region (GO:0005576);; Biological Process: response to oxidative stress (GO:0006979);; Molecular Function: heme binding (GO:0020037);; Biological Process: hydrogen peroxide catabolic process (GO:0042744);; Molecular Function: metal ion binding (GO:0046872);;	K00430|4.1e-139|qsu:112006708|K00430 peroxidase [EC:1.11.1.7] | (RefSeq) peroxidase 31-like	Phenylpropanoid biosynthesis (ko00940)	--	--	Peroxidase	Peroxidase 63 OS=Arabidopsis thaliana OX=3702 GN=PER63 PE=2 SV=1	Q	Secondary metabolites biosynthesis, transport and catabolism	peroxidase 31-like [Camellia sinensis]	biological process: metabolic process (GO:0008152);; biological process: cellular process (GO:0009987);; biological process: response to stimulus (GO:0050896);; biological process: detoxification (GO:0098754);; molecular function: catalytic activity (GO:0003824);; molecular function: antioxidant activity (GO:0016209);; cellular component: cellular anatomical entity (GO:0110165);; molecular functi…
HD.01G0038150	HD.01G0038150	LOC114259314	3.99437	3.86725	4.38986	29.8712	29.1716	30.0892	7.69769	8.23977	7.43986	1.79148e-289	3.07727	up	2.41659e-91	1.9	up	1.34322e-54	1.26786	up	[N]	Cell motility	Cellular Component: integral component of membrane (GO:0016021);;	K20887|0.0e+00|hbr:110659230|K20887 xyloglucan glycosyltransferase 4 [EC:2.4.1.-] | (RefSeq) xyloglucan glycosyltransferase 4-like	--	--	--	Glycosyl transferase family group 2	Xyloglucan glycosyltransferase 4 OS=Arabidopsis thaliana OX=3702 GN=CSLC4 PE=1 SV=1	M	Cell wall/membrane/envelope biogenesis	xyloglucan glycosyltransferase 4 [Camellia sinensis]	cellular component: cellular anatomical entity (GO:0110165)
HD.01G0038240	HD.01G0038240	LOC114264186	1.265	1.22818	1.10457	2.63514	3.20122	4.11716	6.0986	5.9662	6.29834	1.29954e-12	1.6807	up	2.37389e-177	3.31647	up	4.45385e-22	-1.54535	down	--	--	Molecular Function: protein binding (GO:0005515);;	K01087|1.1e-11|ccaj:109795950|K01087 trehalose 6-phosphate phosphatase [EC:3.1.3.12] | (RefSeq) trehalose-phosphate phosphatase A-like	Starch and sucrose metabolism (ko00500)	[Z]	Cytoskeleton	Tetratricopeptide repeat	Protein KINESIN LIGHT CHAIN-RELATED 2 OS=Arabidopsis thaliana OX=3702 GN=KLCR2 PE=1 SV=1	Z	Cytoskeleton	protein KINESIN LIGHT CHAIN-RELATED 2-like [Camellia sinensis]	molecular function: binding (GO:0005488)
HD.01G0038300	HD.01G0038300	--	7.60565	6.75065	7.00232	41.9167	36.9296	36.5452	9.86796	9.55723	10.1757	1.38197e-128	2.64757	up	5.18449e-39	1.43899	up	2.59711e-35	1.29917	up	--	--	--	K07904|1.3e-08|crb:17879594|K07904 Ras-related protein Rab-11A | (RefSeq) LOW QUALITY PROTEIN: ras and EF-hand domain-containing protein	Endocytosis (ko04144)	--	--	Protein of unknown function (DUF1645)	--	S	Function unknown	hypothetical protein HYC85_003150 [Camellia sinensis]	--
HD.01G0038430	HD.01G0038430	--	17.5345	15.8221	16.0997	6.60906	7.33429	5.36912	1.62269	1.65352	1.39688	1.08789e-11	-1.13646	down	7.53431e-57	-2.42463	down	7.12645e-08	1.37812	up	[J]	Translation, ribosomal structure and biogenesis	Biological Process: translation (GO:0006412);; Cellular Component: chloroplast (GO:0009507);; Cellular Component: integral component of membrane (GO:0016021);; Molecular Function: peptide deformylase activity (GO:0042586);; Molecular Function: metal ion binding (GO:0046872);;	K01462|2.8e-109|vvi:100250707|K01462 peptide deformylase [EC:3.5.1.88] | (RefSeq) peptide deformylase 1B, chloroplastic	--	[J]	Translation, ribosomal structure and biogenesis	Polypeptide deformylase	Peptide deformylase 1B, chloroplastic/mitochondrial OS=Arabidopsis thaliana OX=3702 GN=PDF1B PE=1 SV=2	J	Translation, ribosomal structure and biogenesis	hypothetical protein HYC85_003159 [Camellia sinensis]	biological process: metabolic process (GO:0008152);; biological process: cellular process (GO:0009987);; cellular component: intracellular (GO:0005622);; cellular component: cellular anatomical entity (GO:0110165);; molecular function: catalytic activity (GO:0003824);; molecular function: binding (GO:0005488)
HD.01G0038680	HD.01G0038680	LOC114277921	0.550617	0.646359	0.55707	164.372	162.894	159.555	567.9	554.166	552.251	0	8.32506	up	0	10.8591	up	0	-2.44362	down	[G]	Carbohydrate transport and metabolism	Biological Process: response to acid chemical (GO:0001101);; Molecular Function: molecular_function (GO:0003674);; Molecular Function: catalytic activity (GO:0003824);; Cellular Component: cellular_component (GO:0005575);; Cellular Component: intracellular (GO:0005622);; Cellular Component: obsolete cell (GO:0005623);; Cellular Component: cytoplasm (GO:0005737);; Biological Process: response to s…	K06617|0.0e+00|vvi:100242394|K06617 raffinose synthase [EC:2.4.1.82] | (RefSeq) galactinol--sucrose galactosyltransferase	Galactose metabolism (ko00052)	--	--	Raffinose synthase or seed imbibition protein Sip1	Probable galactinol--sucrose galactosyltransferase 5 OS=Arabidopsis thaliana OX=3702 GN=RFS5 PE=1 SV=1	S	Function unknown	probable galactinol--sucrose galactosyltransferase 5 isoform X1 [Camellia sinensis]	biological process: response to stimulus (GO:0050896);; molecular function: catalytic activity (GO:0003824);; cellular component: intracellular (GO:0005622);; cellular component: cellular anatomical entity (GO:0110165)
HD.01G0038690	HD.01G0038690	LOC114277920	6.50678	5.33074	6.54603	14.5369	10.0377	11.6051	19.5212	19.0806	18.4538	6.75469e-13	1.19109	up	5.00879e-241	2.60189	up	1.22374e-29	-1.31945	down	--	--	--	K13192|1.4e-107|dzi:111300937|K13192 RNA-binding protein 26 | (RefSeq) zinc finger CCCH domain-containing protein 41-like	--	--	--	UBA-like domain (DUF1421)	--	S	Function unknown	histone acetyltransferase KAT6A-like [Camellia sinensis]	--
HD.01G0038960	HD.01G0038960	LOC114318459	178.086	176.689	176.03	42.9056	48.7201	47.094	4.69004	4.13217	4.34067	3.11699e-194	-1.71878	down	0	-4.36143	down	3.00111e-164	2.73385	up	--	--	Molecular Function: intramolecular lyase activity (GO:0016872);;	--	--	--	--	Chalcone isomerase-like	Fatty-acid-binding protein 1 OS=Arabidopsis thaliana OX=3702 GN=FAP1 PE=1 SV=1	S	Function unknown	chalcone isomerase [Camellia sinensis]	molecular function: catalytic activity (GO:0003824)
HD.01G0039330	HD.01G0039330	LOC114260721	1.46312	1.78681	1.55321	7.1722	7.63881	6.94391	10.0376	9.97825	9.85726	1.66116e-42	2.39409	up	5.15348e-216	3.60229	up	1.36464e-22	-1.11818	down	[M]	Cell wall/membrane/envelope biogenesis	Molecular Function: transferase activity, transferring glycosyl groups (GO:0016757);;	--	--	--	--	Glycosyltransferase family 92	Glycosyltransferase family 92 protein RCOM_0530710 OS=Ricinus communis OX=3988 GN=RCOM_0530710 PE=3 SV=1	O	Posttranslational modification, protein turnover, chaperones	glycosyltransferase family 92 protein RCOM_0530710-like isoform X2 [Camellia sinensis]	molecular function: catalytic activity (GO:0003824)
HD.01G0039500	HD.01G0039500	LOC114308069	80.021	78.4973	78.1738	162.699	163.697	163.582	348.756	341.531	337.441	1.19034e-268	1.26618	up	0	3.08686	up	0	-1.73019	down	--	--	Cellular Component: integral component of membrane (GO:0016021);;	K19476|6.7e-28|cic:CICLE_v10026997mg|K19476 vacuolar protein sorting-associated protein IST1 | (RefSeq) hypothetical protein	Endocytosis (ko04144)	[E]	Amino acid transport and metabolism	Transmembrane amino acid transporter protein	Lysine histidine transporter 1 OS=Arabidopsis thaliana OX=3702 GN=LHT1 PE=1 SV=1	E	Amino acid transport and metabolism	lysine histidine transporter 1-like [Camellia sinensis]	cellular component: cellular anatomical entity (GO:0110165)
HD.01G0039510	HD.01G0039510	LOC114308070	1.74337	1.74845	2.12495	0.759665	0.659884	0.451053	5.7561	5.30203	5.66456	0.000221287	-1.3544	down	2.01917e-73	2.53934	up	7.31592e-63	-3.80119	down	--	--	Cellular Component: integral component of membrane (GO:0016021);;	K19476|3.3e-22|cic:CICLE_v10026997mg|K19476 vacuolar protein sorting-associated protein IST1 | (RefSeq) hypothetical protein	Endocytosis (ko04144)	[E]	Amino acid transport and metabolism	Transmembrane amino acid transporter protein	Lysine histidine transporter 1 OS=Arabidopsis thaliana OX=3702 GN=LHT1 PE=1 SV=1	E	Amino acid transport and metabolism	lysine histidine transporter 1-like [Camellia sinensis]	cellular component: cellular anatomical entity (GO:0110165)
HD.01G0040080	HD.01G0040080	LOC114266976	4.18131	3.82378	3.87412	1.22457	1.4744	1.60307	0.551399	0.389612	0.371308	2.28453e-09	-1.24633	down	5.65929e-26	-2.19338	down	0.00336965	1.04134	up	[P]	Inorganic ion transport and metabolism	Cellular Component: integral component of membrane (GO:0016021);;	--	--	--	--	Nodulin-like	--	S	Function unknown	protein NUCLEAR FUSION DEFECTIVE 4-like [Camellia sinensis]	cellular component: cellular anatomical entity (GO:0110165)
HD.01G0040110	HD.01G0040110	LOC114390183	25.5371	25.55	24.8937	74.4384	76.5174	65.3682	4.53406	4.93812	3.56907	6.06004e-60	1.72689	up	1.59288e-25	-1.56389	down	2.21152e-116	3.38076	up	--	--	Cellular Component: integral component of membrane (GO:0016021);;	--	--	--	--	--	--	E	Amino acid transport and metabolism	hypothetical protein D0Y65_042794 [Glycine soja]	cellular component: cellular anatomical entity (GO:0110165)
HD.01G0040270	HD.01G0040270	LOC114285189	2.50715	2.08755	2.53553	0.381942	0	0.367038	2.73642	2.8804	3.46047	5.67868e-05	-3.0095	down	1.30293e-10	1.31563	up	0.000381386	-4.23264	down	--	--	--	--	--	--	--	Pollen protein Ole e 1 like	--	S	Function unknown	uncharacterized protein LOC114285189 [Camellia sinensis]	--
HD.01G0040380	HD.01G0040380	--	6.35304	5.9489	6.08493	0.677439	0.222876	0.366764	1.14842	1.13715	1.29198	9.0277e-26	-3.6216	down	2.18985e-15	-1.38575	down	3.41999e-06	-2.14783	down	--	--	Molecular Function: RNA binding (GO:0003723);;	--	--	--	--	Double-stranded RNA binding motif	Double-stranded RNA-binding protein 3 OS=Arabidopsis thaliana OX=3702 GN=DRB3 PE=1 SV=1	J	Translation, ribosomal structure and biogenesis	hypothetical protein TEA_013083 [Camellia sinensis var. sinensis]	molecular function: binding (GO:0005488)
HD.01G0040390	HD.01G0040390	LOC114315850	0.943218	1.11941	0.77288	2.7024	5.34647	4.67241	10.0173	10.781	10.8983	2.44514e-12	2.37568	up	1.99702e-195	4.44087	up	4.52461e-23	-1.97568	down	--	--	Biological Process: lipid metabolic process (GO:0006629);; Molecular Function: phosphoric diester hydrolase activity (GO:0008081);;	K18696|2.3e-165|vvi:100261754|K18696 glycerophosphodiester phosphodiesterase [EC:3.1.4.46] | (RefSeq) glycerophosphodiester phosphodiesterase GDE1-like	Glycerophospholipid metabolism (ko00564)	[R]	General function prediction only	Glycerophosphoryl diester phosphodiesterase family	Glycerophosphodiester phosphodiesterase GDPD1, chloroplastic OS=Arabidopsis thaliana OX=3702 GN=GDPD1 PE=1 SV=1	C	Energy production and conversion	glycerophosphodiester phosphodiesterase GDPD1, chloroplastic-like isoform X1 [Camellia sinensis]	biological process: metabolic process (GO:0008152);; molecular function: catalytic activity (GO:0003824)
HD.01G0040400	HD.01G0040400	LOC114315851	38.0244	37.8958	37.5472	183.428	189.941	190.773	265.525	257.497	263.484	0	2.52995	up	0	3.76137	up	9.01832e-150	-1.14098	down	--	--	Molecular Function: DNA binding (GO:0003677);; Cellular Component: nucleus (GO:0005634);; Biological Process: regulation of transcription, DNA-templated (GO:0006355);;	K00521|9.6e-24|cmos:111447866|K00521 ferric-chelate reductase [EC:1.16.1.7] | (RefSeq) ferric reduction oxidase 7, chloroplastic-like	--	--	--	No apical meristem (NAM) protein	NAC domain-containing protein 83 OS=Arabidopsis thaliana OX=3702 GN=NAC083 PE=1 SV=1	K	Transcription	NAC domain-containing protein 83-like [Camellia sinensis]	molecular function: binding (GO:0005488);; cellular component: intracellular (GO:0005622);; cellular component: cellular anatomical entity (GO:0110165);; biological process: biological regulation (GO:0065007)
HD.01G0040680	HD.01G0040680	--	5.60395	5.36495	6.44375	1.56189	1.973	1.1145	17.7966	17.2862	16.5428	5.62597e-13	-1.67976	down	4.0489e-267	2.53463	up	1.33689e-191	-4.12351	down	[E]	Amino acid transport and metabolism	Molecular Function: aspartate kinase activity (GO:0004072);; Biological Process: threonine biosynthetic process (GO:0009088);; Biological Process: lysine biosynthetic process via diaminopimelate (GO:0009089);;	K00928|1.6e-257|pmum:103330267|K00928 aspartate kinase [EC:2.7.2.4] | (RefSeq) aspartokinase 2, chloroplastic isoform X1	Glycine, serine and threonine metabolism (ko00260);; Monobactam biosynthesis (ko00261);; Cysteine and methionine metabolism (ko00270);; Lysine biosynthesis (ko00300);; 2-Oxocarboxylic acid metabolism (ko01210);; Biosynthesis of amino acids (ko01230)	[E]	Amino acid transport and metabolism	Amino acid kinase family	Aspartokinase 2, chloroplastic OS=Arabidopsis thaliana OX=3702 GN=AK2 PE=1 SV=2	E	Amino acid transport and metabolism	hypothetical protein HYC85_003048 [Camellia sinensis]	biological process: metabolic process (GO:0008152);; biological process: cellular process (GO:0009987);; molecular function: catalytic activity (GO:0003824)
HD.01G0040920	HD.01G0040920	LOC114299286	13.4444	12.8204	11.4855	4.32224	4.9414	6.07063	1.03619	0.886582	0.978995	3.63074e-11	-1.08471	down	1.19624e-73	-2.7183	down	1.06082e-12	1.72544	up	[E]	Amino acid transport and metabolism	Molecular Function: 3-dehydroquinate dehydratase activity (GO:0003855);; Molecular Function: shikimate 3-dehydrogenase (NADP+) activity (GO:0004764);;	K13832|4.0e-204|qsu:112003968|K13832 3-dehydroquinate dehydratase / shikimate dehydrogenase [EC:4.2.1.10 1.1.1.25] | (RefSeq) bifunctional 3-dehydroquinate dehydratase/shikimate dehydrogenase, chloroplastic-like isoform X1	Phenylalanine, tyrosine and tryptophan biosynthesis (ko00400);; Biosynthesis of amino acids (ko01230)	[E]	Amino acid transport and metabolism	Type I 3-dehydroquinase	Bifunctional 3-dehydroquinate dehydratase/shikimate dehydrogenase, chloroplastic OS=Arabidopsis thaliana OX=3702 GN=EMB3004 PE=1 SV=1	E	Amino acid transport and metabolism	bifunctional 3-dehydroquinate dehydratase/shikimate dehydrogenase, chloroplastic-like isoform X1 [Camellia sinensis]	molecular function: catalytic activity (GO:0003824);; biological process: metabolic process (GO:0008152)
HD.02000562	HD.02000562	LOC114264503	1.75225	1.69186	1.30033	0.559671	0.383455	0.777314	7.62345	8.48734	9.0952	0.00611982	-1.2286	down	2.54409e-114	3.37695	up	3.49577e-81	-4.5167	down	--	--	Molecular Function: UDP-glycosyltransferase activity (GO:0008194);;	K23260|1.2e-83|lang:109339411|K23260 scopoletin glucosyltransferase [EC:2.4.1.128] | (RefSeq) scopoletin glucosyltransferase-like	Phenylpropanoid biosynthesis (ko00940)	[GC]	Carbohydrate transport and metabolism;; Energy production and conversion	UDP-glucoronosyl and UDP-glucosyl transferase	UDP-glycosyltransferase 90A1 OS=Arabidopsis thaliana OX=3702 GN=UGT90A1 PE=2 SV=1	--	--	UDP-glycosyltransferase 90A1-like [Camellia sinensis]	molecular function: catalytic activity (GO:0003824)
HD.02001032	HD.02001032	LOC114307686	21.3026	19.7851	20.9713	2.33305	1.84779	1.68584	23.8333	25.8523	26.0899	3.41123e-48	-3.17034	down	5.29966e-42	1.25765	up	7.72986e-118	-4.33702	down	--	--	--	--	--	--	--	--	--	--	--	uncharacterized protein LOC114307686 isoform X2 [Camellia sinensis]	--
HD.02001574	HD.02001574	LOC114271608	1.82163	2.09265	1.81991	7.00201	7.43233	6.37176	11.0507	10.3715	10.0341	1.46044e-13	2.06179	up	6.21282e-80	3.40848	up	2.16824e-11	-1.25619	down	--	--	Cellular Component: integral component of membrane (GO:0016021);;	--	--	--	--	--	Uncharacterized protein At5g65660 OS=Arabidopsis thaliana OX=3702 GN=At5g65660 PE=2 SV=1	S	Function unknown	uncharacterized protein At5g65660-like [Camellia sinensis]	cellular component: cellular anatomical entity (GO:0110165)
HD.02001687	HD.02001687	LOC114263258	7.46804	9.53362	8.32429	1.7536	1.60912	1.2813	0.197376	0.514712	0.279427	8.94262e-32	-2.22225	down	3.65314e-22	-3.6817	down	0.000191341	1.54741	up	--	--	Molecular Function: ATP binding (GO:0005524);; Cellular Component: nucleus (GO:0005634);; Biological Process: transcription, DNA-templated (GO:0006351);; Biological Process: regulation of transcription, DNA-templated (GO:0006355);; Biological Process: developmental process (GO:0032502);;	--	--	--	--	--	Growth-regulating factor 1 OS=Arabidopsis thaliana OX=3702 GN=GRF1 PE=1 SV=1	K	Transcription	growth-regulating factor 1-like isoform X1 [Camellia sinensis]	molecular function: binding (GO:0005488);; cellular component: intracellular (GO:0005622);; cellular component: cellular anatomical entity (GO:0110165);; biological process: metabolic process (GO:0008152);; biological process: cellular process (GO:0009987);; biological process: biological regulation (GO:0065007);; biological process: developmental process (GO:0032502)
HD.02001828	HD.02001828	LOC114266010	18.0034	18.1816	17.0831	0.571209	0.578631	0.97066	2.82692	2.75225	2.16578	1.6955e-101	-4.43328	down	1.58717e-52	-1.80951	down	3.29777e-15	-2.52747	down	--	--	Cellular Component: microtubule (GO:0005874);; Molecular Function: microtubule binding (GO:0008017);;	K10436|1.2e-146|qsu:112030055|K10436 microtubule-associated protein, RP/EB family | (RefSeq) microtubule-associated protein RP/EB family member 1C	--	[DZ]	Cell cycle control, cell division, chromosome partitioning;; Cytoskeleton	EB1-like C-terminal motif	Microtubule-associated protein RP/EB family member 1C OS=Arabidopsis thaliana OX=3702 GN=EB1C PE=1 SV=1	--	--	microtubule-associated protein RP/EB family member 1C-like [Camellia sinensis]	cellular component: intracellular (GO:0005622);; cellular component: cellular anatomical entity (GO:0110165);; molecular function: binding (GO:0005488)
HD.02002064	HD.02002064	LOC114280040	9.83732	9.91487	9.05558	1.35246	0.410048	0.605873	1.88009	1.75478	1.28676	1.01356e-18	-3.3711	down	1.8403e-14	-1.56719	down	0.00124045	-1.71347	down	[DPM]	Cell cycle control, cell division, chromosome partitioning;; Inorganic ion transport and metabolism;; Cell wall/membrane/envelope biogenesis	Molecular Function: copper ion binding (GO:0005507);; Molecular Function: oxidoreductase activity (GO:0016491);;	K19791|4.5e-117|cam:101506817|K19791 iron transport multicopper oxidase | (RefSeq) L-ascorbate oxidase homolog	--	[Q]	Secondary metabolites biosynthesis, transport and catabolism	Multicopper oxidase	L-ascorbate oxidase homolog OS=Brassica napus OX=3708 GN=Bp10 PE=2 SV=1	Q	Secondary metabolites biosynthesis, transport and catabolism	L-ascorbate oxidase homolog [Camellia sinensis]	molecular function: binding (GO:0005488);; molecular function: catalytic activity (GO:0003824)
HD.02002080	HD.02002080	LOC114280038	1.89383	2.25979	2.24665	22.7682	20.8985	19.7887	50.7239	50.5705	48.3861	2.61697e-157	3.51952	up	0	5.50845	up	3.01025e-160	-1.8991	down	[QV]	Secondary metabolites biosynthesis, transport and catabolism;; Defense mechanisms	Molecular Function: monooxygenase activity (GO:0004497);; Molecular Function: iron ion binding (GO:0005506);; Molecular Function: oxidoreductase activity, acting on paired donors, with incorporation or reduction of molecular oxygen (GO:0016705);; Molecular Function: heme binding (GO:0020037);;	K23810|1.9e-180|vvi:100232891|K23810 (E)-8-carboxylinalool synthase [EC:1.14.14.-] | (RefSeq) GFH2; ripening-related P-450 enzyme-like	Monoterpenoid biosynthesis (ko00902)	[Q]	Secondary metabolites biosynthesis, transport and catabolism	Cytochrome P450	Geraniol 8-hydroxylase OS=Catharanthus roseus OX=4058 GN=CYP76B6 PE=1 SV=1	Q	Secondary metabolites biosynthesis, transport and catabolism	geraniol 8-hydroxylase-like [Camellia sinensis]	biological process: metabolic process (GO:0008152);; molecular function: catalytic activity (GO:0003824);; molecular function: binding (GO:0005488)
HD.02002087	HD.02002087	LOC114274614	7.72822	7.611	7.18266	124.138	126.3	128.619	480.282	480.47	493.982	0	4.28517	up	0	6.978	up	0	-2.6022	down	[QV]	Secondary metabolites biosynthesis, transport and catabolism;; Defense mechanisms	Molecular Function: monooxygenase activity (GO:0004497);; Molecular Function: iron ion binding (GO:0005506);; Molecular Function: oxidoreductase activity, acting on paired donors, with incorporation or reduction of molecular oxygen (GO:0016705);; Molecular Function: heme binding (GO:0020037);;	K23810|3.9e-67|vvi:100232891|K23810 (E)-8-carboxylinalool synthase [EC:1.14.14.-] | (RefSeq) GFH2; ripening-related P-450 enzyme-like	Monoterpenoid biosynthesis (ko00902)	[Q]	Secondary metabolites biosynthesis, transport and catabolism	Cytochrome P450	Geraniol 8-hydroxylase OS=Catharanthus roseus OX=4058 GN=CYP76B6 PE=1 SV=1	Q	Secondary metabolites biosynthesis, transport and catabolism	geraniol 8-hydroxylase-like [Camellia sinensis]	biological process: metabolic process (GO:0008152);; molecular function: catalytic activity (GO:0003824);; molecular function: binding (GO:0005488)
HD.02002652	HD.02002652	--	7.24846	7.68779	7.51962	2.71575	2.28766	1.66948	0.595993	0.421806	0.650614	3.19264e-16	-1.52872	down	6.95984e-71	-2.77121	down	7.31758e-06	1.33205	up	[L]	Replication, recombination and repair	Molecular Function: ATP binding (GO:0005524);; Biological Process: mismatch repair (GO:0006298);; Molecular Function: ATPase activity (GO:0016887);; Cellular Component: mismatch repair complex (GO:0032300);;	K08739|1.0e-144|vvi:100253902|K08739 DNA mismatch repair protein MLH3 | (RefSeq) DNA mismatch repair protein MLH3	Mismatch repair (ko03430)	[L]	Replication, recombination and repair	MutL C terminal dimerisation domain	DNA mismatch repair protein MLH3 OS=Arabidopsis thaliana OX=3702 GN=MLH3 PE=2 SV=2	L	Replication, recombination and repair	hypothetical protein HYC85_005970 [Camellia sinensis]	molecular function: binding (GO:0005488);; biological process: metabolic process (GO:0008152);; biological process: cellular process (GO:0009987);; biological process: response to stimulus (GO:0050896);; molecular function: catalytic activity (GO:0003824);; cellular component: protein-containing complex (GO:0032991)
HD.02003012	HD.02003012	--	7.17403	7.6121	7.88157	1.40884	2.77294	1.55496	0.26366	0.331125	0.296246	1.82682e-13	-1.75953	down	3.34208e-110	-3.67755	down	2.12712e-09	2.00487	up	[L]	Replication, recombination and repair	Molecular Function: ATP binding (GO:0005524);; Biological Process: mismatch repair (GO:0006298);; Molecular Function: ATPase activity (GO:0016887);; Molecular Function: mismatched DNA binding (GO:0030983);; Cellular Component: mismatch repair complex (GO:0032300);;	K08739|1.5e-250|vvi:100253902|K08739 DNA mismatch repair protein MLH3 | (RefSeq) DNA mismatch repair protein MLH3	Mismatch repair (ko03430)	[L]	Replication, recombination and repair	MutL C terminal dimerisation domain	DNA mismatch repair protein MLH3 OS=Arabidopsis thaliana OX=3702 GN=MLH3 PE=2 SV=2	L	Replication, recombination and repair	hypothetical protein HYC85_005970 [Camellia sinensis]	molecular function: binding (GO:0005488);; biological process: metabolic process (GO:0008152);; biological process: cellular process (GO:0009987);; biological process: response to stimulus (GO:0050896);; molecular function: catalytic activity (GO:0003824);; cellular component: protein-containing complex (GO:0032991)
HD.02003578	HD.02003578	LOC114298634	4.05692	4.06646	3.68768	15.1234	17.3505	15.093	75.534	71.5576	77.176	3.72973e-56	2.22574	up	0	5.21395	up	0	-2.8974	down	--	--	Molecular Function: UDP-glycosyltransferase activity (GO:0008194);;	K18823|7.0e-124|lja:Lj4g3v0338060.1|K18823 soyasaponin III rhamnosyltransferase [EC:2.4.1.273] | (RefSeq) Lj4g3v0338060.1; -	--	[GC]	Carbohydrate transport and metabolism;; Energy production and conversion	UDP-glucoronosyl and UDP-glucosyl transferase	Putative UDP-rhamnose:rhamnosyltransferase 1 OS=Fragaria ananassa OX=3747 GN=GT4 PE=2 SV=1	G	Carbohydrate transport and metabolism	putative UDP-rhamnose:rhamnosyltransferase 1 [Camellia sinensis]	molecular function: catalytic activity (GO:0003824)
HD.02003637	HD.02003637	LOC114297131	2.25958	2.1027	2.10637	17.5604	17.4224	17.7663	57.2443	54.558	55.9749	2.23614e-152	3.23682	up	0	5.6584	up	2.88318e-306	-2.33072	down	--	--	Molecular Function: UDP-glycosyltransferase activity (GO:0008194);;	K16266|5.7e-182|mesc:110627793|K16266 cyanohydrin UDP-glucosyltransferase [EC:2.4.1.-] | (RefSeq) linamarin synthase 2	Cyanoamino acid metabolism (ko00460)	[GC]	Carbohydrate transport and metabolism;; Energy production and conversion	UDP-glucoronosyl and UDP-glucosyl transferase	Linamarin synthase 2 OS=Manihot esculenta OX=3983 GN=UGT85K5 PE=1 SV=1	--	--	UDP-glycosyltransferase 85K11 [Camellia sinensis]	molecular function: catalytic activity (GO:0003824)
HD.02004291	HD.02004291	LOC114308540	0.94819	1.09603	0.969209	5.52313	4.85378	5.56682	10.8838	11.5082	11.9096	1.05619e-27	2.6074	up	1.68204e-194	4.46338	up	3.32765e-37	-1.76575	down	--	--	Cellular Component: integral component of membrane (GO:0016021);;	K15111|1.7e-37|vvi:100261204|K15111 solute carrier family 25 (mitochondrial S-adenosylmethionine transporter), member 26 | (RefSeq) S-adenosylmethionine carrier 1, chloroplastic/mitochondrial	--	[C]	Energy production and conversion	Mitochondrial carrier protein	Probable S-adenosylmethionine carrier 2, chloroplastic OS=Arabidopsis thaliana OX=3702 GN=SAMC2 PE=2 SV=1	C	Energy production and conversion	S-adenosylmethionine carrier 1, chloroplastic/mitochondrial [Camellia sinensis]	cellular component: cellular anatomical entity (GO:0110165)
HD.02005175	HD.02005175	LOC114322945	6.96687	7.52215	7.27221	0.604216	0.598374	0.791781	1.61254	1.98562	1.93053	2.27566e-74	-3.22008	down	2.60237e-18	-1.00656	down	4.86134e-18	-2.12299	down	[Q]	Secondary metabolites biosynthesis, transport and catabolism	Molecular Function: copper ion binding (GO:0005507);; Molecular Function: primary amine oxidase activity (GO:0008131);; Biological Process: amine metabolic process (GO:0009308);; Molecular Function: quinone binding (GO:0048038);;	K00276|0.0e+00|pper:18777108|K00276 primary-amine oxidase [EC:1.4.3.21] | (RefSeq) uncharacterized protein LOC18777108	Glycine, serine and threonine metabolism (ko00260);; Tyrosine metabolism (ko00350);; Phenylalanine metabolism (ko00360);; beta-Alanine metabolism (ko00410);; Isoquinoline alkaloid biosynthesis (ko00950);; Tropane, piperidine and pyridine alkaloid biosynthesis (ko00960)	[Q]	Secondary metabolites biosynthesis, transport and catabolism	Copper amine oxidase, enzyme domain	Primary amine oxidase 2 OS=Arabidopsis thaliana OX=3702 GN=At1g31672 PE=3 SV=1	Q	Secondary metabolites biosynthesis, transport and catabolism	uncharacterized protein LOC114322945 [Camellia sinensis]	molecular function: binding (GO:0005488);; biological process: metabolic process (GO:0008152);; molecular function: catalytic activity (GO:0003824)
HD.02005222	HD.02005222	LOC114290203	13.468	12.2964	12.2571	2.46354	2.92895	2.84079	0.14188	0.647113	0.45274	7.28072e-13	-1.9782	down	3.06187e-25	-3.87647	down	0.00361464	1.97935	up	--	--	--	--	--	--	--	--	--	--	--	uncharacterized protein LOC114290203 [Camellia sinensis]	--
HD.02005578	HD.02005578	LOC114321758	21.2235	21.3265	21.7701	9.53443	9.38902	7.80794	40.5851	38.0592	34.7315	2.62794e-07	-1.0447	down	3.07567e-69	1.78448	up	1.83252e-66	-2.73814	down	--	--	--	K03283|4.7e-48|rcu:8265956|K03283 heat shock 70kDa protein 1/2/6/8 | (RefSeq) heat shock cognate 70 kDa protein 2	Spliceosome (ko03040);; Protein processing in endoplasmic reticulum (ko04141);; Endocytosis (ko04144)	[O]	Posttranslational modification, protein turnover, chaperones	Hsp70 protein	Heat shock cognate 70 kDa protein 1 OS=Solanum lycopersicum OX=4081 GN=HSC-I PE=2 SV=1	O	Posttranslational modification, protein turnover, chaperones	heat shock cognate 70 kDa protein 1-like [Camellia sinensis]	--
HD.02005663	HD.02005663	--	44.2614	42.4122	42.8489	1.55059	1.24931	0.691696	3.25528	2.56564	2.77557	5.00366e-168	-4.97525	down	4.88699e-187	-2.9373	down	3.93437e-09	-1.95177	down	[F]	Nucleotide transport and metabolism	Biological Process: deoxyribonucleotide biosynthetic process (GO:0009263);; Molecular Function: oxidoreductase activity (GO:0016491);;	K10808|7.8e-175|dcr:108210735|K10808 ribonucleoside-diphosphate reductase subunit M2 [EC:1.17.4.1] | (RefSeq) ribonucleoside-diphosphate reductase small chain	Purine metabolism (ko00230);; Pyrimidine metabolism (ko00240);; Glutathione metabolism (ko00480)	[F]	Nucleotide transport and metabolism	Ribonucleotide reductase, small chain	Ribonucleoside-diphosphate reductase small chain OS=Nicotiana tabacum OX=4097 PE=2 SV=1	F	Nucleotide transport and metabolism	hypothetical protein HYC85_004528 [Camellia sinensis]	biological process: metabolic process (GO:0008152);; biological process: cellular process (GO:0009987);; molecular function: catalytic activity (GO:0003824)
HD.02006102	HD.02006102	LOC114319897	1.20273	1.40378	1.65786	3.99815	8.24049	13.1692	10.7475	11.6718	11.1939	1.42195e-08	2.76081	up	6.522e-63	3.91547	up	0.00143498	-1.06734	down	--	--	Biological Process: response to oxidative stress (GO:0006979);;	--	--	--	--	--	--	--	--	uncharacterized protein LOC114319897 [Camellia sinensis]	biological process: response to stimulus (GO:0050896)
HD.02006175	HD.02006175	--	5.01242	5.98368	5.51887	22.093	20.3831	21.1781	38.4301	37.534	38.9996	5.87126e-83	2.16062	up	0	3.76495	up	4.8963e-102	-1.51419	down	--	--	Cellular Component: integral component of membrane (GO:0016021);; Molecular Function: transferase activity, transferring acyl groups other than amino-acyl groups (GO:0016747);;	K13065|1.4e-217|dzi:111274376|K13065 shikimate O-hydroxycinnamoyltransferase [EC:2.3.1.133] | (RefSeq) LOW QUALITY PROTEIN: shikimate O-hydroxycinnamoyltransferase-like	Phenylpropanoid biosynthesis (ko00940);; Flavonoid biosynthesis (ko00941);; Stilbenoid, diarylheptanoid and gingerol biosynthesis (ko00945)	--	--	Transferase family	Shikimate O-hydroxycinnamoyltransferase OS=Nicotiana tabacum OX=4097 GN=HST PE=1 SV=1	S	Function unknown	hypothetical protein TEA_010466 [Camellia sinensis var. sinensis]	cellular component: cellular anatomical entity (GO:0110165);; molecular function: catalytic activity (GO:0003824)
HD.02006180	HD.02006180	--	9.43879	8.46951	8.57635	29.9868	28.6844	28.7101	54.0518	54.571	53.5392	1.79804e-149	1.93852	up	0	3.5831	up	6.29769e-192	-1.55369	down	--	--	Cellular Component: integral component of membrane (GO:0016021);; Molecular Function: transferase activity, transferring acyl groups other than amino-acyl groups (GO:0016747);;	K13065|9.2e-217|dzi:111274376|K13065 shikimate O-hydroxycinnamoyltransferase [EC:2.3.1.133] | (RefSeq) LOW QUALITY PROTEIN: shikimate O-hydroxycinnamoyltransferase-like	Phenylpropanoid biosynthesis (ko00940);; Flavonoid biosynthesis (ko00941);; Stilbenoid, diarylheptanoid and gingerol biosynthesis (ko00945)	--	--	Transferase family	Shikimate O-hydroxycinnamoyltransferase OS=Nicotiana tabacum OX=4097 GN=HST PE=1 SV=1	S	Function unknown	hypothetical protein TEA_010466 [Camellia sinensis var. sinensis]	cellular component: cellular anatomical entity (GO:0110165);; molecular function: catalytic activity (GO:0003824)
HD.02007624	HD.02007624	LOC114265848	2.85799	3.0609	3.11191	11.1922	10.7944	12.9221	0.531584	0.687331	0.337486	8.75725e-53	2.16442	up	3.60132e-10	-1.5599	down	9.83437e-70	3.81501	up	--	--	--	--	--	--	--	--	--	S	Function unknown	disease resistance RPP13-like protein 4 [Camellia sinensis]	--
HD.02007637	HD.02007637	LOC114265848	2.44001	4.19532	2.97187	11.1968	11.8844	15.7829	0.527511	0.544593	0.568555	1.97425e-26	2.2278	up	4.92962e-11	-1.57109	down	4.47934e-88	3.88981	up	--	--	--	--	--	--	--	--	--	S	Function unknown	disease resistance RPP13-like protein 4 [Camellia sinensis]	--
HD.02008645	HD.02008645	LOC114269618	7.6854	8.33835	7.48656	3.6517	3.08559	2.04803	10.2795	10.0181	9.96957	2.62753e-09	-1.19889	down	7.54589e-84	1.33314	up	1.58588e-56	-2.44105	down	--	--	Cellular Component: nucleus (GO:0005634);; Cellular Component: cytosol (GO:0005829);; Cellular Component: plasma membrane (GO:0005886);;	--	--	--	--	--	--	T	Signal transduction mechanisms	uncharacterized protein LOC114269618 [Camellia sinensis]	cellular component: intracellular (GO:0005622);; cellular component: cellular anatomical entity (GO:0110165)
HD.02009604	HD.02009604	--	1.28359	0.860786	0.802484	617.822	641.7	636.151	1251.89	1286.28	1274.17	0	9.49597	up	0	11.2563	up	0	-1.66983	down	--	--	--	--	--	--	--	--	--	--	--	hypothetical protein HYC85_004017 [Camellia sinensis]	--
HD.02010859	HD.02010859	LOC114274614	3.76861	4.38706	3.35617	44.2173	38.1037	37.4463	250.881	247.722	246.036	5.17856e-70	3.5898	up	0	6.97808	up	0	-3.29603	down	--	--	Molecular Function: monooxygenase activity (GO:0004497);; Molecular Function: iron ion binding (GO:0005506);; Molecular Function: oxidoreductase activity, acting on paired donors, with incorporation or reduction of molecular oxygen (GO:0016705);; Molecular Function: heme binding (GO:0020037);;	K23810|2.7e-16|vvi:100855232|K23810 (E)-8-carboxylinalool synthase [EC:1.14.14.-] | (RefSeq) geraniol 8-hydroxylase	Monoterpenoid biosynthesis (ko00902)	--	--	--	Geraniol 8-hydroxylase OS=Swertia mussotii OX=137888 GN=CYP76B10 PE=1 SV=1	Q	Secondary metabolites biosynthesis, transport and catabolism	geraniol 8-hydroxylase-like [Camellia sinensis]	biological process: metabolic process (GO:0008152);; molecular function: catalytic activity (GO:0003824);; molecular function: binding (GO:0005488)
HD.02011106	HD.02011106	--	0.972413	0.98259	0.740536	1.95643	1.66289	1.57765	0.078143	0.132587	0.176632	0.00208061	1.14964	up	0.000954888	-1.78971	down	3.80832e-08	3.0289	up	--	--	--	--	--	--	--	--	--	--	--	hypothetical protein TEA_007891 [Camellia sinensis var. sinensis]	--
HD.02011591	HD.02011591	LOC114275769	78.0046	77.3245	78.0269	20.2474	18.3605	19.5044	126.06	123.818	123.888	1.11813e-263	-1.78931	down	0	1.64812	up	0	-3.34688	down	[HI]	Coenzyme transport and metabolism;; Lipid transport and metabolism	Molecular Function: 1-deoxy-D-xylulose-5-phosphate synthase activity (GO:0008661);; Biological Process: terpenoid biosynthetic process (GO:0016114);;	K01662|0.0e+00|vvi:100247834|K01662 1-deoxy-D-xylulose-5-phosphate synthase [EC:2.2.1.7] | (RefSeq) probable 1-deoxy-D-xylulose-5-phosphate synthase 2, chloroplastic	Thiamine metabolism (ko00730);; Terpenoid backbone biosynthesis (ko00900)	[G]	Carbohydrate transport and metabolism	1-deoxy-D-xylulose-5-phosphate synthase	Probable 1-deoxy-D-xylulose-5-phosphate synthase 2, chloroplastic OS=Oryza sativa subsp. japonica OX=39947 GN=Os07g0190000 PE=2 SV=1	G	Carbohydrate transport and metabolism	probable 1-deoxy-D-xylulose-5-phosphate synthase 2, chloroplastic [Camellia sinensis]	molecular function: catalytic activity (GO:0003824);; biological process: metabolic process (GO:0008152);; biological process: cellular process (GO:0009987)
HD.02012042	HD.02012042	LOC114311409	0.100194	0.088407	0.062762	0.857922	1.44905	1.81424	4.86589	0.785341	2.11163	2.92862e-09	4.16061	up	3.20628e-11	5.80983	up	0.00228998	-1.56063	down	--	--	Cellular Component: Golgi membrane (GO:0000139);; Biological Process: protein glycosylation (GO:0006486);; Cellular Component: integral component of membrane (GO:0016021);; Molecular Function: transferase activity, transferring glycosyl groups (GO:0016757);;	--	--	[G]	Carbohydrate transport and metabolism	Galactosyltransferase	--	G	Carbohydrate transport and metabolism	beta-1,3-galactosyltransferase 6 [Camellia sinensis]	cellular component: cellular anatomical entity (GO:0110165);; biological process: metabolic process (GO:0008152);; biological process: cellular process (GO:0009987);; molecular function: catalytic activity (GO:0003824)
HD.02012417	HD.02012417	LOC114312708	2.75752	3.36558	3.77216	22.6619	20.9301	20.3722	0.609043	0.46059	0.264561	2.81781e-51	2.90449	up	5.7087e-06	-1.87647	down	3.85237e-56	4.86947	up	--	--	--	--	--	--	--	--	--	--	--	uncharacterized protein LOC114312708 [Camellia sinensis]	--
HD.02012843	HD.02012843	--	222.675	234.251	235.756	29.3908	29.218	26.4611	38.636	38.6707	37.1801	0	-2.80725	down	5.31124e-205	-1.6273	down	4.3895e-23	-1.0901	down	[O]	Posttranslational modification, protein turnover, chaperones	Molecular Function: ATP binding (GO:0005524);; Biological Process: protein folding (GO:0006457);; Molecular Function: transition metal ion binding (GO:0046914);; Biological Process: positive regulation of superoxide dismutase activity (GO:1901671);;	K04078|8.7e-67|vvi:100232962|K04078 chaperonin GroES | (RefSeq) CPN21; 20 kDa chaperonin, chloroplastic	--	[O]	Posttranslational modification, protein turnover, chaperones	Chaperonin 10 Kd subunit	20 kDa chaperonin, chloroplastic OS=Arabidopsis thaliana OX=3702 GN=CPN20 PE=1 SV=2	O	Posttranslational modification, protein turnover, chaperones	hypothetical protein HYC85_003701 [Camellia sinensis]	molecular function: binding (GO:0005488);; biological process: cellular process (GO:0009987);; biological process: biological regulation (GO:0065007)
HD.02G0001070	HD.02G0001070	LOC114291764	6.62613	7.55791	6.76832	1.13696	1.81416	1.71963	0.319922	0.210723	0.182251	4.37898e-21	-1.945	down	1.36436e-77	-3.86914	down	1.23381e-07	2.02059	up	--	--	Cellular Component: Golgi apparatus (GO:0005794);; Biological Process: protein glycosylation (GO:0006486);; Cellular Component: integral component of membrane (GO:0016021);; Molecular Function: transferase activity, transferring glycosyl groups (GO:0016757);; Molecular Function: carbohydrate binding (GO:0030246);;	K20843|9.6e-278|vvi:100263146|K20843 hydroxyproline O-galactosyltransferase 2/3/4/5/6 [EC:2.4.1.-] | (RefSeq) hydroxyproline O-galactosyltransferase GALT3	--	[G]	Carbohydrate transport and metabolism	Galactosyltransferase	Hydroxyproline O-galactosyltransferase GALT3 OS=Arabidopsis thaliana OX=3702 GN=GALT3 PE=2 SV=1	G	Carbohydrate transport and metabolism	hydroxyproline O-galactosyltransferase GALT3 isoform X1 [Camellia sinensis]	cellular component: intracellular (GO:0005622);; cellular component: cellular anatomical entity (GO:0110165);; biological process: metabolic process (GO:0008152);; biological process: cellular process (GO:0009987);; molecular function: catalytic activity (GO:0003824);; molecular function: binding (GO:0005488)
HD.02G0001190	HD.02G0001190	LOC114264779	0.846748	1.01133	0.801391	2.54666	2.83641	2.00343	4.37396	3.87536	4.07449	2.1906e-12	1.6881	up	2.018e-130	3.176	up	2.2204e-18	-1.39718	down	[ET]	Amino acid transport and metabolism;; Signal transduction mechanisms	Biological Process: protein glycosylation (GO:0006486);; Molecular Function: acetylglucosaminyltransferase activity (GO:0008375);; Molecular Function: ligand-gated ion channel activity (GO:0015276);; Cellular Component: integral component of membrane (GO:0016021);;	K05387|0.0e+00|qsu:112010597|K05387 glutamate receptor, ionotropic, plant | (RefSeq) glutamate receptor 3.2-like	--	[PET]	Inorganic ion transport and metabolism;; Amino acid transport and metabolism;; Signal transduction mechanisms	Receptor family ligand binding region	Glutamate receptor 3.1 OS=Arabidopsis thaliana OX=3702 GN=GLR3.1 PE=2 SV=3	--	--	glutamate receptor 3.1-like [Camellia sinensis]	biological process: metabolic process (GO:0008152);; biological process: cellular process (GO:0009987);; molecular function: catalytic activity (GO:0003824);; biological process: localization (GO:0051179);; molecular function: transporter activity (GO:0005215);; cellular component: cellular anatomical entity (GO:0110165)
HD.02G0002080	HD.02G0002080	--	6.25308	6.55978	6.45116	1.82339	1.93956	1.6032	6.78719	6.06124	7.02371	9.85712e-31	-1.62459	down	6.24772e-38	1.01296	up	3.94388e-84	-2.54728	down	--	--	Biological Process: reproduction (GO:0000003);; Biological Process: cell cycle checkpoint (GO:0000075);; Biological Process: mitotic cell cycle (GO:0000278);; Biological Process: developmental process involved in reproduction (GO:0003006);; Cellular Component: cellular_component (GO:0005575);; Cellular Component: intracellular (GO:0005622);; Cellular Component: obsolete cell (GO:0005623);; Cellul…	K09291|0.0e+00|vvi:100251875|K09291 nucleoprotein TPR | (RefSeq) nuclear-pore anchor	RNA transport (ko03013)	[S]	Function unknown	--	Nuclear-pore anchor OS=Arabidopsis thaliana OX=3702 GN=NUA PE=1 SV=1	Z	Cytoskeleton	hypothetical protein HYC85_014982 [Camellia sinensis]	biological process: reproduction (GO:0000003);; biological process: cellular process (GO:0009987);; biological process: biological regulation (GO:0065007);; biological process: reproductive process (GO:0022414);; biological process: developmental process (GO:0032502);; cellular component: intracellular (GO:0005622);; cellular component: cellular anatomical entity (GO:0110165);; cellular component…
HD.02G0002380	HD.02G0002380	LOC114266051	77.1581	72.4074	75.5066	14.5079	18.1249	14.7365	4.11045	3.46242	3.22442	8.79573e-88	-2.02908	down	0	-3.4073	down	3.75479e-18	1.47041	up	--	--	Cellular Component: nucleus (GO:0005634);; Molecular Function: protein heterodimerization activity (GO:0046982);;	K08066|3.6e-106|dzi:111298936|K08066 nuclear transcription factor Y, gamma | (RefSeq) nuclear transcription factor Y subunit C-2-like	--	[K]	Transcription	Histone-like transcription factor (CBF/NF-Y) and archaeal histone	Nuclear transcription factor Y subunit C-4 OS=Oryza sativa subsp. japonica OX=39947 GN=NFYC4 PE=1 SV=1	B	Chromatin structure and dynamics	nuclear transcription factor Y subunit C-2 [Camellia sinensis]	cellular component: intracellular (GO:0005622);; cellular component: cellular anatomical entity (GO:0110165);; molecular function: binding (GO:0005488)
HD.02G0002420	HD.02G0002420	--	173.851	166.304	167.851	11.4643	12.9326	8.11253	20.3298	18.9674	19.7403	1.66803e-79	-3.74638	down	0	-2.1361	down	1.54639e-30	-1.51994	down	[G]	Carbohydrate transport and metabolism	Molecular Function: phosphoglycerate kinase activity (GO:0004618);; Molecular Function: ATP binding (GO:0005524);; Biological Process: glycolytic process (GO:0006096);;	K00927|1.4e-228|cmax:111499738|K00927 phosphoglycerate kinase [EC:2.7.2.3] | (RefSeq) phosphoglycerate kinase, chloroplastic	Glycolysis / Gluconeogenesis (ko00010);; Carbon fixation in photosynthetic organisms (ko00710);; Carbon metabolism (ko01200);; Biosynthesis of amino acids (ko01230)	[G]	Carbohydrate transport and metabolism	Phosphoglycerate kinase	Phosphoglycerate kinase, chloroplastic OS=Nicotiana tabacum OX=4097 PE=2 SV=1	G	Carbohydrate transport and metabolism	hypothetical protein HYC85_014955 [Camellia sinensis]	biological process: metabolic process (GO:0008152);; biological process: cellular process (GO:0009987);; molecular function: catalytic activity (GO:0003824);; molecular function: binding (GO:0005488)
HD.02G0002510	HD.02G0002510	LOC114270640	0.245162	0.762449	0.535205	1.42071	1.75207	1.12993	2.84078	2.77249	2.79598	0.00145782	1.69033	up	4.11365e-35	3.39937	up	5.70071e-09	-1.62152	down	--	--	Molecular Function: DNA binding (GO:0003677);; Cellular Component: nucleus (GO:0005634);;	K09422|4.2e-68|tcc:18594753|K09422 transcription factor MYB, plant | (RefSeq) myb-related protein Myb4	--	[K]	Transcription	Myb-like DNA-binding domain	Transcription factor MYB58 OS=Arabidopsis thaliana OX=3702 GN=MYB58 PE=2 SV=1	--	--	transcription factor MYB63-like [Camellia sinensis]	molecular function: binding (GO:0005488);; cellular component: intracellular (GO:0005622);; cellular component: cellular anatomical entity (GO:0110165)
HD.02G0002890	HD.02G0002890	LOC114309586	5.44087	5.32052	5.74172	0.755097	1.25431	1.31857	30.8464	30.6653	32.641	8.06429e-14	-2.08873	down	0	3.47959	up	3.6888e-293	-5.48392	down	[M]	Cell wall/membrane/envelope biogenesis	Molecular Function: protein kinase activity (GO:0004672);; Molecular Function: ATP binding (GO:0005524);;	K01180|5.0e-64|cmax:111487562|K01180 endo-1,3(4)-beta-glucanase [EC:3.2.1.6] | (RefSeq) uncharacterized protein LOC111487562	--	[T]	Signal transduction mechanisms	Protein kinase domain	Cold-responsive protein kinase 1 OS=Arabidopsis thaliana OX=3702 GN=CRPK1 PE=1 SV=1	T	Signal transduction mechanisms	cold-responsive protein kinase 1-like [Camellia sinensis]	biological process: metabolic process (GO:0008152);; biological process: cellular process (GO:0009987);; molecular function: catalytic activity (GO:0003824);; molecular function: binding (GO:0005488)
HD.02G0003110	HD.02G0003110	LOC114314751	3.25232	3.08037	3.30495	6.42929	6.57329	6.19349	12.9938	12.0929	12.767	9.9637e-22	1.21073	up	0	2.94111	up	1.43155e-73	-1.6399	down	[K]	Transcription	Molecular Function: voltage-gated chloride channel activity (GO:0005247);; Cellular Component: integral component of membrane (GO:0016021);;	--	--	[P]	Inorganic ion transport and metabolism	Voltage gated chloride channel	Chloride channel protein CLC-f OS=Arabidopsis thaliana OX=3702 GN=CLC-F PE=2 SV=2	P	Inorganic ion transport and metabolism	chloride channel protein CLC-f [Camellia sinensis]	biological process: cellular process (GO:0009987);; biological process: localization (GO:0051179);; molecular function: transporter activity (GO:0005215);; cellular component: cellular anatomical entity (GO:0110165)
HD.02G0003130	HD.02G0003130	LOC114314752	2.08302	2.08859	2.09601	4.77866	3.31509	4.08836	9.11131	8.84357	8.92546	3.36645e-10	1.17232	up	1.287e-263	3.06674	up	4.07015e-45	-1.80318	down	--	--	--	--	--	--	--	--	Uncharacterized protein At4g26450 OS=Arabidopsis thaliana OX=3702 GN=At4g26450 PE=4 SV=1	--	--	uncharacterized protein At4g26450 isoform X2 [Camellia sinensis]	--
HD.02G0003280	HD.02G0003280	LOC114314766	322.428	321.383	322.523	14.7891	15.3321	15.1458	73.5717	72.9227	70.4659	0	-4.199	down	0	-1.18641	down	0	-2.92203	down	[G]	Carbohydrate transport and metabolism	Molecular Function: catalytic activity (GO:0003824);;	K06617|0.0e+00|vvi:100253252|K06617 raffinose synthase [EC:2.4.1.82] | (RefSeq) probable galactinol--sucrose galactosyltransferase 1	Galactose metabolism (ko00052)	--	--	Raffinose synthase or seed imbibition protein Sip1	Probable galactinol--sucrose galactosyltransferase 1 OS=Arabidopsis thaliana OX=3702 GN=RFS1 PE=2 SV=1	S	Function unknown	probable galactinol--sucrose galactosyltransferase 1 [Camellia sinensis]	molecular function: catalytic activity (GO:0003824)
HD.02G0003440	HD.02G0003440	LOC114303293	20.2754	21.9255	21.3069	3.37906	4.26133	2.44166	1.07477	1.17304	0.781842	1.64347e-30	-2.43257	down	6.00698e-79	-3.4054	down	0.00683977	1.06246	up	[O]	Posttranslational modification, protein turnover, chaperones	Molecular Function: peptidyl-prolyl cis-trans isomerase activity (GO:0003755);;	K01802|1.0e-10|qsu:112012706|K01802 peptidylprolyl isomerase [EC:5.2.1.8] | (RefSeq) peptidyl-prolyl cis-trans isomerase FKBP16-3, chloroplastic-like isoform X1	--	[O]	Posttranslational modification, protein turnover, chaperones	FKBP-type peptidyl-prolyl cis-trans isomerase	Peptidyl-prolyl cis-trans isomerase FKBP16-1, chloroplastic OS=Arabidopsis thaliana OX=3702 GN=FKBP16-1 PE=2 SV=1	O	Posttranslational modification, protein turnover, chaperones	peptidyl-prolyl cis-trans isomerase FKBP16-1, chloroplastic isoform X4 [Camellia sinensis]	molecular function: catalytic activity (GO:0003824)
HD.02G0003500	HD.02G0003500	LOC114303238	2.84018	2.38616	2.26172	7.55476	4.77544	7.66149	0.498933	0.664028	0.712406	4.35129e-13	1.62955	up	1.93536e-05	-1.01401	down	2.99454e-27	2.73439	up	--	--	Cellular Component: integral component of membrane (GO:0016021);;	K13148|2.8e-26|egu:105053331|K13148 integrator complex subunit 11 [EC:3.1.27.-] | (RefSeq) uncharacterized protein LOC105053331	--	[O]	Posttranslational modification, protein turnover, chaperones	Ring finger domain	E3 ubiquitin-protein ligase ATL41 OS=Arabidopsis thaliana OX=3702 GN=ATL41 PE=1 SV=1	O	Posttranslational modification, protein turnover, chaperones	E3 ubiquitin-protein ligase At1g63170-like isoform X2 [Camellia sinensis]	cellular component: cellular anatomical entity (GO:0110165)
HD.02G0003630	HD.02G0003630	LOC114303096	0.914186	0.872625	1.07297	5.62875	5.71487	6.65135	9.04218	9.00114	9.4997	9.6541e-51	2.86181	up	2.00679e-257	4.22661	up	2.72582e-27	-1.27535	down	--	--	Cellular Component: integral component of membrane (GO:0016021);; Molecular Function: cellulose synthase (UDP-forming) activity (GO:0016760);; Biological Process: cellulose biosynthetic process (GO:0030244);;	K10999|1.5e-106|nto:104088662|K10999 cellulose synthase A [EC:2.4.1.12] | (RefSeq) LOW QUALITY PROTEIN: cellulose synthase A catalytic subunit 8 [UDP-forming]-like	--	--	--	Cellulose synthase	Cellulose synthase-like protein E6 OS=Oryza sativa subsp. japonica OX=39947 GN=CSLE6 PE=2 SV=1	G	Carbohydrate transport and metabolism	cellulose synthase-like protein E6 [Camellia sinensis]	cellular component: cellular anatomical entity (GO:0110165);; molecular function: catalytic activity (GO:0003824);; biological process: metabolic process (GO:0008152);; biological process: cellular process (GO:0009987)
HD.02G0003800	HD.02G0003800	--	9.31786	7.95549	9.52122	4.23886	2.21957	2.75495	11.1202	9.879	11.0791	9.27213e-09	-1.32235	down	2.08254e-45	1.22826	up	3.87187e-43	-2.45857	down	--	--	Molecular Function: RNA binding (GO:0003723);;	K14398|5.1e-224|ini:109187898|K14398 cleavage and polyadenylation specificity factor subunit 6/7 | (RefSeq) cleavage and polyadenylation specificity factor subunit CG7185	mRNA surveillance pathway (ko03015)	[R]	General function prediction only	RNA recognition motif. (a.k.a. RRM, RBD, or RNP domain)	--	A	RNA processing and modification	hypothetical protein HYC85_014814 [Camellia sinensis]	molecular function: binding (GO:0005488)
HD.02G0003850	HD.02G0003850	LOC114302658	2.01878	2.49534	2.65146	17.3383	20.5414	15.5255	0.405542	0.533679	0.535919	7.04459e-50	3.11124	up	0.00071133	-1.26877	down	7.61509e-58	4.47225	up	--	--	Cellular Component: integral component of membrane (GO:0016021);;	--	--	--	--	--	--	--	--	uncharacterized protein LOC114302658 [Camellia sinensis]	cellular component: cellular anatomical entity (GO:0110165)
HD.02G0004280	HD.02G0004280	LOC114289277	0.96556	1.30193	1.14176	0.606099	0.264125	0.248435	2.64513	2.7106	2.80881	0.000614221	-1.38185	down	6.6493e-69	2.22754	up	8.13666e-43	-3.51574	down	[V]	Defense mechanisms	Molecular Function: ATP binding (GO:0005524);; Cellular Component: integral component of membrane (GO:0016021);; Molecular Function: ATPase activity (GO:0016887);; Molecular Function: ATPase-coupled transmembrane transporter activity (GO:0042626);;	K05666|0.0e+00|mesc:110610975|K05666 ATP-binding cassette, subfamily C (CFTR/MRP), member 2 | (RefSeq) ABC transporter C family member 3-like	ABC transporters (ko02010)	[Q]	Secondary metabolites biosynthesis, transport and catabolism	ABC transporter transmembrane region	ABC transporter C family member 3 OS=Arabidopsis thaliana OX=3702 GN=ABCC3 PE=1 SV=1	Q	Secondary metabolites biosynthesis, transport and catabolism	ABC transporter C family member 3-like [Camellia sinensis]	molecular function: binding (GO:0005488);; cellular component: cellular anatomical entity (GO:0110165);; molecular function: catalytic activity (GO:0003824);; biological process: cellular process (GO:0009987);; biological process: localization (GO:0051179);; molecular function: transporter activity (GO:0005215)
HD.02G0004540	HD.02G0004540	LOC114268700	6.88634	7.18602	6.49813	14.6484	14.7785	17.6255	21.4007	22.4685	21.9746	2.31494e-39	1.40912	up	0	2.6472	up	5.53706e-42	-1.14763	down	--	--	Molecular Function: actin filament binding (GO:0051015);; Biological Process: actin filament bundle assembly (GO:0051017);;	K17275|0.0e+00|jre:108984777|K17275 plastin-1 | (RefSeq) fimbrin-1	--	[Z]	Cytoskeleton	Calponin homology (CH) domain	Fimbrin-3 OS=Arabidopsis thaliana OX=3702 GN=FIM3 PE=3 SV=1	Z	Cytoskeleton	LOW QUALITY PROTEIN: fimbrin-1-like [Camellia sinensis]	molecular function: binding (GO:0005488);; biological process: cellular process (GO:0009987)
HD.02G0004710	HD.02G0004710	--	43.5418	45.6436	47.371	331.015	366.77	367.306	75.7694	81.4138	74.1029	0	3.17918	up	6.71554e-161	1.72815	up	1.76774e-114	1.54127	up	--	--	Cellular Component: mitochondrial inner membrane (GO:0005743);; Biological Process: mitochondrial pyruvate transmembrane transport (GO:0006850);;	K22139|5.6e-45|qsu:112012961|K22139 mitochondrial pyruvate carrier 2 | (RefSeq) mitochondrial pyruvate carrier 4-like	--	[S]	Function unknown	Mitochondrial pyruvate carriers	Mitochondrial pyruvate carrier 4 OS=Arabidopsis thaliana OX=3702 GN=MPC4 PE=3 SV=1	C	Energy production and conversion	hypothetical protein HYC85_014872 [Camellia sinensis]	cellular component: intracellular (GO:0005622);; cellular component: cellular anatomical entity (GO:0110165);; biological process: cellular process (GO:0009987);; biological process: localization (GO:0051179)
HD.02G0004970	HD.02G0004970	LOC114308601	0.2014	0.347207	0.314741	3.86529	3.01104	3.59525	0.521546	0.463728	0.626483	4.25849e-51	3.79722	up	1.29278e-09	1.85576	up	2.62915e-20	2.0335	up	[T]	Signal transduction mechanisms	Molecular Function: protein serine/threonine kinase activity (GO:0004674);; Molecular Function: ATP binding (GO:0005524);; Cellular Component: integral component of membrane (GO:0016021);;	K20181|5.6e-110|mtr:MTR_5g026090|K20181 vacuolar protein sorting-associated protein 18 | (RefSeq) vacuolar sorting-associated-like protein	--	--	--	Protein kinase domain	Receptor kinase-like protein Xa21 OS=Oryza sativa subsp. indica OX=39946 GN=XA21 PE=1 SV=1	T	Signal transduction mechanisms	receptor kinase-like protein Xa21 isoform X1 [Camellia sinensis]	biological process: metabolic process (GO:0008152);; biological process: cellular process (GO:0009987);; molecular function: catalytic activity (GO:0003824);; molecular function: binding (GO:0005488);; cellular component: cellular anatomical entity (GO:0110165)
HD.02G0005350	HD.02G0005350	LOC114274998	18.4242	18.7352	19.8579	133.401	123.102	119.893	26.298	25.0544	24.7053	0	2.93779	up	8.70795e-71	1.38368	up	3.49743e-111	1.64463	up	--	--	Molecular Function: electron transfer activity (GO:0009055);; Cellular Component: integral component of membrane (GO:0016021);;	--	--	--	--	Plastocyanin-like domain	Early nodulin-like protein 3 OS=Arabidopsis thaliana OX=3702 GN=At5g25090 PE=2 SV=2	S	Function unknown	early nodulin-like protein 1 [Camellia sinensis]	biological process: metabolic process (GO:0008152);; molecular function: catalytic activity (GO:0003824);; cellular component: cellular anatomical entity (GO:0110165)
HD.02G0005640	HD.02G0005640	LOC114321626	19.8039	19.3193	19.1381	10.6836	4.91157	6.07924	1.7577	2.61365	2.22507	6.1451e-07	-1.21141	down	1.28831e-60	-2.16827	down	0.000341117	1.04501	up	--	--	--	--	--	--	--	Domain of unknown function (DUF1995)	--	S	Function unknown	uncharacterized protein LOC114321626 [Camellia sinensis]	--
HD.02G0005660	HD.02G0005660	--	16.2596	15.4576	15.5124	5.82502	5.76213	6.85623	1.68486	1.62853	1.62536	6.86392e-30	-1.1412	down	1.11064e-136	-2.28554	down	1.18266e-15	1.23552	up	--	--	Molecular Function: microtubule motor activity (GO:0003777);; Molecular Function: ATP binding (GO:0005524);; Cellular Component: microtubule (GO:0005874);; Biological Process: microtubule-based movement (GO:0007018);; Molecular Function: microtubule binding (GO:0008017);;	K10405|5.5e-312|sind:105176730|K10405 kinesin family member C1 | (RefSeq) kinesin-like protein KIN-14N	--	[Z]	Cytoskeleton	Kinesin motor domain	Kinesin-like protein KIN-14C OS=Arabidopsis thaliana OX=3702 GN=KIN14C PE=2 SV=1	Z	Cytoskeleton	hypothetical protein HYC85_014730 [Camellia sinensis]	molecular function: catalytic activity (GO:0003824);; molecular function: binding (GO:0005488);; cellular component: intracellular (GO:0005622);; cellular component: cellular anatomical entity (GO:0110165);; biological process: cellular process (GO:0009987)
HD.02G0005750	HD.02G0005750	LOC114277960	16.6683	16.9996	16.3888	0.82909	0.783956	1.02713	1.2687	1.14603	1.45967	6.32499e-145	-4.01872	down	6.22444e-116	-2.71906	down	0.000113811	-1.20759	down	--	--	Molecular Function: magnesium ion binding (GO:0000287);; Molecular Function: terpene synthase activity (GO:0010333);;	K15803|1.1e-211|vvi:100232954|K15803 (-)-germacrene D synthase [EC:4.2.3.75] | (RefSeq) (-)-germacrene D synthase	Sesquiterpenoid and triterpenoid biosynthesis (ko00909)	--	--	Terpene synthase family, metal binding domain	(-)-germacrene D synthase OS=Vitis vinifera OX=29760 GN=VIT_19s0014g04930 PE=1 SV=1	S	Function unknown	(-)-germacrene D synthase-like [Camellia sinensis]	molecular function: binding (GO:0005488);; molecular function: catalytic activity (GO:0003824)
HD.02G0006180	HD.02G0006180	LOC114262147	216.858	211.68	216.768	35.4677	33.5144	35.1774	5.99267	4.75213	5.06405	0	-2.41491	down	0	-4.37918	down	2.64235e-64	2.05671	up	--	--	Molecular Function: zinc ion binding (GO:0008270);;	--	--	--	--	B-box zinc finger	--	S	Function unknown	B-box zinc finger protein 21-like [Camellia sinensis]	molecular function: binding (GO:0005488)
HD.02G0006280	HD.02G0006280	LOC114319787	10.5917	11.7381	10.7784	3.80191	4.7536	4.85442	13.9741	14.6168	13.4821	1.67554e-12	-1.08598	down	3.65305e-66	1.31388	up	1.08369e-74	-2.31019	down	[IR]	Lipid transport and metabolism;; General function prediction only	Molecular Function: NAD+ kinase activity (GO:0003951);; Molecular Function: diacylglycerol kinase activity (GO:0004143);; Molecular Function: ATP binding (GO:0005524);; Biological Process: protein kinase C-activating G protein-coupled receptor signaling pathway (GO:0007205);;	K00901|1.4e-231|qsu:112004695|K00901 diacylglycerol kinase (ATP) [EC:2.7.1.107] | (RefSeq) diacylglycerol kinase 5-like isoform X1	Glycerolipid metabolism (ko00561);; Glycerophospholipid metabolism (ko00564);; Phosphatidylinositol signaling system (ko04070)	[IT]	Lipid transport and metabolism;; Signal transduction mechanisms	Diacylglycerol kinase accessory domain	Diacylglycerol kinase 5 OS=Arabidopsis thaliana OX=3702 GN=DGK5 PE=2 SV=1	--	--	diacylglycerol kinase 5-like [Camellia sinensis]	biological process: metabolic process (GO:0008152);; biological process: cellular process (GO:0009987);; molecular function: catalytic activity (GO:0003824);; molecular function: binding (GO:0005488);; biological process: signaling (GO:0023052);; biological process: response to stimulus (GO:0050896);; biological process: biological regulation (GO:0065007)
HD.02G0006310	HD.02G0006310	LOC114317755	3.26932	4.20319	3.21725	53.1001	60.6164	60.7498	115.55	120.044	113.596	1.44514e-267	4.23951	up	0	5.99237	up	6.86355e-142	-1.66292	down	[S]	Function unknown	--	--	--	--	--	Protein of unknown function (DUF1223)	--	S	Function unknown	uncharacterized protein LOC114317755 [Camellia sinensis]	--
HD.02G0006330	HD.02G0006330	--	6.12913	5.29636	5.79542	1.5795	1.17049	1.5299	0.330886	0.235776	0.164796	5.08987e-19	-1.78663	down	4.08567e-51	-3.54176	down	8.20284e-06	1.85102	up	--	--	Molecular Function: ion channel activity (GO:0005216);; Cellular Component: integral component of membrane (GO:0016021);;	K05391|0.0e+00|zju:107430493|K05391 cyclic nucleotide gated channel, plant | (RefSeq) cyclic nucleotide-gated ion channel 4	Plant-pathogen interaction (ko04626)	[PT]	Inorganic ion transport and metabolism;; Signal transduction mechanisms	Ion transport protein	Cyclic nucleotide-gated ion channel 4 OS=Arabidopsis thaliana OX=3702 GN=CNGC4 PE=2 SV=2	P	Inorganic ion transport and metabolism	Cyclic nucleotide-gated ion channel like [Actinidia chinensis var. chinensis]	biological process: cellular process (GO:0009987);; biological process: localization (GO:0051179);; molecular function: transporter activity (GO:0005215);; cellular component: cellular anatomical entity (GO:0110165)
HD.02G0006420	HD.02G0006420	--	0.710647	0.894968	0.540781	12.041	13.4878	8.20125	26.3632	25.4342	25.0466	1.20435e-49	4.17602	up	0	6.11432	up	2.02178e-37	-1.84652	down	--	--	Cellular Component: integral component of membrane (GO:0016021);;	--	--	--	--	Domain of unknown function (DUF4408)	--	S	Function unknown	hypothetical protein HYC85_015066 [Camellia sinensis]	cellular component: cellular anatomical entity (GO:0110165)
HD.02G0006560	HD.02G0006560	--	230.537	223.814	228.247	1098.38	1033.33	1029.83	1826.59	1833.86	1814.43	0	2.42782	up	0	3.97246	up	0	-1.45418	down	--	--	Molecular Function: DNA binding (GO:0003677);; Cellular Component: nucleus (GO:0005634);; Biological Process: regulation of transcription, DNA-templated (GO:0006355);;	K00521|1.4e-44|cmos:111447866|K00521 ferric-chelate reductase [EC:1.16.1.7] | (RefSeq) ferric reduction oxidase 7, chloroplastic-like	--	--	--	No apical meristem (NAM) protein	NAC domain-containing protein JA2L OS=Solanum lycopersicum OX=4081 GN=JA2L PE=2 SV=1	K	Transcription	hypothetical protein HYC85_014826 [Camellia sinensis]	molecular function: binding (GO:0005488);; cellular component: intracellular (GO:0005622);; cellular component: cellular anatomical entity (GO:0110165);; biological process: biological regulation (GO:0065007)
HD.02G0007080	HD.02G0007080	LOC114316536	9.5322	9.6178	10.1817	31.8063	29.788	25.072	52.0982	50.7369	52.7048	4.82626e-60	1.77949	up	0	3.37448	up	2.32372e-79	-1.50488	down	--	--	Cellular Component: membrane (GO:0016020);;	K20891|2.6e-146|psom:113318268|K20891 beta-glucuronosyltransferase [EC:2.4.1.-] | (RefSeq) beta-glucuronosyltransferase GlcAT14B-like	--	[G]	Carbohydrate transport and metabolism	Core-2/I-Branching enzyme	Beta-glucuronosyltransferase GlcAT14A OS=Arabidopsis thaliana OX=3702 GN=GLCAT14A PE=2 SV=1	G	Carbohydrate transport and metabolism	beta-glucuronosyltransferase GlcAT14B-like [Camellia sinensis]	cellular component: cellular anatomical entity (GO:0110165)
HD.02G0007120	HD.02G0007120	LOC114316540	4.02787	4.38106	4.08313	0.061476	0.082452	0.056736	0.480497	0.363106	0.43488	8.73959e-54	-5.72005	down	1.35313e-36	-2.31094	down	5.87431e-09	-3.31773	down	--	--	Molecular Function: GTPase activity (GO:0003924);; Molecular Function: GTP binding (GO:0005525);;	K17065|1.2e-17|fve:101305238|K17065 dynamin 1-like protein [EC:3.6.5.5] | (RefSeq) dynamin-related protein 3A-like	--	[UR]	Intracellular trafficking, secretion, and vesicular transport;; General function prediction only	Dynamin family	Dynamin-related protein 5A OS=Arabidopsis thaliana OX=3702 GN=DRP5A PE=2 SV=1	U	Intracellular trafficking, secretion, and vesicular transport	dynamin-related protein 5A-like [Camellia sinensis]	molecular function: catalytic activity (GO:0003824);; molecular function: binding (GO:0005488)
HD.02G0007420	HD.02G0007420	LOC114279241	23.7214	21.2767	22.2508	1.89424	0.68262	1.01301	0.126337	0.097621	0.226289	4.52115e-57	-3.999	down	4.00017e-133	-6.21209	down	4.35099e-05	2.29655	up	--	--	--	--	--	--	--	--	--	--	--	histone acetyltransferase KAT6B [Camellia sinensis]	--
HD.02G0007530	HD.02G0007530	LOC114279252	58.2694	59.0889	59.06	11.7589	9.62401	11.9906	1.59298	1.52891	1.17416	2.81102e-155	-2.18691	down	0	-4.38468	down	2.42522e-42	2.29074	up	--	--	Molecular Function: DNA-binding transcription factor activity (GO:0003700);;	--	--	--	--	TCP family transcription factor	Transcription factor TCP4 OS=Arabidopsis thaliana OX=3702 GN=TCP4 PE=1 SV=1	K	Transcription	transcription factor TCP4-like [Camellia sinensis]	molecular function: transcription regulator activity (GO:0140110)
HD.02G0007690	HD.02G0007690	--	30.8734	31.1832	30.4121	9.09096	9.49048	8.15088	53.9645	52.432	52.906	2.56187e-91	-1.57204	down	0	1.75328	up	0	-3.23485	down	[C]	Energy production and conversion	Biological Process: tricarboxylic acid cycle (GO:0006099);; Molecular Function: phosphoenolpyruvate carboxylase activity (GO:0008964);; Biological Process: carbon fixation (GO:0015977);;	K01595|0.0e+00|jre:108992417|K01595 phosphoenolpyruvate carboxylase [EC:4.1.1.31] | (RefSeq) phosphoenolpyruvate carboxylase, housekeeping isozyme-like	Pyruvate metabolism (ko00620);; Carbon fixation in photosynthetic organisms (ko00710);; Carbon metabolism (ko01200)	--	--	Phosphoenolpyruvate carboxylase	Phosphoenolpyruvate carboxylase 2 OS=Flaveria trinervia OX=4227 GN=PPCC PE=1 SV=1	C	Energy production and conversion	hypothetical protein HYC85_014590 [Camellia sinensis]	biological process: metabolic process (GO:0008152);; molecular function: catalytic activity (GO:0003824)
HD.02G0007720	HD.02G0007720	LOC114262821	49.3457	48.9893	48.6736	1.51692	1.17547	0.957497	2.56973	3.11023	2.60476	1.70753e-301	-5.1029	down	2.3227e-277	-3.17711	down	4.30189e-11	-1.84206	down	--	--	Cellular Component: cellular_component (GO:0005575);; Cellular Component: extracellular region (GO:0005576);; Cellular Component: cell wall (GO:0005618);; Cellular Component: intracellular (GO:0005622);; Cellular Component: obsolete cell (GO:0005623);; Cellular Component: cytoplasm (GO:0005737);; Cellular Component: vacuole (GO:0005773);; Cellular Component: vacuolar membrane (GO:0005774);; Cellu…	--	--	--	--	D-mannose binding lectin	Epidermis-specific secreted glycoprotein EP1 OS=Daucus carota OX=4039 GN=EP1 PE=1 SV=1	S	Function unknown	epidermis-specific secreted glycoprotein EP1-like [Camellia sinensis]	cellular component: cellular anatomical entity (GO:0110165);; cellular component: intracellular (GO:0005622)
HD.02G0008070	HD.02G0008070	--	0.910033	1.04168	0.860447	31.5591	28.7754	32.203	109.497	106.4	105.825	0	5.24984	up	0	7.80039	up	0	-2.4598	down	--		Molecular Function: protein kinase activity (GO:0004672);; Molecular Function: ATP binding (GO:0005524);;	K13416|8.4e-71|oeu:111411740|K13416 brassinosteroid insensitive 1-associated receptor kinase 1 [EC:2.7.10.1 2.7.11.1] | (RefSeq) BRASSINOSTEROID INSENSITIVE 1-associated receptor kinase 1-like	MAPK signaling pathway - plant (ko04016);; Plant hormone signal transduction (ko04075);; Plant-pathogen interaction (ko04626)	--	--	Protein tyrosine and serine/threonine kinase	Probable LRR receptor-like serine/threonine-protein kinase At1g53440 OS=Arabidopsis thaliana OX=3702 GN=At1g53440 PE=2 SV=2	T	Signal transduction mechanisms	hypothetical protein TEA_010785 [Camellia sinensis var. sinensis]	biological process: metabolic process (GO:0008152);; biological process: cellular process (GO:0009987);; molecular function: catalytic activity (GO:0003824);; molecular function: binding (GO:0005488)
HD.02G0008410	HD.02G0008410	LOC114274901	0.336904	0.356806	0.304693	1.21768	1.37852	0.727744	1.87322	1.31649	1.39704	0.000105282	1.93767	up	2.56013e-24	3.15398	up	0.00192883	-1.12492	down	--	--	--	--	--	--	--	--	--	S	Function unknown	uncharacterized protein LOC114274901 [Camellia sinensis]	--
HD.02G0008470	HD.02G0008470	--	1.03071	0.857955	0.875197	3.1644	3.76546	3.91065	0.217956	0.208606	0.077329	2.93894e-22	2.18602	up	0.000239923	-1.44329	down	4.78375e-29	3.71792	up	[G]	Carbohydrate transport and metabolism	Molecular Function: zinc ion binding (GO:0008270);; Molecular Function: oxidoreductase activity (GO:0016491);;	K23232|4.2e-153|nau:109215604|K23232 8-hydroxygeraniol dehydrogenase [EC:1.1.1.324] | (RefSeq) 8-hydroxygeraniol dehydrogenase-like	Monoterpenoid biosynthesis (ko00902)	[Q]	Secondary metabolites biosynthesis, transport and catabolism	Alcohol dehydrogenase GroES-like domain	Probable mannitol dehydrogenase OS=Fragaria ananassa OX=3747 GN=CAD PE=2 SV=1	Q	Secondary metabolites biosynthesis, transport and catabolism	hypothetical protein DVH24_021303 [Malus domestica]	molecular function: binding (GO:0005488);; molecular function: catalytic activity (GO:0003824)
HD.02G0008710	HD.02G0008710	LOC114302715	25.9856	26.861	26.4409	125.29	175.515	166.518	42.8851	44.5735	46.2834	1.99142e-120	2.7765	up	2.66629e-142	1.72257	up	4.83187e-27	1.14362	up	--	--	Cellular Component: cell wall (GO:0005618);; Molecular Function: manganese ion binding (GO:0030145);; Molecular Function: nutrient reservoir activity (GO:0045735);; Cellular Component: apoplast (GO:0048046);;	--	--	--	--	Cupin	Auxin-binding protein ABP19a OS=Prunus persica OX=3760 GN=ABP19A PE=3 SV=1	S	Function unknown	auxin-binding protein ABP20-like [Camellia sinensis]	cellular component: cellular anatomical entity (GO:0110165);; molecular function: binding (GO:0005488);; molecular function: nutrient reservoir activity (GO:0045735)
HD.02G0008990	HD.02G0008990	LOC114302160	13.6495	15.1451	14.4222	93.3713	88.4538	91.4798	18.072	18.0403	19.0825	0	2.87585	up	9.91235e-63	1.32079	up	9.62529e-123	1.64572	up	[Q]	Secondary metabolites biosynthesis, transport and catabolism	Molecular Function: metal ion binding (GO:0046872);; Molecular Function: C-19 gibberellin 2-beta-dioxygenase activity (GO:0052634);;	K04125|5.9e-154|pop:7459116|K04125 gibberellin 2beta-dioxygenase [EC:1.14.11.13] | (RefSeq) gibberellin 2-beta-dioxygenase 1	Diterpenoid biosynthesis (ko00904)	[QR]	Secondary metabolites biosynthesis, transport and catabolism;; General function prediction only	2OG-Fe(II) oxygenase superfamily	Gibberellin 2-beta-dioxygenase 1 OS=Pisum sativum OX=3888 GN=GA2OX1 PE=1 SV=1	Q	Secondary metabolites biosynthesis, transport and catabolism	gibberellin 2-beta-dioxygenase 1-like [Camellia sinensis]	molecular function: binding (GO:0005488);; biological process: metabolic process (GO:0008152);; molecular function: catalytic activity (GO:0003824)
HD.02G0009050	HD.02G0009050	--	4.69174	5.71458	5.33436	0.441374	0.733133	0.679159	0.787974	1.07441	0.903937	2.29776e-24	-2.86002	down	4.54909e-15	-1.5316	down	0.00341241	-1.23876	down	--	--	Cellular Component: cellular_component (GO:0005575);; Cellular Component: intracellular (GO:0005622);; Cellular Component: obsolete cell (GO:0005623);; Cellular Component: nucleus (GO:0005634);; Cellular Component: plasma membrane (GO:0005886);; Biological Process: biological_process (GO:0008150);; Biological Process: regulation of hormone levels (GO:0010817);; Cellular Component: membrane (GO:00…	K03231|1.5e-28|mtr:MTR_8g008740|K03231 elongation factor 1-alpha | (RefSeq) elongation factor 1-alpha	RNA transport (ko03013)	--	--	--	Interactor of constitutive active ROPs 4 OS=Arabidopsis thaliana OX=3702 GN=ICR4 PE=1 SV=2	S	Function unknown	hypothetical protein HYC85_014665 [Camellia sinensis]	cellular component: intracellular (GO:0005622);; cellular component: cellular anatomical entity (GO:0110165);; biological process: biological regulation (GO:0065007)
HD.02G0009350	HD.02G0009350	LOC114298714	3.51458	3.23943	4.10677	0.161554	0.13904	0.09923	0.563432	0.649448	0.672354	1.47181e-58	-4.49772	down	2.40461e-22	-1.55255	down	2.38586e-13	-2.85881	down	--	--	Molecular Function: microtubule motor activity (GO:0003777);; Molecular Function: ATP binding (GO:0005524);; Biological Process: mismatch repair (GO:0006298);; Biological Process: microtubule-based movement (GO:0007018);; Molecular Function: microtubule binding (GO:0008017);; Molecular Function: mismatched DNA binding (GO:0030983);;	K10406|0.0e+00|qsu:112024829|K10406 kinesin family member C2/C3 | (RefSeq) kinesin-like protein KIN-14Q	--	[Z]	Cytoskeleton	Kinesin motor domain	Kinesin-like protein KIN-14Q OS=Arabidopsis thaliana OX=3702 GN=KIN14Q PE=3 SV=1	Z	Cytoskeleton	kinesin-like protein KIN-14Q [Camellia sinensis]	molecular function: catalytic activity (GO:0003824);; molecular function: binding (GO:0005488);; biological process: metabolic process (GO:0008152);; biological process: cellular process (GO:0009987);; biological process: response to stimulus (GO:0050896)
HD.02G0010000	HD.02G0010000	LOC114313068	44.362	46.9264	46.5362	13.8653	8.33432	12.822	162.452	152.82	153.192	2.17243e-31	-1.7624	down	0	2.73306	up	6.03048e-104	-4.40427	down	[I]	Lipid transport and metabolism	Molecular Function: transferase activity, transferring acyl groups other than amino-acyl groups (GO:0016747);;	K00626|1.1e-208|zju:107416820|K00626 acetyl-CoA C-acetyltransferase [EC:2.3.1.9] | (RefSeq) acetyl-CoA acetyltransferase, cytosolic 1	Fatty acid degradation (ko00071);; Synthesis and degradation of ketone bodies (ko00072);; Valine, leucine and isoleucine degradation (ko00280);; Lysine degradation (ko00310);; Tryptophan metabolism (ko00380);; Pyruvate metabolism (ko00620);; Glyoxylate and dicarboxylate metabolism (ko00630);; Propanoate metabolism (ko00640);; Butanoate metabolism (ko00650);; Terpenoid backbone biosynthesis (ko009…	[I]	Lipid transport and metabolism	Thiolase, N-terminal domain	Acetyl-CoA acetyltransferase, cytosolic 1 OS=Arabidopsis thaliana OX=3702 GN=AAT1 PE=1 SV=1	I	Lipid transport and metabolism	acetyl-CoA acetyltransferase, cytosolic 1-like isoform X1 [Camellia sinensis]	molecular function: catalytic activity (GO:0003824)
HD.02G0010360	HD.02G0010360	LOC114256387	90.4939	89.9837	92.0814	0.605454	0.902915	0.372436	2.30371	2.41218	1.89072	2.78158e-85	-6.94667	down	0	-4.39282	down	1.67521e-17	-2.46267	down	[L]	Replication, recombination and repair	Molecular Function: chromatin binding (GO:0003682);; Molecular Function: DNA (cytosine-5-)-methyltransferase activity (GO:0003886);;	K00558|0.0e+00|vvi:100258788|K00558 DNA (cytosine-5)-methyltransferase 1 [EC:2.1.1.37] | (RefSeq) DNA (cytosine-5)-methyltransferase CMT3	Cysteine and methionine metabolism (ko00270)	--	--	C-5 cytosine-specific DNA methylase	DNA (cytosine-5)-methyltransferase CMT3 OS=Arabidopsis thaliana OX=3702 GN=CMT3 PE=1 SV=2	B	Chromatin structure and dynamics	DNA (cytosine-5)-methyltransferase CMT3 isoform X1 [Camellia sinensis]	molecular function: binding (GO:0005488);; biological process: metabolic process (GO:0008152);; biological process: cellular process (GO:0009987);; molecular function: catalytic activity (GO:0003824)
HD.02G0010460	HD.02G0010460	--	6.73339	5.48498	6.21134	13.4545	15.6093	12.3877	25.7736	23.3753	23.6245	2.46094e-17	1.38641	up	4.85599e-251	2.9485	up	3.18041e-40	-1.47126	down	[M]	Cell wall/membrane/envelope biogenesis	Molecular Function: protein kinase activity (GO:0004672);; Molecular Function: ATP binding (GO:0005524);;	K08867|2.9e-144|dcr:108219887|K08867 WNK lysine deficient protein kinase [EC:2.7.11.1] | (RefSeq) probable serine/threonine-protein kinase WNK11	--	[R]	General function prediction only	Protein kinase domain	Probable serine/threonine-protein kinase WNK11 OS=Arabidopsis thaliana OX=3702 GN=WNK11 PE=2 SV=1	T	Signal transduction mechanisms	hypothetical protein HYC85_014547 [Camellia sinensis]	biological process: metabolic process (GO:0008152);; biological process: cellular process (GO:0009987);; molecular function: catalytic activity (GO:0003824);; molecular function: binding (GO:0005488)
HD.02G0010630	HD.02G0010630	--	38.9769	35.3142	37.3324	15.1497	13.4309	10.181	0.688142	1.57505	1.14353	1.15268e-17	-1.30739	down	6.38295e-45	-4.05312	down	1.15768e-23	2.83496	up	--	--	--	--	--	--	--	--	--	--	--	hypothetical protein HYC85_014469 [Camellia sinensis]	--
HD.02G0010650	HD.02G0010650	LOC114272533	10.876	12.0626	11.0223	3.21616	4.75746	3.52133	1.33253	1.16099	1.06128	1.15088e-11	-1.34203	down	7.5404e-45	-2.27922	down	0.000455447	1.02852	up	--	--	Molecular Function: Rho GDP-dissociation inhibitor activity (GO:0005094);; Cellular Component: cytoplasm (GO:0005737);;	K12462|3.5e-100|ccav:112506530|K12462 Rho GDP-dissociation inhibitor | (RefSeq) rho GDP-dissociation inhibitor 1-like	--	[T]	Signal transduction mechanisms	RHO protein GDP dissociation inhibitor	Rho GDP-dissociation inhibitor 1 OS=Arabidopsis thaliana OX=3702 GN=GDI1 PE=1 SV=1	T	Signal transduction mechanisms	rho GDP-dissociation inhibitor 1-like [Camellia sinensis]	biological process: biological regulation (GO:0065007);; molecular function: molecular function regulator (GO:0098772);; cellular component: cellular anatomical entity (GO:0110165)
HD.02G0010690	HD.02G0010690	LOC114259955	6.78204	6.13778	6.03809	1.50327	1.05919	0.958316	0.344255	0.308941	0.15572	2.73679e-24	-2.20572	down	1.30846e-57	-3.56376	down	0.00125213	1.45184	up	--	--	Molecular Function: molecular_function (GO:0003674);; Molecular Function: GTPase activator activity (GO:0005096);; Molecular Function: binding (GO:0005488);; Molecular Function: protein binding (GO:0005515);; Cellular Component: cellular_component (GO:0005575);; Cellular Component: intracellular (GO:0005622);; Cellular Component: obsolete cell (GO:0005623);; Cellular Component: nucleus (GO:000563…	K20165|3.8e-200|cit:102622813|K20165 TBC1 domain family member 2A | (RefSeq) growth hormone-regulated TBC protein 1 isoform X1	--	[U]	Intracellular trafficking, secretion, and vesicular transport	Rab-GTPase-TBC domain	--	U	Intracellular trafficking, secretion, and vesicular transport	growth hormone-regulated TBC protein 1-like [Camellia sinensis]	biological process: biological regulation (GO:0065007);; molecular function: molecular function regulator (GO:0098772);; molecular function: binding (GO:0005488);; cellular component: intracellular (GO:0005622);; cellular component: cellular anatomical entity (GO:0110165);; biological process: localization (GO:0051179);; biological process: cellular process (GO:0009987)
HD.02G0010710	HD.02G0010710	--	9.04326	9.46895	8.12777	16.9458	17.2322	16.2759	1.73828	1.95162	2.52335	2.76595e-21	1.13919	up	4.50006e-12	-1.1281	down	2.56166e-44	2.35725	up	--	--	Molecular Function: protein binding (GO:0005515);;	--	--	--	--	IQ calmodulin-binding motif	Protein IQ-DOMAIN 1 OS=Arabidopsis thaliana OX=3702 GN=IQD1 PE=1 SV=1	S	Function unknown	hypothetical protein TEA_020131 [Camellia sinensis var. sinensis]	molecular function: binding (GO:0005488)
HD.02G0010920	HD.02G0010920	LOC114279716	0.085053	0.079441	0.068145	0.689493	0.955871	0.84373	1.68237	1.91994	1.27147	8.04756e-07	3.43367	up	5.58275e-27	5.14561	up	1.53385e-05	-1.6214	down	[I]	Lipid transport and metabolism	Biological Process: lipid metabolic process (GO:0006629);;	K01052|1.5e-188|qsu:111986802|K01052 lysosomal acid lipase/cholesteryl ester hydrolase [EC:3.1.1.13] | (RefSeq) triacylglycerol lipase 2-like	Steroid biosynthesis (ko00100)	[I]	Lipid transport and metabolism	Partial alpha/beta-hydrolase lipase region	Triacylglycerol lipase 2 OS=Arabidopsis thaliana OX=3702 GN=LIP2 PE=2 SV=1	I	Lipid transport and metabolism	triacylglycerol lipase 2-like [Camellia sinensis]	biological process: metabolic process (GO:0008152)
HD.02G0010970	HD.02G0010970	LOC114317275	445.825	441.315	439.063	1848.84	1854.93	1846.69	3624.48	3651.9	3686.83	0	2.28184	up	0	4.01614	up	0	-1.64389	down	[Q]	Secondary metabolites biosynthesis, transport and catabolism	Molecular Function: oxidoreductase activity (GO:0016491);; Molecular Function: metal ion binding (GO:0046872);;	K05933|3.5e-164|qsu:112025436|K05933 aminocyclopropanecarboxylate oxidase [EC:1.14.17.4] | (RefSeq) 1-aminocyclopropane-1-carboxylate oxidase 3	Cysteine and methionine metabolism (ko00270)	[QR]	Secondary metabolites biosynthesis, transport and catabolism;; General function prediction only	2OG-Fe(II) oxygenase superfamily	1-aminocyclopropane-1-carboxylate oxidase OS=Diospyros kaki OX=35925 GN=DK-ACO1 PE=2 SV=1	Q	Secondary metabolites biosynthesis, transport and catabolism	1-aminocyclopropane-1-carboxylate oxidase [Camellia sinensis]	molecular function: catalytic activity (GO:0003824);; molecular function: binding (GO:0005488)
HD.02G0011110	HD.02G0011110	LOC114320552	10.9645	12.4942	11.4814	1.96737	2.02626	0.946188	2.67207	2.48876	2.65397	2.54632e-26	-2.59536	down	3.06991e-28	-1.18979	down	1.81956e-06	-1.31646	down	[HC]	Coenzyme transport and metabolism;; Energy production and conversion	--	--	--	--	--	--	--	--	--	uncharacterized protein LOC114320552 isoform X2 [Camellia sinensis]	--
HD.02G0011250	HD.02G0011250	LOC114320096	11.6536	11.4141	11.1981	0.846702	0.400084	1.29221	2.56817	2.41638	2.60303	9.69598e-35	-3.54201	down	1.47317e-32	-1.20448	down	2.07058e-12	-2.24507	down	--	--	Cellular Component: condensin complex (GO:0000796);; Cellular Component: cytoplasm (GO:0005737);; Biological Process: mitotic chromosome condensation (GO:0007076);; Biological Process: cell division (GO:0051301);;	K06676|4.0e-287|vvi:100251638|K06676 condensin complex subunit 2 | (RefSeq) condensin complex subunit 2	--	[BD]	Chromatin structure and dynamics;; Cell cycle control, cell division, chromosome partitioning	Condensin complex subunit 2	Condensin complex subunit 2 OS=Arabidopsis thaliana OX=3702 GN=CAPH PE=1 SV=1	--	--	condensin complex subunit 2-like [Camellia sinensis]	cellular component: protein-containing complex (GO:0032991);; cellular component: cellular anatomical entity (GO:0110165);; biological process: cellular process (GO:0009987)
HD.02G0011430	HD.02G0011430	LOC114267283	22.4077	21.8403	22.0047	47.1306	54.5416	48.2521	273.4	272.947	268.92	1.23516e-51	1.39526	up	0	4.58937	up	0	-3.10391	down	[T]	Signal transduction mechanisms	Molecular Function: protein serine/threonine kinase activity (GO:0004674);; Molecular Function: ATP binding (GO:0005524);;	K20716|2.1e-119|pavi:110764258|K20716 mitogen-activated protein kinase kinase kinase 17/18 | (RefSeq) mitogen-activated protein kinase kinase kinase 18-like	MAPK signaling pathway - plant (ko04016)	[T]	Signal transduction mechanisms	Protein kinase domain	Mitogen-activated protein kinase kinase kinase 18 OS=Arabidopsis thaliana OX=3702 GN=MAPKKK18 PE=1 SV=1	T	Signal transduction mechanisms	mitogen-activated protein kinase kinase kinase 18 [Camellia sinensis]	biological process: metabolic process (GO:0008152);; biological process: cellular process (GO:0009987);; molecular function: catalytic activity (GO:0003824);; molecular function: binding (GO:0005488)
HD.02G0011980	HD.02G0011980	--	18.7083	15.6361	14.9764	1.55094	1.0632	1.65949	57.0567	56.3229	56.8338	1.14779e-64	-3.31067	down	0	2.75627	up	0	-5.97614	down	--	--	Cellular Component: integral component of membrane (GO:0016021);; Molecular Function: transmembrane transporter activity (GO:0022857);;	K15283|2.9e-171|nta:107776420|K15283 solute carrier family 35, member E1 | (RefSeq) glucose-6-phosphate/phosphate translocator 2, chloroplastic-like	--	[GE]	Carbohydrate transport and metabolism;; Amino acid transport and metabolism	Triose-phosphate Transporter family	Glucose-6-phosphate/phosphate translocator 2, chloroplastic OS=Arabidopsis thaliana OX=3702 GN=GPT2 PE=2 SV=2	--	--	hypothetical protein HYC85_014411 [Camellia sinensis]	cellular component: cellular anatomical entity (GO:0110165);; molecular function: transporter activity (GO:0005215)
HD.02G0012420	HD.02G0012420	LOC114260153	0.16772	0.154621	0.197543	0.834585	1.0389	1.02854	3.28794	2.86766	3.48857	1.20152e-06	2.63253	up	2.78788e-59	5.11011	up	3.36352e-19	-2.38903	down	--	--	Cellular Component: integral component of membrane (GO:0016021);;	K14780|1.3e-82|dcr:108220614|K14780 ATP-dependent RNA helicase DHX37/DHR1 [EC:3.6.4.13] | (RefSeq) ATP-dependent RNA helicase DEAH13-like isoform X1	--	[G]	Carbohydrate transport and metabolism	Protein of unknown function, DUF604	--	G	Carbohydrate transport and metabolism	uncharacterized protein LOC114260153 [Camellia sinensis]	cellular component: cellular anatomical entity (GO:0110165)
HD.02G0012580	HD.02G0012580	LOC114259931	2.06299	2.07122	2.08473	0.495027	0.638011	0.471591	3.25064	3.36062	3.13626	2.60386e-15	-1.72521	down	1.02416e-63	1.61599	up	1.03225e-81	-3.2512	down	--	--	Cellular Component: integral component of membrane (GO:0016021);;	K22748|0.0e+00|jre:109010146|K22748 [histone H3]-lysine4 N-trimethyltransferase ATXR3 [EC:2.1.1.354] | (RefSeq) histone-lysine N-methyltransferase ATXR3	Lysine degradation (ko00310)	[BK]	Chromatin structure and dynamics;; Transcription	GYF domain 2	Histone-lysine N-methyltransferase ATXR3 OS=Arabidopsis thaliana OX=3702 GN=ATXR3 PE=2 SV=2	--	--	histone-lysine N-methyltransferase ATXR3-like isoform X2 [Camellia sinensis]	cellular component: cellular anatomical entity (GO:0110165)
HD.02G0012640	HD.02G0012640	LOC114259936	317.179	310.277	320.207	18.2602	18.7691	23.0632	5.98887	5.48449	6.23579	0	-3.76355	down	0	-4.77316	down	1.24303e-14	1.10105	up	--	--	Molecular Function: hydrolase activity, hydrolyzing O-glycosyl compounds (GO:0004553);; Cellular Component: cell wall (GO:0005618);; Biological Process: xyloglucan metabolic process (GO:0010411);; Cellular Component: integral component of membrane (GO:0016021);; Molecular Function: xyloglucan:xyloglucosyl transferase activity (GO:0016762);; Biological Process: cell wall biogenesis (GO:0042546);; …	K08235|2.4e-146|gab:108464609|K08235 xyloglucan:xyloglucosyl transferase [EC:2.4.1.207] | (RefSeq) xyloglucan endotransglucosylase/hydrolase protein 9	--	--	--	Glycosyl hydrolases family 16	Xyloglucan endotransglucosylase/hydrolase protein 9 OS=Arabidopsis thaliana OX=3702 GN=XTH9 PE=2 SV=2	G	Carbohydrate transport and metabolism	xyloglucan endotransglucosylase/hydrolase protein 9 [Camellia sinensis]	molecular function: catalytic activity (GO:0003824);; cellular component: cellular anatomical entity (GO:0110165);; biological process: metabolic process (GO:0008152);; biological process: cellular process (GO:0009987)
HD.02G0013040	HD.02G0013040	LOC114257687	5.06362	4.45826	4.64586	8.32508	8.49359	9.9428	546.117	548.793	545.705	4.03357e-11	1.13368	up	0	7.82366	up	0	-6.60085	down	[T]	Signal transduction mechanisms	Cellular Component: cellular_component (GO:0005575);; Cellular Component: intracellular (GO:0005622);; Cellular Component: obsolete cell (GO:0005623);; Cellular Component: cytoplasm (GO:0005737);; Biological Process: biological_process (GO:0008150);; Cellular Component: chloroplast (GO:0009507);; Cellular Component: plastid (GO:0009536);; Biological Process: cellular process (GO:0009987);; Biolog…	K14595|2.2e-59|mtr:MTR_4g485640|K14595 abscisate beta-glucosyltransferase [EC:2.4.1.263] | (RefSeq) UDP-glucosyltransferase 73B2	Carotenoid biosynthesis (ko00906)	--	--	CBS domain	CBS domain-containing protein CBSX1, chloroplastic OS=Arabidopsis thaliana OX=3702 GN=CBSX1 PE=1 SV=2	S	Function unknown	CBS domain-containing protein CBSX1, chloroplastic-like [Camellia sinensis]	cellular component: intracellular (GO:0005622);; cellular component: cellular anatomical entity (GO:0110165);; biological process: cellular process (GO:0009987);; biological process: biological regulation (GO:0065007)
HD.02G0013050	HD.02G0013050	LOC114278832	9.6637	8.99362	9.13202	59.728	56.1237	55.71	993.352	1012.72	989.844	0	2.8418	up	0	7.7206	up	0	-4.78777	down	[G]	Carbohydrate transport and metabolism	Molecular Function: UDP-glycosyltransferase activity (GO:0008194);;	K23260|2.7e-192|tcc:18607969|K23260 scopoletin glucosyltransferase [EC:2.4.1.128] | (RefSeq) scopoletin glucosyltransferase	Phenylpropanoid biosynthesis (ko00940)	[GC]	Carbohydrate transport and metabolism;; Energy production and conversion	UDP-glucoronosyl and UDP-glucosyl transferase	Scopoletin glucosyltransferase OS=Nicotiana tabacum OX=4097 GN=TOGT1 PE=1 SV=1	--	--	scopoletin glucosyltransferase-like [Camellia sinensis]	molecular function: catalytic activity (GO:0003824)
HD.02G0013100	HD.02G0013100	LOC114256698	2.87662	3.23959	3.25266	1.18724	1.13683	0.985074	0.158479	0.135329	0.188861	5.39982e-06	-1.27242	down	2.69453e-20	-3.233	down	0.000196001	2.04884	up	--	--	Cellular Component: nucleus (GO:0005634);; Cellular Component: host cell nucleus (GO:0042025);; Biological Process: regulation of cell cycle (GO:0051726);;	K18812|1.9e-101|jre:108991957|K18812 cyclin D6, plant | (RefSeq) putative cyclin-D6-1	--	[D]	Cell cycle control, cell division, chromosome partitioning	Cyclin, N-terminal domain	Putative cyclin-D6-1 OS=Arabidopsis thaliana OX=3702 GN=CYCD6-1 PE=3 SV=1	D	Cell cycle control, cell division, chromosome partitioning	putative cyclin-D6-1 [Camellia sinensis]	cellular component: intracellular (GO:0005622);; cellular component: cellular anatomical entity (GO:0110165);; biological process: biological regulation (GO:0065007)
HD.02G0013610	HD.02G0013610	LOC114276125	5.66096	5.81207	7.30699	0.782693	1.93211	1.15772	7.4155	7.36257	5.58459	4.2661e-08	-2.04731	down	9.39184e-12	1.08329	up	3.33388e-24	-3.04214	down	[H]	Coenzyme transport and metabolism	Biological Process: isoprenoid biosynthetic process (GO:0008299);; Molecular Function: transferase activity (GO:0016740);;	K13789|1.5e-95|qsu:112000325|K13789 geranylgeranyl diphosphate synthase, type II [EC:2.5.1.1 2.5.1.10 2.5.1.29] | (RefSeq) heterodimeric geranylgeranyl pyrophosphate synthase small subunit, chloroplastic-like	Terpenoid backbone biosynthesis (ko00900)	[H]	Coenzyme transport and metabolism	Polyprenyl synthetase	Heterodimeric geranylgeranyl pyrophosphate synthase small subunit, chloroplastic OS=Arabidopsis thaliana OX=3702 GN=GGR PE=1 SV=2	H	Coenzyme transport and metabolism	geranylgeranyl diphosphate synthase [Camellia sinensis]	biological process: metabolic process (GO:0008152);; biological process: cellular process (GO:0009987);; molecular function: catalytic activity (GO:0003824)
HD.02G0013930	HD.02G0013930	LOC114321736	9.87625	9.29371	9.51491	50.5667	51.194	51.0596	66.2171	71.3419	68.2598	7.48496e-199	2.62977	up	0	3.81171	up	1.44908e-58	-1.09154	down	--	--	Molecular Function: GTPase activity (GO:0003924);; Molecular Function: GTP binding (GO:0005525);;	K07976|4.2e-127|tcc:18593587|K07976 Rab family, other | (RefSeq) septum-promoting GTP-binding protein 1	--	[R]	General function prediction only	Ras family	Ras-related protein RABG3b OS=Arabidopsis thaliana OX=3702 GN=RABG3B PE=1 SV=1	S	Function unknown	septum-promoting GTP-binding protein 1-like [Camellia sinensis]	molecular function: catalytic activity (GO:0003824);; molecular function: binding (GO:0005488)
HD.02G0014640	HD.02G0014640	LOC114255878	35.931	36.5924	34.6385	147.754	150.34	142.372	2.46727	2.20439	2.44101	0	2.256	up	7.50838e-170	-2.93631	down	0	5.28258	up	--	--	--	--	--	--	--	PDDEXK-like family of unknown function	--	S	Function unknown	uncharacterized protein LOC114255878 [Camellia sinensis]	--
HD.02G0014660	HD.02G0014660	--	8.48938	6.71755	8.31838	16.0076	13.1721	15.2906	0.742939	0.374299	0.615219	2.55069e-10	1.13339	up	3.34903e-22	-2.75529	down	1.92381e-44	3.97968	up	--	--	--	--	--	--	--	--	--	K	Transcription	hypothetical protein HYC85_019821 [Camellia sinensis]	--
HD.02G0014670	HD.02G0014670	LOC114321374	0.852252	0.772751	0.597567	2.18019	2.85629	2.43507	3.33362	3.88213	3.76896	7.02369e-08	1.96095	up	3.18338e-45	3.26445	up	1.04775e-06	-1.21283	down	--	--	Molecular Function: molecular_function (GO:0003674);; Molecular Function: nucleic acid binding (GO:0003676);; Molecular Function: RNA binding (GO:0003723);; Molecular Function: mRNA binding (GO:0003729);; Molecular Function: binding (GO:0005488);; Cellular Component: cellular_component (GO:0005575);; Cellular Component: intracellular (GO:0005622);; Cellular Component: obsolete cell (GO:0005623);;…	--	--	--	--	--	Proton pump-interactor 1 OS=Arabidopsis thaliana OX=3702 GN=PPI1 PE=1 SV=2	S	Function unknown	uncharacterized protein LOC114321374 isoform X1 [Camellia sinensis]	molecular function: binding (GO:0005488);; cellular component: intracellular (GO:0005622);; cellular component: cellular anatomical entity (GO:0110165);; biological process: biological regulation (GO:0065007)
HD.02G0015070	HD.02G0015070	--	4.11757	3.86576	4.25293	10.5641	8.01871	8.25694	13.7926	12.7429	13.078	4.24095e-16	1.34685	up	2.09692e-191	2.66016	up	4.41608e-23	-1.22222	down	--	--	Cellular Component: integral component of membrane (GO:0016021);;	K10695|1.4e-105|vvi:100267677|K10695 E3 ubiquitin-protein ligase RNF1/2 [EC:2.3.2.27] | (RefSeq) putative E3 ubiquitin-protein ligase RING1a	--	[O]	Posttranslational modification, protein turnover, chaperones	Zinc finger, C3HC4 type (RING finger)	Putative E3 ubiquitin-protein ligase RING1a OS=Arabidopsis thaliana OX=3702 GN=RING1A PE=1 SV=2	O	Posttranslational modification, protein turnover, chaperones	hypothetical protein HYC85_014256 [Camellia sinensis]	cellular component: cellular anatomical entity (GO:0110165)
HD.02G0015080	HD.02G0015080	--	13.1724	12.4253	12.3836	0.415782	0.256541	0.122341	0.550259	0.517956	0.748268	7.08155e-113	-5.30236	down	1.06736e-139	-3.41406	down	0.000151007	-1.81166	down	--	--	Cellular Component: spindle (GO:0005819);; Cellular Component: microtubule (GO:0005874);; Biological Process: activation of protein kinase activity (GO:0032147);; Biological Process: regulation of mitotic spindle organization (GO:0060236);;	K16812|8.1e-274|jre:108986631|K16812 targeting protein for Xklp2 | (RefSeq) protein TPX2	--	--	--	Cell cycle regulated microtubule associated protein	Protein TPX2 OS=Arabidopsis thaliana OX=3702 GN=TPX2 PE=1 SV=1	S	Function unknown	hypothetical protein HYC85_014255 [Camellia sinensis]	cellular component: intracellular (GO:0005622);; cellular component: cellular anatomical entity (GO:0110165);; biological process: biological regulation (GO:0065007)
HD.02G0015240	HD.02G0015240	LOC114318666	22.4629	21.384	22.5249	84.5499	85.8419	83.936	200.94	197.239	192.247	0	2.15442	up	0	4.12125	up	0	-1.87641	down	[E]	Amino acid transport and metabolism	Molecular Function: oxidoreductase activity (GO:0016491);;	K17839|1.4e-252|oeu:111390976|K17839 polyamine oxidase [EC:1.5.3.17 1.5.3.-] | (RefSeq) probable polyamine oxidase 2	Arginine and proline metabolism (ko00330);; beta-Alanine metabolism (ko00410);; Pantothenate and CoA biosynthesis (ko00770)	[Q]	Secondary metabolites biosynthesis, transport and catabolism	Flavin containing amine oxidoreductase	Polyamine oxidase 2 OS=Arabidopsis thaliana OX=3702 GN=PAO2 PE=1 SV=1	Q	Secondary metabolites biosynthesis, transport and catabolism	polyamine oxidase 2 [Camellia sinensis]	molecular function: catalytic activity (GO:0003824)
HD.02G0015280	HD.02G0015280	LOC114318661	12.5545	12.1147	11.7373	2.85954	5.86732	4.02253	1.31293	1.47556	0.887072	2.06465e-07	-1.29095	down	4.64249e-47	-2.33095	down	0.000592253	1.13075	up	[O]	Posttranslational modification, protein turnover, chaperones	Biological Process: protein folding (GO:0006457);; Molecular Function: unfolded protein binding (GO:0051082);;	K09510|1.8e-153|gmx:100778672|K09510 DnaJ homolog subfamily B member 4 | (RefSeq) uncharacterized protein LOC100778672	--	[O]	Posttranslational modification, protein turnover, chaperones	DnaJ C terminal domain	DnaJ protein homolog OS=Cucumis sativus OX=3659 GN=DNAJ1 PE=2 SV=1	O	Posttranslational modification, protein turnover, chaperones	dnaJ homolog subfamily B member 13-like [Camellia sinensis]	biological process: cellular process (GO:0009987);; molecular function: binding (GO:0005488)
HD.02G0015320	HD.02G0015320	LOC114304408	5.01267	5.46144	4.8533	1.04646	1.00906	0.664516	0.157463	0.213835	0.312476	1.9835e-28	-2.26552	down	4.11533e-68	-3.49848	down	0.00139181	1.315	up	[M]	Cell wall/membrane/envelope biogenesis	Molecular Function: protein kinase activity (GO:0004672);; Molecular Function: ATP binding (GO:0005524);; Cellular Component: integral component of membrane (GO:0016021);;	K00924|3.9e-169|ini:109159095|K00924 kinase [EC:2.7.1.-] | (RefSeq) receptor-like protein kinase HSL1	--	--	--	Protein kinase domain	Receptor-like protein kinase HSL1 OS=Arabidopsis thaliana OX=3702 GN=HSL1 PE=2 SV=1	T	Signal transduction mechanisms	LOW QUALITY PROTEIN: receptor-like protein kinase HSL1 [Camellia sinensis]	biological process: metabolic process (GO:0008152);; biological process: cellular process (GO:0009987);; molecular function: catalytic activity (GO:0003824);; molecular function: binding (GO:0005488);; cellular component: cellular anatomical entity (GO:0110165)
HD.02G0015340	HD.02G0015340	LOC114307933	2.17308	2.21006	2.19691	11.2193	10.142	10.5214	2.69658	2.74497	2.81705	2.23712e-55	2.48701	up	2.36152e-13	1.29448	up	1.99865e-15	1.28313	up	--	--	Molecular Function: DNA binding (GO:0003677);; Cellular Component: nucleus (GO:0005634);; Biological Process: regulation of transcription, DNA-templated (GO:0006355);; Cellular Component: integral component of membrane (GO:0016021);;	--	--	--	--	No apical meristem (NAM) protein	NAC domain-containing protein 73 OS=Arabidopsis thaliana OX=3702 GN=NAC073 PE=2 SV=1	K	Transcription	NAC domain-containing protein 73-like [Camellia sinensis]	molecular function: binding (GO:0005488);; cellular component: intracellular (GO:0005622);; cellular component: cellular anatomical entity (GO:0110165);; biological process: biological regulation (GO:0065007)
HD.02G0015410	HD.02G0015410	LOC114317231	30.8019	29.4188	32.6636	8.65938	9.9053	10.3949	0.803637	1.39761	0.962475	4.49626e-29	-1.46479	down	1.76295e-112	-3.89577	down	2.10442e-19	2.51905	up	[R]	General function prediction only	Cellular Component: membrane (GO:0016020);;	--	--	--	--	Fasciclin domain	Fasciclin-like arabinogalactan protein 13 OS=Arabidopsis thaliana OX=3702 GN=FLA13 PE=1 SV=1	S	Function unknown	fasciclin-like arabinogalactan protein 13 [Camellia sinensis]	cellular component: cellular anatomical entity (GO:0110165)
HD.02G0015480	HD.02G0015480	LOC114266146	25.3817	26.8342	25.9492	11.1371	11.2331	11.1831	42.9494	41.7309	40.7468	1.29325e-40	-1.00327	down	0	1.65049	up	0	-2.56337	down	[I]	Lipid transport and metabolism	Molecular Function: acyl-CoA oxidase activity (GO:0003997);; Cellular Component: peroxisome (GO:0005777);; Biological Process: fatty acid beta-oxidation (GO:0006635);; Molecular Function: FAD binding (GO:0071949);;	K00232|0.0e+00|vvi:100257524|K00232 acyl-CoA oxidase [EC:1.3.3.6] | (RefSeq) acyl-coenzyme A oxidase 3, peroxisomal	Fatty acid degradation (ko00071);; beta-Alanine metabolism (ko00410);; alpha-Linolenic acid metabolism (ko00592);; Propanoate metabolism (ko00640);; Biosynthesis of unsaturated fatty acids (ko01040);; Carbon metabolism (ko01200);; Fatty acid metabolism (ko01212);; Peroxisome (ko04146)	[IQ]	Lipid transport and metabolism;; Secondary metabolites biosynthesis, transport and catabolism	Acyl-CoA oxidase	Acyl-coenzyme A oxidase 3, peroxisomal OS=Arabidopsis thaliana OX=3702 GN=ACX3 PE=1 SV=1	--	--	acyl-coenzyme A oxidase 3, peroxisomal-like [Camellia sinensis]	biological process: metabolic process (GO:0008152);; molecular function: catalytic activity (GO:0003824);; cellular component: intracellular (GO:0005622);; cellular component: cellular anatomical entity (GO:0110165);; biological process: cellular process (GO:0009987);; molecular function: binding (GO:0005488)
HD.02G0015570	HD.02G0015570	--	0.211167	0.284956	0.177864	10.012	8.14954	9.85091	40.6718	37.6697	41.2195	3.884e-62	5.53079	up	1.22839e-221	8.37577	up	9.45051e-163	-2.75369	down	--	--	Cellular Component: integral component of membrane (GO:0016021);;	K19038|2.4e-65|mesc:110631239|K19038 E3 ubiquitin-protein ligase ATL41 [EC:2.3.2.27] | (RefSeq) RING-H2 finger protein ATL40-like	--	[O]	Posttranslational modification, protein turnover, chaperones	Ring finger domain	E3 ubiquitin-protein ligase ATL41 OS=Arabidopsis thaliana OX=3702 GN=ATL41 PE=1 SV=1	O	Posttranslational modification, protein turnover, chaperones	hypothetical protein HYC85_014217 [Camellia sinensis]	cellular component: cellular anatomical entity (GO:0110165)
HD.02G0015870	HD.02G0015870	LOC114268515	29.5629	29.1182	29.9148	16.0226	11.0636	10.609	1.72314	0.917833	1.36331	3.58597e-13	-1.0166	down	3.07986e-55	-3.49611	down	1.94718e-36	2.56992	up	--	--	Cellular Component: ubiquitin ligase complex (GO:0000151);; Biological Process: response to acid chemical (GO:0001101);; Cellular Component: cellular_component (GO:0005575);; Cellular Component: intracellular (GO:0005622);; Cellular Component: obsolete cell (GO:0005623);; Cellular Component: nucleus (GO:0005634);; Biological Process: cellular protein modification process (GO:0006464);; Biological…	--	--	--	--	F-box	F-box/LRR-repeat MAX2 homolog A OS=Petunia hybrida OX=4102 GN=MAX2A PE=1 SV=1	S	Function unknown	F-box/LRR-repeat MAX2 homolog A [Camellia sinensis]	cellular component: protein-containing complex (GO:0032991);; biological process: response to stimulus (GO:0050896);; cellular component: intracellular (GO:0005622);; cellular component: cellular anatomical entity (GO:0110165);; biological process: metabolic process (GO:0008152);; biological process: cellular process (GO:0009987);; biological process: localization (GO:0051179);; biological proces…
HD.02G0016050	HD.02G0016050	LOC105165617	11.98	11.656	11.9916	41.0415	41.8469	41.4146	107.483	99.8783	100.381	2.58207e-159	2.0189	up	0	4.07825	up	5.08936e-300	-1.96884	down	[E]	Amino acid transport and metabolism	Molecular Function: L-aspartate:2-oxoglutarate aminotransferase activity (GO:0004069);; Biological Process: cellular amino acid metabolic process (GO:0006520);; Biological Process: biosynthetic process (GO:0009058);; Molecular Function: pyridoxal phosphate binding (GO:0030170);;	K14455|3.5e-228|sind:105165617|K14455 aspartate aminotransferase, mitochondrial [EC:2.6.1.1] | (RefSeq) aspartate aminotransferase, mitochondrial	Arginine biosynthesis (ko00220);; Alanine, aspartate and glutamate metabolism (ko00250);; Cysteine and methionine metabolism (ko00270);; Arginine and proline metabolism (ko00330);; Tyrosine metabolism (ko00350);; Phenylalanine metabolism (ko00360);; Phenylalanine, tyrosine and tryptophan biosynthesis (ko00400);; Carbon fixation in photosynthetic organisms (ko00710);; Isoquinoline alkaloid biosynt…	[E]	Amino acid transport and metabolism	Aminotransferase class I and II	Aspartate aminotransferase, mitochondrial OS=Arabidopsis thaliana OX=3702 GN=ASP1 PE=1 SV=1	E	Amino acid transport and metabolism	aspartate aminotransferase, mitochondrial [Sesamum indicum]	molecular function: catalytic activity (GO:0003824);; biological process: metabolic process (GO:0008152);; biological process: cellular process (GO:0009987);; molecular function: binding (GO:0005488)
HD.02G0016620	HD.02G0016620	--	26.1113	26.2737	26.2536	7.40367	6.52553	7.71647	1.56318	0.813246	1.56109	5.90745e-32	-1.64414	down	1.52562e-79	-3.3465	down	1.29418e-08	1.79532	up	[S]	Function unknown	Cellular Component: integral component of membrane (GO:0016021);;	K02221|6.1e-19|cre:CHLREDRAFT_205830|K02221 YggT family protein | (RefSeq) CCB3; CPLD43 protein required for cyt b6 assembly	--	--	--	YGGT family	Protein COFACTOR ASSEMBLY OF COMPLEX C SUBUNIT B CCB3, chloroplastic OS=Arabidopsis thaliana OX=3702 GN=CCB3 PE=1 SV=1	S	Function unknown	hypothetical protein HYC85_026780 [Camellia sinensis]	cellular component: cellular anatomical entity (GO:0110165)
HD.02G0016880	HD.02G0016880	--	1.9101	1.27656	1.60448	2.8209	3.27603	3.27556	0.152098	0.292977	0.289398	2.68778e-05	1.18249	up	1.74356e-05	-1.67866	down	3.33387e-14	2.95121	up	--	--	Molecular Function: protein binding (GO:0005515);;	K04079|3.6e-23|ccaj:109800130|K04079 molecular chaperone HtpG | (RefSeq) F-box/kelch-repeat protein At3g06240-like isoform X1	Protein processing in endoplasmic reticulum (ko04141);; Plant-pathogen interaction (ko04626)	--	--	F-box domain	F-box/kelch-repeat protein At3g23880 OS=Arabidopsis thaliana OX=3702 GN=At3g23880 PE=2 SV=1	S	Function unknown	hypothetical protein HYC85_026788 [Camellia sinensis]	molecular function: binding (GO:0005488)
HD.02G0017310	HD.02G0017310	LOC114265564	1.30467	1.59168	1.16577	3.43269	3.38027	2.91246	5.8652	6.21719	5.94362	9.44554e-13	1.47478	up	9.97483e-156	3.11569	up	3.59609e-33	-1.55002	down	--	--	Molecular Function: DNA binding (GO:0003677);; Molecular Function: protein dimerization activity (GO:0046983);;	K11866|2.6e-15|bna:106355118|K11866 STAM-binding protein [EC:3.4.19.12] | (RefSeq) probable ubiquitin thioesterase DG1039	Endocytosis (ko04144)	[L]	Replication, recombination and repair	Domain of unknown function (DUF4413)	Zinc finger BED domain-containing protein RICESLEEPER 2 OS=Oryza sativa subsp. japonica OX=39947 GN=Os03g0733400 PE=2 SV=1	L	Replication, recombination and repair	zinc finger BED domain-containing protein RICESLEEPER 2-like isoform X1 [Camellia sinensis]	molecular function: binding (GO:0005488)
HD.02G0017360	HD.02G0017360	LOC114265572	11.6429	11.0319	11.2657	3.12383	2.5659	1.70574	0.139753	0.083103	0.182489	4.46291e-23	-1.9744	down	7.26143e-102	-5.38986	down	3.46452e-18	3.50323	up	--	--	Cellular Component: Golgi membrane (GO:0000139);; Cellular Component: integral component of membrane (GO:0016021);; Biological Process: pectin biosynthetic process (GO:0045489);; Molecular Function: polygalacturonate 4-alpha-galacturonosyltransferase activity (GO:0047262);; Biological Process: cell wall organization (GO:0071555);;	K20867|4.6e-225|pavi:110744486|K20867 galacturonosyltransferase 12/13/14/15 [EC:2.4.1.-] | (RefSeq) probable galacturonosyltransferase 15	--	--	--	Glycosyl transferase family 8	Probable galacturonosyltransferase 15 OS=Arabidopsis thaliana OX=3702 GN=GAUT15 PE=2 SV=1	G	Carbohydrate transport and metabolism	probable galacturonosyltransferase 15 isoform X2 [Camellia sinensis]	cellular component: cellular anatomical entity (GO:0110165);; biological process: metabolic process (GO:0008152);; molecular function: catalytic activity (GO:0003824);; biological process: cellular process (GO:0009987)
HD.02G0017440	HD.02G0017440	LOC114286858	61.6113	59.9635	65.0375	0.091297	0.803599	0.588109	1.67544	1.86173	0.963138	6.79781e-20	-6.72347	down	2.37849e-77	-4.40141	down	8.26306e-05	-2.23404	down	--	--	Cellular Component: cellular_component (GO:0005575);; Cellular Component: extracellular region (GO:0005576);;	--	--	--	--	--	Protodermal factor 1 OS=Arabidopsis thaliana OX=3702 GN=PDF1 PE=2 SV=1	S	Function unknown	protodermal factor 1-like isoform X1 [Camellia sinensis]	cellular component: cellular anatomical entity (GO:0110165)
HD.02G0017540	HD.02G0017540	--	23.2355	24.7435	26.7596	3.80591	2.9022	4.65752	0.859021	0.93099	1.08129	1.66116e-37	-2.49834	down	7.28099e-81	-3.72313	down	0.000882146	1.31484	up	--	--	Molecular Function: molecular_function (GO:0003674);; Molecular Function: transcription coregulator activity (GO:0003712);; Molecular Function: binding (GO:0005488);; Molecular Function: protein binding (GO:0005515);; Cellular Component: cellular_component (GO:0005575);; Cellular Component: intracellular (GO:0005622);; Cellular Component: obsolete cell (GO:0005623);; Cellular Component: nucleus (…	--	--	--	--	--	Transcription factor PAR2 OS=Arabidopsis thaliana OX=3702 GN=PAR2 PE=3 SV=1	S	Function unknown	hypothetical protein HYC85_015110 [Camellia sinensis]	molecular function: transcription regulator activity (GO:0140110);; molecular function: binding (GO:0005488);; cellular component: intracellular (GO:0005622);; cellular component: cellular anatomical entity (GO:0110165);; biological process: biological regulation (GO:0065007);; biological process: rhythmic process (GO:0048511);; biological process: response to stimulus (GO:0050896);; biological p…
HD.02G0017700	HD.02G0017700	LOC114304922	2.15851	1.81378	1.70148	2.43229	3.19382	4.21384	5.53404	4.73806	5.14411	0.000634892	1.00866	up	6.87154e-58	2.40909	up	9.25407e-10	-1.30935	down	[G]	Carbohydrate transport and metabolism	Molecular Function: kinase activity (GO:0016301);;	--	--	[G]	Carbohydrate transport and metabolism	BadF/BadG/BcrA/BcrD ATPase family	--	G	Carbohydrate transport and metabolism	N-acetyl-D-glucosamine kinase-like isoform X1 [Camellia sinensis]	molecular function: catalytic activity (GO:0003824)
HD.02G0017730	HD.02G0017730	LOC114284122	7.05568	6.60667	6.29493	15.0213	13.6882	11.8347	21.0804	20.3304	21.1198	5.66521e-20	1.23968	up	4.84316e-285	2.61642	up	1.07452e-37	-1.28561	down	--	--	Molecular Function: molecular_function (GO:0003674);; Molecular Function: DNA-binding transcription factor activity (GO:0003700);; Cellular Component: cellular_component (GO:0005575);; Cellular Component: intracellular (GO:0005622);; Cellular Component: obsolete cell (GO:0005623);; Cellular Component: nucleus (GO:0005634);; Biological Process: regulation of transcription, DNA-templated (GO:000635…	K17604|1.4e-14|hbr:110658409|K17604 zinc finger SWIM domain-containing protein 3 | (RefSeq) protein FAR1-RELATED SEQUENCE 5-like isoform X1	--	--	--	SWIM zinc finger	Protein FAR1-RELATED SEQUENCE 2 OS=Arabidopsis thaliana OX=3702 GN=FRS2 PE=1 SV=1	S	Function unknown	protein FAR1-RELATED SEQUENCE 2-like isoform X1 [Camellia sinensis]	molecular function: transcription regulator activity (GO:0140110);; cellular component: intracellular (GO:0005622);; cellular component: cellular anatomical entity (GO:0110165);; biological process: biological regulation (GO:0065007);; biological process: cellular process (GO:0009987);; biological process: signaling (GO:0023052);; biological process: response to stimulus (GO:0050896);; molecular …
HD.02G0017760	HD.02G0017760	LOC114258607	3.11152	2.89182	2.95818	27.4835	29.1135	29.8074	68.5408	66.22	67.4663	5.7794e-304	3.48291	up	0	5.46206	up	7.26704e-257	-1.88861	down	--	--	Molecular Function: aspartic-type endopeptidase activity (GO:0004190);;	K22683|1.5e-218|cic:CICLE_v10031104mg|K22683 aspartyl protease family protein [EC:3.4.23.-] | (RefSeq) hypothetical protein	--	[O]	Posttranslational modification, protein turnover, chaperones	Xylanase inhibitor N-terminal	Aspartyl protease family protein 2 OS=Arabidopsis thaliana OX=3702 GN=APF2 PE=2 SV=1	--	--	aspartyl protease family protein 2-like [Camellia sinensis]	biological process: metabolic process (GO:0008152);; molecular function: catalytic activity (GO:0003824)
HD.02G0017930	HD.02G0017930	--	16.6272	15.4477	15.7379	36.716	34.1978	36.8843	55.3432	53.8785	54.0084	1.46451e-64	1.38872	up	0	2.73988	up	3.76381e-85	-1.26037	down	[J]	Translation, ribosomal structure and biogenesis	Molecular Function: endonuclease activity (GO:0004519);; Cellular Component: nucleus (GO:0005634);; Cellular Component: cytoplasm (GO:0005737);; Molecular Function: metal ion binding (GO:0046872);; Biological Process: nuclear-transcribed mRNA catabolic process, non-stop decay (GO:0070481);; Biological Process: nuclear-transcribed mRNA catabolic process, no-go decay (GO:0070966);; Biological Proce…	K06965|7.1e-196|nau:109214692|K06965 protein pelota | (RefSeq) protein PELOTA 1	mRNA surveillance pathway (ko03015)	[J]	Translation, ribosomal structure and biogenesis	eRF1 domain 1	Protein PELOTA 1 OS=Arabidopsis thaliana OX=3702 GN=PEL1 PE=2 SV=1	J	Translation, ribosomal structure and biogenesis	hypothetical protein HYC85_014171 [Camellia sinensis]	biological process: metabolic process (GO:0008152);; biological process: cellular process (GO:0009987);; molecular function: catalytic activity (GO:0003824);; cellular component: intracellular (GO:0005622);; cellular component: cellular anatomical entity (GO:0110165);; molecular function: binding (GO:0005488);; biological process: biological regulation (GO:0065007)
HD.02G0018190	HD.02G0018190	LOC114293733	27.5226	28.1259	26.4426	44.1647	55.2004	49.3753	103.487	100.823	105.897	1.33916e-30	1.07509	up	0	2.88649	up	3.01302e-123	-1.72131	down	[QV]	Secondary metabolites biosynthesis, transport and catabolism;; Defense mechanisms	Molecular Function: monooxygenase activity (GO:0004497);; Molecular Function: iron ion binding (GO:0005506);; Cellular Component: integral component of membrane (GO:0016021);; Molecular Function: oxidoreductase activity, acting on paired donors, with incorporation or reduction of molecular oxygen (GO:0016705);; Molecular Function: heme binding (GO:0020037);;	K24179|4.4e-180|adu:107457921|K24179 cytochrome P450 family 72 subfamily A polypeptide 61 [EC:1.14.14.-] | (RefSeq) cytochrome P450 72A15	--	[QI]	Secondary metabolites biosynthesis, transport and catabolism;; Lipid transport and metabolism	Cytochrome P450	Cytochrome P450 CYP72A219 OS=Panax ginseng OX=4054 PE=2 SV=1	Q	Secondary metabolites biosynthesis, transport and catabolism	cytochrome P450 CYP72A219-like [Camellia sinensis]	biological process: metabolic process (GO:0008152);; molecular function: catalytic activity (GO:0003824);; molecular function: binding (GO:0005488);; cellular component: cellular anatomical entity (GO:0110165)
HD.02G0018200	HD.02G0018200	LOC114293734	11.74	12.6326	13.8345	5.38493	5.60642	5.28167	1.15776	1.69186	1.25316	6.97942e-16	-1.0133	down	3.62566e-59	-2.24422	down	4.16016e-10	1.3199	up	--	--	Cellular Component: cellular_component (GO:0005575);; Cellular Component: intracellular (GO:0005622);; Cellular Component: obsolete cell (GO:0005623);; Cellular Component: cytoplasm (GO:0005737);; Cellular Component: vacuole (GO:0005773);; Cellular Component: organelle (GO:0043226);; Cellular Component: membrane-bounded organelle (GO:0043227);; Cellular Component: intracellular organelle (GO:0043…	--	--	[C]	Energy production and conversion	CBS domain	CBS domain-containing protein CBSX6 OS=Arabidopsis thaliana OX=3702 GN=CBSX6 PE=1 SV=1	C	Energy production and conversion	CBS domain-containing protein CBSX6 [Camellia sinensis]	cellular component: intracellular (GO:0005622);; cellular component: cellular anatomical entity (GO:0110165)
HD.02G0018350	HD.02G0018350	--	58.2828	61.1516	60.6411	25.1262	22.5844	22.7933	7.06301	6.79712	7.42009	3.83662e-47	-1.13574	down	2.63778e-167	-2.10987	down	2.14212e-17	1.06407	up	--	--	Cellular Component: integral component of membrane (GO:0016021);;	--	--	--	--	Uncharacterized conserved protein (DUF2358)	--	S	Function unknown	hypothetical protein HYC85_014149 [Camellia sinensis]	cellular component: cellular anatomical entity (GO:0110165)
HD.02G0018450	HD.02G0018450	LOC114287112	4.34791	4.34143	3.7461	0.429066	0.275572	0.429623	0.797895	0.791355	0.556994	7.96785e-37	-3.22511	down	1.76005e-18	-1.55236	down	6.13981e-05	-1.58027	down	--	--	Cellular Component: plastid chromosome (GO:0009508);; Cellular Component: chloroplast nucleoid (GO:0042644);;	K02717|4.1e-15|dosa:Os10t0461100-01|K02717 photosystem II oxygen-evolving enhancer protein 2 | (RefSeq) Os10g0461100; Similar to Keratin, type II cytoskeletal 1 (Cytokeratin 1) (K1) (CK 1) (67 kDa cytokeratin) (Hair alpha protein).	Photosynthesis (ko00195)	--	--	SAP domain	--	S	Function unknown	uncharacterized protein LOC114287112 [Camellia sinensis]	cellular component: intracellular (GO:0005622);; cellular component: cellular anatomical entity (GO:0110165)
HD.02G0018880	HD.02G0018880	LOC114311272	9.19191	8.8136	7.86792	17.5931	22.0785	27.5501	33.7234	34.2133	33.4163	1.35479e-23	1.59338	up	0	2.93898	up	1.59184e-26	-1.25463	down	[M]	Cell wall/membrane/envelope biogenesis	Cellular Component: integral component of membrane (GO:0016021);;	K22809|3.9e-240|vvi:100248394|K22809 inositol phosphorylceramide glucuronosyltransferase 1 [EC:2.4.1.-] | (RefSeq) inositol phosphorylceramide glucuronosyltransferase 1	--	[G]	Carbohydrate transport and metabolism	Glycosyl transferase family 8	Inositol phosphorylceramide glucuronosyltransferase 1 OS=Arabidopsis thaliana OX=3702 GN=IPUT1 PE=1 SV=1	M	Cell wall/membrane/envelope biogenesis	inositol phosphorylceramide glucuronosyltransferase 1-like [Camellia sinensis]	cellular component: cellular anatomical entity (GO:0110165)
HD.02G0018890	HD.02G0018890	--	0.867281	1.25702	1.09803	8.53456	4.98392	6.25951	14.3173	15.8721	15.5074	4.57782e-22	2.82105	up	1.26436e-229	4.78142	up	1.00337e-28	-1.87051	down	[T]	Signal transduction mechanisms	Molecular Function: protein serine/threonine kinase activity (GO:0004674);; Molecular Function: ATP binding (GO:0005524);;	K08794|4.1e-108|nnu:104600864|K08794 calcium/calmodulin-dependent protein kinase I [EC:2.7.11.17] | (RefSeq) phosphoenolpyruvate carboxylase kinase 1-like	--	[T]	Signal transduction mechanisms	Protein kinase domain	Phosphoenolpyruvate carboxylase kinase 1 OS=Arabidopsis thaliana OX=3702 GN=PPCK1 PE=1 SV=1	T	Signal transduction mechanisms	hypothetical protein HYC85_014111 [Camellia sinensis]	biological process: metabolic process (GO:0008152);; biological process: cellular process (GO:0009987);; molecular function: catalytic activity (GO:0003824);; molecular function: binding (GO:0005488)
HD.02G0019010	HD.02G0019010	LOC114286422	7.84788	9.41643	9.29188	4.17777	2.37078	2.81858	0.148679	0.432463	0.096048	4.97029e-06	-1.28502	down	8.25214e-31	-4.1529	down	2.03329e-07	2.95469	up	[O]	Posttranslational modification, protein turnover, chaperones	Molecular Function: peptidyl-prolyl cis-trans isomerase activity (GO:0003755);; Biological Process: protein folding (GO:0006457);;	K01802|4.4e-92|egr:104430619|K01802 peptidylprolyl isomerase [EC:5.2.1.8] | (RefSeq) peptidyl-prolyl cis-trans isomerase CYP19-3 isoform X1	--	[O]	Posttranslational modification, protein turnover, chaperones	Cyclophilin type peptidyl-prolyl cis-trans isomerase/CLD	Peptidyl-prolyl cis-trans isomerase CYP19-3 OS=Arabidopsis thaliana OX=3702 GN=CYP19-3 PE=2 SV=2	O	Posttranslational modification, protein turnover, chaperones	peptidyl-prolyl cis-trans isomerase CYP19-3-like [Camellia sinensis]	molecular function: catalytic activity (GO:0003824);; biological process: cellular process (GO:0009987)
HD.02G0019050	HD.02G0019050	LOC114257836	2.97082	3.86836	3.06506	1.02507	0.752036	0.564505	0.173662	0.227741	0.247565	1.07399e-13	-1.8589	down	2.99549e-44	-2.9468	down	0.00307855	1.17351	up	--	--	--	--	--	--	--	Williams-Beuren syndrome DDT (WSD), D-TOX E motif	Homeobox-DDT domain protein RLT3 OS=Arabidopsis thaliana OX=3702 GN=RLT3 PE=3 SV=1	K	Transcription	homeobox-DDT domain protein RLT3 [Camellia sinensis]	--
HD.02G0019070	HD.02G0019070	--	3.20103	3.62847	3.29312	8.60254	4.65679	9.18291	1.03872	0.532035	0.77593	8.27634e-05	1.36158	up	0.00395919	-1.09213	down	1.08173e-09	2.5465	up	--	--	Molecular Function: transcription coactivator activity (GO:0003713);;	--	--	[K]	Transcription	SSXT protein (N-terminal region)	GRF1-interacting factor 1 OS=Arabidopsis thaliana OX=3702 GN=GIF1 PE=1 SV=1	K	Transcription	GRF1-interacting factor 1 [Jatropha curcas]	biological process: biological regulation (GO:0065007);; molecular function: transcription regulator activity (GO:0140110)
HD.02G0019580	HD.02G0019580	--	7.6794	7.54349	6.96577	3.17988	3.05895	2.30632	0.203254	0.165585	0.315341	1.31078e-07	-1.15401	down	1.19128e-39	-3.94214	down	9.71404e-11	2.87498	up	--	--	Molecular Function: sulfotransferase activity (GO:0008146);;	K01025|3.0e-85|nta:107819959|K01025 sulfotransferase [EC:2.8.2.-] | (RefSeq) cytosolic sulfotransferase 5-like	--	[R]	General function prediction only	Sulfotransferase domain	Cytosolic sulfotransferase 12 OS=Arabidopsis thaliana OX=3702 GN=SOT12 PE=1 SV=2	S	Function unknown	hypothetical protein CMV_002958 [Castanea mollissima]	molecular function: catalytic activity (GO:0003824)
HD.02G0021510	HD.02G0021510	LOC114283443	4.96151	5.67654	4.8181	1.75662	1.03215	2.32174	0.206676	0.397764	0.230815	1.00251e-06	-1.38391	down	3.32251e-42	-3.23198	down	8.80435e-06	1.93697	up	--	--	Molecular Function: ubiquitin-protein transferase activity (GO:0004842);; Cellular Component: nucleus (GO:0005634);; Biological Process: interstrand cross-link repair (GO:0036297);;	K15691|6.1e-138|vvi:100241876|K15691 E3 ubiquitin-protein ligase RFWD3 [EC:2.3.2.27] | (RefSeq) E3 ubiquitin-protein ligase RFWD3	--	[O]	Posttranslational modification, protein turnover, chaperones	Ring finger domain	--	O	Posttranslational modification, protein turnover, chaperones	E3 ubiquitin-protein ligase RFWD3-like isoform X2 [Camellia sinensis]	molecular function: catalytic activity (GO:0003824);; cellular component: intracellular (GO:0005622);; cellular component: cellular anatomical entity (GO:0110165);; biological process: metabolic process (GO:0008152);; biological process: cellular process (GO:0009987);; biological process: response to stimulus (GO:0050896)
HD.02G0021720	HD.02G0021720	LOC114301170	18.2082	16.0769	16.4457	4.46625	4.93414	2.73109	0.941664	0.836674	1.0821	3.15532e-15	-1.83858	down	8.06981e-61	-3.15571	down	0.000180904	1.40509	up	--	--	--	--	--	--	--	Domain of unknown function (DUF3783)	--	S	Function unknown	uncharacterized protein LOC114301170 isoform X2 [Camellia sinensis]	--
HD.02G0022270	HD.02G0022270	LOC114270082	0.042779	0.031753	0	7.8665	8.37454	7.18897	18.7449	21.4606	22.329	3.34986e-60	8.36717	up	2.29617e-103	10.5361	up	5.38531e-99	-2.07774	down	[V]	Defense mechanisms	Molecular Function: ATP binding (GO:0005524);; Cellular Component: integral component of membrane (GO:0016021);; Molecular Function: ATPase activity (GO:0016887);;	K05681|2.6e-90|gmx:100818395|K05681 ATP-binding cassette, subfamily G (WHITE), member 2 | (RefSeq) ABC transporter G family member 5	ABC transporters (ko02010)	[Q]	Secondary metabolites biosynthesis, transport and catabolism	ABC-2 type transporter	ABC transporter G family member 1 OS=Arabidopsis thaliana OX=3702 GN=ABCG1 PE=2 SV=1	Q	Secondary metabolites biosynthesis, transport and catabolism	ABC transporter G family member 6-like [Camellia sinensis]	molecular function: binding (GO:0005488);; cellular component: cellular anatomical entity (GO:0110165);; molecular function: catalytic activity (GO:0003824)
HD.02G0023090	HD.02G0023090	LOC114305810	2.53932	2.63473	2.26758	8.63984	11.8176	12.2303	50.8196	51.4227	50.5312	3.45718e-40	2.35086	up	0	5.32709	up	6.73194e-185	-2.88598	down	--	--	Molecular Function: DNA binding (GO:0003677);; Molecular Function: DNA-binding transcription factor activity (GO:0003700);; Cellular Component: nucleus (GO:0005634);;	K09284|3.9e-130|nnu:104599345|K09284 AP2-like factor, euAP2 lineage | (RefSeq) ethylene-responsive transcription factor RAP2-7-like	--	--	--	AP2 domain	APETALA2-like protein 1 OS=Oryza sativa subsp. indica OX=39946 GN=AP2-1 PE=2 SV=2	K	Transcription	APETALA2-like protein 3 isoform X1 [Camellia sinensis]	molecular function: binding (GO:0005488);; molecular function: transcription regulator activity (GO:0140110);; cellular component: intracellular (GO:0005622);; cellular component: cellular anatomical entity (GO:0110165)
HD.02G0023500	HD.02G0023500	LOC114283925	2.3397	2.44008	2.05595	8.64163	7.78948	6.45033	184.122	187.398	180.154	4.34495e-19	1.95777	up	0	7.29978	up	0	-5.2476	down	--	--	--	K12897|4.8e-07|mesc:110605429|K12897 transformer-2 protein | (RefSeq) serine/arginine-rich splicing factor SR45a-like	Spliceosome (ko03040)	--	--	--	--	--	--	uncharacterized protein LOC114283925 [Camellia sinensis]	--
HD.02G0024400	HD.02G0024400	LOC114323951	4.60581	4.67453	5.04377	10.0002	7.8419	8.10301	124.339	120.432	117.538	1.19553e-15	1.07232	up	0	5.62684	up	0	-4.46363	down	[R]	General function prediction only	--	K03857|5.0e-09|ini:109192022|K03857 phosphatidylinositol N-acetylglucosaminyltransferase subunit A [EC:2.4.1.198] | (RefSeq) phosphatidylinositol N-acetylglucosaminyltransferase subunit A-like	Glycosylphosphatidylinositol (GPI)-anchor biosynthesis (ko00563)	--	--	von Willebrand factor type A domain	E3 ubiquitin-protein ligase WAV3 OS=Arabidopsis thaliana OX=3702 GN=WAV3 PE=1 SV=1	O	Posttranslational modification, protein turnover, chaperones	E3 ubiquitin-protein ligase WAV3-like [Camellia sinensis]	--
HD.02G0024440	HD.02G0024440	LOC114269519	1.52103	1.67035	1.01401	4.11013	3.54652	5.12623	0.041006	0.102436	0.13922	1.0566e-07	1.80735	up	5.36642e-06	-2.80771	down	3.21933e-17	4.7073	up	--	--	Molecular Function: DNA binding (GO:0003677);; Cellular Component: nucleus (GO:0005634);;	K12309|2.0e-06|lja:Lj3g3v0323160.1|K12309 beta-galactosidase [EC:3.2.1.23] | (RefSeq) Lj3g3v0323160.1; -	Galactose metabolism (ko00052);; Other glycan degradation (ko00511);; Glycosaminoglycan degradation (ko00531);; Sphingolipid metabolism (ko00600);; Glycosphingolipid biosynthesis - ganglio series (ko00604)	[R]	General function prediction only	B3 DNA binding domain	Protein indeterminate-domain 11 OS=Arabidopsis thaliana OX=3702 GN=IDD11 PE=2 SV=1	S	Function unknown	B3 domain-containing transcription factor NGA4-like [Camellia sinensis]	molecular function: binding (GO:0005488);; cellular component: intracellular (GO:0005622);; cellular component: cellular anatomical entity (GO:0110165)
HD.02G0024930	HD.02G0024930	--	35.3583	32.5449	39.313	15.986	13.8462	13.7431	50.4682	54.1293	48.1656	4.86444e-23	-1.08151	down	1.0858e-121	1.4794	up	2.30166e-187	-2.47022	down	--	--	Molecular Function: hydrolase activity, hydrolyzing O-glycosyl compounds (GO:0004553);; Biological Process: carbohydrate metabolic process (GO:0005975);; Cellular Component: integral component of membrane (GO:0016021);;	K19891|4.9e-61|csat:104789925|K19891 glucan endo-1,3-beta-glucosidase 1/2/3 [EC:3.2.1.39] | (RefSeq) glucan endo-1,3-beta-glucosidase 3-like	Starch and sucrose metabolism (ko00500)	--	--	Glycosyl hydrolases family 17	Glucan endo-1,3-beta-glucosidase OS=Triticum aestivum OX=4565 GN=GLC1 PE=2 SV=1	G	Carbohydrate transport and metabolism	hypothetical protein TEA_014508 [Camellia sinensis var. sinensis]	molecular function: catalytic activity (GO:0003824);; biological process: metabolic process (GO:0008152);; cellular component: cellular anatomical entity (GO:0110165)
HD.02G0025090	HD.02G0025090	LOC114318169	10.6317	10.0219	10.8899	0.987145	0.632776	1.1953	1.59752	1.50406	1.46705	2.45284e-59	-3.26783	down	5.87267e-58	-1.81575	down	2.79058e-06	-1.35933	down	--		Molecular Function: protein kinase activity (GO:0004672);; Molecular Function: ATP binding (GO:0005524);; Cellular Component: integral component of membrane (GO:0016021);; Molecular Function: carbohydrate binding (GO:0030246);;	K01176|4.1e-72|sbi:8065370|K01176 alpha-amylase [EC:3.2.1.1] | (RefSeq) alpha-amylase isozyme 2A	Starch and sucrose metabolism (ko00500)	--	--	Legume lectin domain	L-type lectin-domain containing receptor kinase S.4 OS=Arabidopsis thaliana OX=3702 GN=LECRKS4 PE=2 SV=1	T	Signal transduction mechanisms	L-type lectin-domain containing receptor kinase S.4-like [Camellia sinensis]	biological process: metabolic process (GO:0008152);; biological process: cellular process (GO:0009987);; molecular function: catalytic activity (GO:0003824);; molecular function: binding (GO:0005488);; cellular component: cellular anatomical entity (GO:0110165)
HD.02G0025310	HD.02G0025310	LOC114261861	3.58969	4.04896	4.48915	19.5769	15.8012	18.0221	26.8973	25.1187	24.3606	4.58269e-53	2.35124	up	0	3.61932	up	1.95671e-31	-1.17804	down	--	--	Molecular Function: DNA-binding transcription factor activity (GO:0003700);; Cellular Component: nucleus (GO:0005634);; Molecular Function: sequence-specific DNA binding (GO:0043565);;	K13425|5.9e-90|nto:104117457|K13425 WRKY transcription factor 22 | (RefSeq) WRKY transcription factor 22-like	MAPK signaling pathway - plant (ko04016);; Plant-pathogen interaction (ko04626)	--	--	WRKY DNA -binding domain	WRKY transcription factor 22 OS=Arabidopsis thaliana OX=3702 GN=WRKY22 PE=2 SV=1	K	Transcription	WRKY transcription factor 22 [Camellia sinensis]	molecular function: transcription regulator activity (GO:0140110);; cellular component: intracellular (GO:0005622);; cellular component: cellular anatomical entity (GO:0110165);; molecular function: binding (GO:0005488)
HD.02G0025360	HD.02G0025360	--	8.39953	7.47667	6.38378	98.4366	102.828	108.247	13.8153	15.8477	15.9226	2.60733e-257	4.01322	up	7.81045e-44	2.00296	up	5.66677e-91	2.10056	up	--	--	Cellular Component: integral component of membrane (GO:0016021);;	--	--	--	--	Probable lipid transfer	--	S	Function unknown	hypothetical protein F0562_026357 [Nyssa sinensis]	cellular component: cellular anatomical entity (GO:0110165)
HD.02G0026600	HD.02G0026600	LOC114284925	5.39976	5.08585	4.82301	1.49893	1.19188	1.29726	0.317562	0.33802	0.363204	7.11316e-24	-1.72208	down	2.98982e-58	-2.92151	down	6.35084e-05	1.28826	up	--	--	Molecular Function: structural constituent of ribosome (GO:0003735);; Biological Process: RNA splicing (GO:0008380);; Cellular Component: chloroplast (GO:0009507);; Biological Process: embryo development ending in seed dormancy (GO:0009793);; Biological Process: chloroplast mRNA processing (GO:0010239);;	--	--	[R]	General function prediction only	PPR repeat family	Pentatricopeptide repeat-containing protein At2g41720 OS=Arabidopsis thaliana OX=3702 GN=EMB2654 PE=2 SV=1	S	Function unknown	pentatricopeptide repeat-containing protein At2g41720 isoform X1 [Camellia sinensis]	molecular function: structural molecule activity (GO:0005198);; biological process: metabolic process (GO:0008152);; biological process: cellular process (GO:0009987);; cellular component: intracellular (GO:0005622);; cellular component: cellular anatomical entity (GO:0110165);; biological process: reproduction (GO:0000003);; biological process: reproductive process (GO:0022414);; biological proc…
HD.02G0027190	HD.02G0027190	LOC114256153	13.2418	11.4809	13.41	34.5844	29.7296	30.5455	113.705	109.226	108.723	2.45213e-41	1.52907	up	0	4.08716	up	6.59152e-305	-2.46703	down	--	--	Cellular Component: integral component of membrane (GO:0016021);;	--	--	[R]	General function prediction only	--	--	S	Function unknown	uncharacterized protein LOC114256153 isoform X2 [Camellia sinensis]	cellular component: cellular anatomical entity (GO:0110165)
HD.02G0027510	HD.02G0027510	--	5.36974	5.07303	5.50251	0.507217	0.660253	1.30783	1.08281	1.28929	1.28808	4.43273e-14	-2.47464	down	2.28181e-12	-1.15193	down	0.00195088	-1.23187	down	--	--	--	--	--	--	--	PPR repeat family	--	S	Function unknown	hypothetical protein TEA_006667 [Camellia sinensis var. sinensis]	--
HD.02G0027800	HD.02G0027800	--	1.78581	1.67036	1.6787	8.05418	8.54194	8.542	1.99857	2.08114	2.07814	5.46948e-59	2.5032	up	1.96299e-12	1.22813	up	4.93733e-18	1.36546	up	[Q]	Secondary metabolites biosynthesis, transport and catabolism	Molecular Function: DNA binding (GO:0003677);; Cellular Component: nucleus (GO:0005634);; Biological Process: regulation of transcription, DNA-templated (GO:0006355);;	K24028|2.0e-51|jcu:105641381|K24028 salicylic acid 3-hydroxylase [EC:1.14.11.-] | (RefSeq) protein DOWNY MILDEW RESISTANCE 6 isoform X2	--	--	--	No apical meristem (NAM) protein	NAC domain-containing protein 14 OS=Arabidopsis thaliana OX=3702 GN=NAC014 PE=2 SV=1	P	Inorganic ion transport and metabolism	hypothetical protein HYC85_013414 [Camellia sinensis]	molecular function: binding (GO:0005488);; cellular component: intracellular (GO:0005622);; cellular component: cellular anatomical entity (GO:0110165);; biological process: biological regulation (GO:0065007)
HD.02G0027810	HD.02G0027810	--	1.55403	0.800812	1.02409	7.23974	4.83565	5.4388	1.05014	1.26556	1.19693	1.13619e-15	2.57521	up	0.00196766	1.01347	up	3.36736e-09	1.65293	up	--	--	Biological Process: metal ion transport (GO:0030001);; Molecular Function: metal ion binding (GO:0046872);;	--	--	[P]	Inorganic ion transport and metabolism	Heavy-metal-associated domain	Heavy metal-associated isoprenylated plant protein 9 OS=Arabidopsis thaliana OX=3702 GN=HIPP09 PE=2 SV=1	P	Inorganic ion transport and metabolism	hypothetical protein HYC85_013415 [Camellia sinensis]	biological process: localization (GO:0051179);; molecular function: binding (GO:0005488)
HD.02G0027850	HD.02G0027850	--	4.84959	3.8654	4.47734	29.6155	28.1109	27.4342	4.90904	5.42238	5.14047	1.11797e-110	2.90259	up	8.97952e-15	1.19616	up	8.17632e-47	1.7969	up	--	--	Molecular Function: oxidoreductase activity (GO:0016491);; Molecular Function: metal ion binding (GO:0046872);;	K24028|1.3e-103|pop:7464473|K24028 salicylic acid 3-hydroxylase [EC:1.14.11.-] | (RefSeq) protein DOWNY MILDEW RESISTANCE 6	--	[QR]	Secondary metabolites biosynthesis, transport and catabolism;; General function prediction only	non-haem dioxygenase in morphine synthesis N-terminal	Protein DOWNY MILDEW RESISTANCE 6 OS=Arabidopsis thaliana OX=3702 GN=DMR6 PE=1 SV=1	Q	Secondary metabolites biosynthesis, transport and catabolism	hypothetical protein HYC85_013419 [Camellia sinensis]	molecular function: catalytic activity (GO:0003824);; molecular function: binding (GO:0005488)
HD.02G0027900	HD.02G0027900	--	1.77339	2.00922	1.98948	20.7034	23.2395	22.349	40.3034	40.4953	39.1267	8.32444e-235	3.73525	up	0	5.34125	up	7.67761e-115	-1.5165	down	[T]	Signal transduction mechanisms	Biological Process: phosphorelay signal transduction system (GO:0000160);; Cellular Component: nucleus (GO:0005634);;	K12130|2.0e-206|vvi:100853219|K12130 pseudo-response regulator 5 | (RefSeq) two-component response regulator-like APRR5	Circadian rhythm - plant (ko04712)	[K]	Transcription	Response regulator receiver domain	Two-component response regulator-like APRR5 OS=Arabidopsis thaliana OX=3702 GN=APRR5 PE=1 SV=2	K	Transcription	hypothetical protein HYC85_013421 [Camellia sinensis]	biological process: cellular process (GO:0009987);; biological process: signaling (GO:0023052);; biological process: response to stimulus (GO:0050896);; biological process: biological regulation (GO:0065007);; cellular component: intracellular (GO:0005622);; cellular component: cellular anatomical entity (GO:0110165)
HD.02G0028600	HD.02G0028600	LOC114258355	4.74157	4.46005	4.45863	27.3409	25.038	25.6354	7.52025	7.4256	7.20788	7.57378e-127	2.72658	up	4.24383e-43	1.66446	up	1.30307e-25	1.15263	up	--	--	--	--	--	--	--	--	--	--	--	uncharacterized protein LOC114258355 [Camellia sinensis]	--
HD.02G0028610	HD.02G0028610	LOC114258353	74.9173	75.9094	76.1325	26.1526	22.3307	24.6127	149.593	145.374	151.683	3.56982e-90	-1.41825	down	0	1.94511	up	0	-3.27273	down	[E]	Amino acid transport and metabolism	--	K08726|5.4e-06|sbi:8071538|K08726 soluble epoxide hydrolase / lipid-phosphate phosphatase [EC:3.3.2.10 3.1.3.76] | (RefSeq) uncharacterized protein LOC8071538	Arachidonic acid metabolism (ko00590);; Peroxisome (ko04146)	[I]	Lipid transport and metabolism	alpha/beta hydrolase fold	--	I	Lipid transport and metabolism	uncharacterized protein LOC114258353 [Camellia sinensis]	--
HD.02G0028620	HD.02G0028620	LOC114258352	6.26959	5.1882	5.44149	10.9834	13.7683	13.7096	1.39287	0.891235	0.969817	4.1649e-09	1.39686	up	2.16554e-05	-1.37572	down	5.85391e-19	2.86306	up	--	--	Cellular Component: integral component of membrane (GO:0016021);;	K15902|9.7e-39|ccav:112525617|K15902 EKC/KEOPS complex subunit PCC1/LAGE3 | (RefSeq) uncharacterized protein LOC112525617	--	--	--	Transcription factor Pcc1	--	S	Function unknown	uncharacterized protein LOC114258352 [Camellia sinensis]	cellular component: cellular anatomical entity (GO:0110165)
HD.02G0028720	HD.02G0028720	LOC114280817	30.5315	30.2404	31.1244	1.76232	1.59573	1.63615	3.29736	2.65129	2.7432	0	-3.98351	down	0	-2.43249	down	6.16799e-28	-1.4596	down	--	--	Molecular Function: DNA binding (GO:0003677);; Molecular Function: methyltransferase activity (GO:0008168);; Biological Process: methylation (GO:0032259);;	K15601|4.4e-312|hbr:110671140|K15601 [histone H3]-dimethyl-L-lysine9 demethylase [EC:1.14.11.65] | (RefSeq) uncharacterized protein LOC110671140	--	[K]	Transcription	JmjC domain, hydroxylase	Lysine-specific demethylase JMJ25 OS=Arabidopsis thaliana OX=3702 GN=JMJ25 PE=1 SV=1	K	Transcription	uncharacterized protein LOC114280817 isoform X1 [Camellia sinensis]	molecular function: binding (GO:0005488);; molecular function: catalytic activity (GO:0003824);; biological process: metabolic process (GO:0008152)
HD.02G0028770	HD.02G0028770	LOC114280824	6.94944	7.46694	7.7931	2.39557	2.92187	2.90067	0.735888	0.553505	0.735134	6.5411e-18	-1.21649	down	1.44679e-72	-2.48221	down	3.25896e-09	1.35722	up	--	--	Molecular Function: kinase activity (GO:0016301);;	K14544|4.2e-67|csl:COCSUDRAFT_65874|K14544 U3 small nucleolar RNA-associated protein 22 | (RefSeq) hypothetical protein	Ribosome biogenesis in eukaryotes (ko03008)	[T]	Signal transduction mechanisms	Phosphatidylinositol 3- and 4-kinase	Phosphatidylinositol 4-kinase gamma 3 OS=Arabidopsis thaliana OX=3702 GN=PI4KG3 PE=2 SV=1	--	--	phosphatidylinositol 4-kinase gamma 3-like [Camellia sinensis]	molecular function: catalytic activity (GO:0003824)
HD.02G0029140	HD.02G0029140	LOC114298095	12.3549	10.9895	11.987	24.9531	22.347	26.7645	34.1567	29.9998	31.6436	3.70418e-36	1.28292	up	0	2.407	up	3.30804e-35	-1.03305	down	[T]	Signal transduction mechanisms	Molecular Function: protein serine/threonine phosphatase activity (GO:0004722);; Molecular Function: metal ion binding (GO:0046872);;	K17506|8.9e-159|zju:107414609|K17506 protein phosphatase 1L [EC:3.1.3.16] | (RefSeq) probable protein phosphatase 2C 76	--	[T]	Signal transduction mechanisms	Protein phosphatase 2C	Probable protein phosphatase 2C 76 OS=Arabidopsis thaliana OX=3702 GN=At5g53140 PE=2 SV=1	T	Signal transduction mechanisms	probable protein phosphatase 2C 76 [Camellia sinensis]	biological process: metabolic process (GO:0008152);; biological process: cellular process (GO:0009987);; molecular function: catalytic activity (GO:0003824);; molecular function: binding (GO:0005488)
HD.02G0029280	HD.02G0029280	LOC114305755	1.14038	1.32734	1.54201	6.16239	5.56846	4.71422	29.0171	27.9016	29.4983	1.70788e-19	2.24784	up	0	5.38764	up	1.22782e-166	-3.05018	down	--	--	Molecular Function: DNA-binding transcription factor activity (GO:0003700);; Cellular Component: nucleus (GO:0005634);; Molecular Function: sequence-specific DNA binding (GO:0043565);;	K13459|2.3e-18|bvg:104889681|K13459 disease resistance protein RPS2 | (RefSeq) disease resistance protein At4g27190	Plant-pathogen interaction (ko04626)	--	--	WRKY DNA -binding domain	Probable WRKY transcription factor 53 OS=Arabidopsis thaliana OX=3702 GN=WRKY53 PE=1 SV=1	K	Transcription	probable WRKY transcription factor 41 [Camellia sinensis]	molecular function: transcription regulator activity (GO:0140110);; cellular component: intracellular (GO:0005622);; cellular component: cellular anatomical entity (GO:0110165);; molecular function: binding (GO:0005488)
HD.02G0029620	HD.02G0029620	LOC114300458	11.231	11.6742	10.7243	1.77408	0.530265	0.873183	2.0093	1.99999	2.20422	5.24699e-19	-3.16564	down	4.02667e-19	-1.45997	down	0.000288404	-1.61643	down	--	--	--	K07052|4.7e-35|ini:109194101|K07052 uncharacterized protein | (RefSeq) uncharacterized LOC109194101	--	--	--	--	Probable membrane-associated kinase regulator 6 OS=Arabidopsis thaliana OX=3702 GN=MAKR6 PE=2 SV=1	S	Function unknown	probable membrane-associated kinase regulator 6 [Camellia sinensis]	--
HD.02G0029920	HD.02G0029920	LOC114295029	22.1267	21.4282	23.3149	5.62446	3.2563	4.50767	1.31427	1.1806	0.98766	3.99842e-28	-2.10257	down	8.32129e-97	-3.27895	down	8.54191e-05	1.26907	up	--	--	Molecular Function: molecular_function (GO:0003674);; Molecular Function: nucleic acid binding (GO:0003676);; Molecular Function: RNA binding (GO:0003723);; Molecular Function: catalytic activity (GO:0003824);; Molecular Function: nuclease activity (GO:0004518);; Molecular Function: endonuclease activity (GO:0004519);; Molecular Function: binding (GO:0005488);; Cellular Component: cellular_compon…	K20858|3.5e-36|egu:105046210|K20858 calcium uniporter protein, mitochondrial | (RefSeq) uncharacterized protein LOC105046210	--	--	--	PPR repeat family	Pentatricopeptide repeat-containing protein At4g21190 OS=Arabidopsis thaliana OX=3702 GN=EMB1417 PE=2 SV=1	S	Function unknown	pentatricopeptide repeat-containing protein At4g21190 isoform X2 [Camellia sinensis]	molecular function: binding (GO:0005488);; molecular function: catalytic activity (GO:0003824);; biological process: metabolic process (GO:0008152);; biological process: cellular process (GO:0009987);; cellular component: intracellular (GO:0005622);; cellular component: cellular anatomical entity (GO:0110165)
HD.02G0030120	HD.02G0030120	LOC114258193	8.70214	6.90171	9.36688	2.60135	3.79924	3.0976	0.534756	0.513922	0.468161	1.36618e-07	-1.17374	down	3.47596e-45	-3.04406	down	3.29089e-09	1.96109	up	--	--	Molecular Function: transferase activity, transferring acyl groups other than amino-acyl groups (GO:0016747);;	K19747|9.6e-192|oeu:111365996|K19747 BAHD acyltransferase [EC:2.3.1.-] | (RefSeq) BAHD acyltransferase DCR-like	--	--	--	Transferase family	BAHD acyltransferase DCR OS=Arabidopsis thaliana OX=3702 GN=DCR PE=2 SV=1	S	Function unknown	BAHD acyltransferase DCR-like [Camellia sinensis]	molecular function: catalytic activity (GO:0003824)
HD.02G0030140	HD.02G0030140	LOC114258196	17.0413	17.8555	18.1118	4.71882	3.5713	3.92892	0.93057	1.11502	1.11007	4.13863e-50	-1.89958	down	5.39273e-140	-3.09699	down	3.31244e-08	1.28531	up	--	--	--	--	--	--	--	--	Uncharacterized protein At1g76660 OS=Arabidopsis thaliana OX=3702 GN=At1g76660 PE=2 SV=1	S	Function unknown	uncharacterized protein LOC114258196 [Camellia sinensis]	--
HD.02G0030280	HD.02G0030280	--	0.129785	0	0.054157	0.935769	0.992133	0.531508	25.1228	24.5712	24.8307	3.83266e-06	3.9118	up	5.74777e-123	9.58239	up	2.48823e-286	-5.56021	down	[QV]	Secondary metabolites biosynthesis, transport and catabolism;; Defense mechanisms	Molecular Function: monooxygenase activity (GO:0004497);; Molecular Function: iron ion binding (GO:0005506);; Cellular Component: integral component of membrane (GO:0016021);; Molecular Function: oxidoreductase activity, acting on paired donors, with incorporation or reduction of molecular oxygen (GO:0016705);; Molecular Function: heme binding (GO:0020037);;	K07425|1.8e-205|nta:107812114|K07425 long-chain fatty acid omega-monooxygenase [EC:1.14.14.80] | (RefSeq) cytokinin hydroxylase-like	Fatty acid degradation (ko00071);; Arachidonic acid metabolism (ko00590)	[QI]	Secondary metabolites biosynthesis, transport and catabolism;; Lipid transport and metabolism	Cytochrome P450	Cytokinin hydroxylase OS=Arabidopsis thaliana OX=3702 GN=CYP735A1 PE=1 SV=1	Q	Secondary metabolites biosynthesis, transport and catabolism	hypothetical protein HYC85_013270 [Camellia sinensis]	biological process: metabolic process (GO:0008152);; molecular function: catalytic activity (GO:0003824);; molecular function: binding (GO:0005488);; cellular component: cellular anatomical entity (GO:0110165)
HD.02G0030500	HD.02G0030500	LOC114268546	6.44574	6.84325	6.51864	2.44898	3.01118	2.17026	0.823173	0.682907	0.696865	3.92693e-15	-1.15635	down	4.65542e-81	-2.19514	down	4.15511e-08	1.12969	up	--	--	--	--	--	--	--	N-terminal C2 in EEIG1 and EHBP1 proteins	--	S	Function unknown	myosin-9-like isoform X1 [Camellia sinensis]	--
HD.02G0031440	HD.02G0031440	--	9.72859	10.2749	10.3365	1.18637	0.516475	0.50041	1.03937	0.750057	1.11191	7.66012e-39	-3.55645	down	8.1666e-71	-2.41296	down	0.00848578	-1.05449	down	--	--	Biological Process: microtubule cytoskeleton organization (GO:0000226);; Molecular Function: microtubule binding (GO:0008017);;	K16732|8.1e-298|nnu:104611848|K16732 protein regulator of cytokinesis 1 | (RefSeq) 65-kDa microtubule-associated protein 3	--	[DZ]	Cell cycle control, cell division, chromosome partitioning;; Cytoskeleton	Microtubule associated protein (MAP65/ASE1 family)	65-kDa microtubule-associated protein 3 OS=Arabidopsis thaliana OX=3702 GN=MAP65-3 PE=1 SV=1	--	--	hypothetical protein TEA_016303 [Camellia sinensis var. sinensis]	biological process: cellular process (GO:0009987);; molecular function: binding (GO:0005488)
HD.02G0031650	HD.02G0031650	LOC114256349	301.847	301.566	311.341	491.915	575.061	568.039	57.155	59.5172	57.4801	1.02338e-65	1.0549	up	8.00611e-295	-1.42438	down	0	2.5693	up	--	--	Molecular Function: enzyme inhibitor activity (GO:0004857);;	K01051|6.3e-15|jre:109013060|K01051 pectinesterase [EC:3.1.1.11] | (RefSeq) pectinesterase-like	Pentose and glucuronate interconversions (ko00040)	--	--	Plant invertase/pectin methylesterase inhibitor	21 kDa protein OS=Daucus carota OX=4039 PE=2 SV=1	S	Function unknown	21 kDa protein-like [Camellia sinensis]	biological process: biological regulation (GO:0065007);; molecular function: molecular function regulator (GO:0098772)
HD.02G0031660	HD.02G0031660	LOC117933935	285.361	282.461	292.787	15.8608	20.807	20.7417	2.39867	1.74412	1.72581	0	-3.68904	down	0	-6.21425	down	2.98812e-46	2.62077	up	--	--	Molecular Function: enzyme inhibitor activity (GO:0004857);; Biological Process: negative regulation of catalytic activity (GO:0043086);;	K01051|3.8e-15|pvu:PHAVU_009G261700g|K01051 pectinesterase [EC:3.1.1.11] | (RefSeq) hypothetical protein	Pentose and glucuronate interconversions (ko00040)	--	--	Plant invertase/pectin methylesterase inhibitor	21 kDa protein OS=Daucus carota OX=4039 PE=2 SV=1	S	Function unknown	21 kDa protein-like [Vitis riparia]	biological process: biological regulation (GO:0065007);; molecular function: molecular function regulator (GO:0098772)
HD.02G0031760	HD.02G0031760	--	20.8839	21.6441	21.8332	7.67623	8.4461	10.3879	0.531092	0.328259	0.894393	4.53946e-16	-1.06434	down	1.7045e-31	-4.22629	down	3.85003e-32	3.25508	up	[GI]	Carbohydrate transport and metabolism;; Lipid transport and metabolism	Molecular Function: enzyme inhibitor activity (GO:0004857);; Cellular Component: extracellular region (GO:0005576);; Cellular Component: cell wall (GO:0005618);; Molecular Function: pectinesterase activity (GO:0030599);; Biological Process: cell wall modification (GO:0042545);; Molecular Function: aspartyl esterase activity (GO:0045330);; Biological Process: pectin catabolic process (GO:0045490);;	K01051|7.3e-244|rcu:8266061|K01051 pectinesterase [EC:3.1.1.11] | (RefSeq) pectinesterase 2	Pentose and glucuronate interconversions (ko00040)	--	--	Pectinesterase	Pectinesterase 2 OS=Citrus sinensis OX=2711 GN=PECS-2.1 PE=2 SV=1	G	Carbohydrate transport and metabolism	hypothetical protein HYC85_013558 [Camellia sinensis]	biological process: biological regulation (GO:0065007);; molecular function: molecular function regulator (GO:0098772);; cellular component: cellular anatomical entity (GO:0110165);; molecular function: catalytic activity (GO:0003824);; biological process: cellular process (GO:0009987);; biological process: metabolic process (GO:0008152)
HD.02G0031810	HD.02G0031810	--	9.11175	8.55205	8.60759	2.30435	2.28834	1.78562	0.066169	0.115579	0.157359	1.35537e-22	-1.81807	down	2.2223e-55	-5.23874	down	5.93164e-13	3.50442	up	[GI]	Carbohydrate transport and metabolism;; Lipid transport and metabolism	Molecular Function: enzyme inhibitor activity (GO:0004857);; Cellular Component: extracellular region (GO:0005576);; Cellular Component: cell wall (GO:0005618);; Molecular Function: pectinesterase activity (GO:0030599);; Biological Process: cell wall modification (GO:0042545);; Molecular Function: aspartyl esterase activity (GO:0045330);; Biological Process: pectin catabolic process (GO:0045490);;	K01051|1.6e-243|rcu:8266061|K01051 pectinesterase [EC:3.1.1.11] | (RefSeq) pectinesterase 2	Pentose and glucuronate interconversions (ko00040)	--	--	Pectinesterase	Pectinesterase 2 OS=Citrus sinensis OX=2711 GN=PECS-2.1 PE=2 SV=1	G	Carbohydrate transport and metabolism	hypothetical protein HYC85_013558 [Camellia sinensis]	biological process: biological regulation (GO:0065007);; molecular function: molecular function regulator (GO:0098772);; cellular component: cellular anatomical entity (GO:0110165);; molecular function: catalytic activity (GO:0003824);; biological process: cellular process (GO:0009987);; biological process: metabolic process (GO:0008152)
HD.02G0031900	HD.02G0031900	LOC114303403	14.319	15.1282	14.0263	0.178078	0.196403	0.806349	0.849109	0.842962	0.723352	1.00598e-14	-4.9695	down	9.01193e-85	-3.18773	down	0.0054334	-1.68931	down	--	--	Cellular Component: cellular_component (GO:0005575);; Cellular Component: intracellular (GO:0005622);; Cellular Component: obsolete cell (GO:0005623);; Cellular Component: cytoplasm (GO:0005737);; Cellular Component: endoplasmic reticulum (GO:0005783);; Cellular Component: plasma membrane (GO:0005886);; Cellular Component: cell-cell junction (GO:0005911);; Biological Process: protein folding (GO:…	--	--	--	--	--	BAG family molecular chaperone regulator 7 OS=Arabidopsis thaliana OX=3702 GN=BAG7 PE=1 SV=1	S	Function unknown	BAG family molecular chaperone regulator 7 [Camellia sinensis]	cellular component: intracellular (GO:0005622);; cellular component: cellular anatomical entity (GO:0110165);; biological process: cellular process (GO:0009987);; biological process: response to stimulus (GO:0050896)
HD.02G0032260	HD.02G0032260	LOC114314898	4.47094	4.24974	3.74037	9.33453	8.64426	11.1771	12.2319	12.8789	12.2245	8.98443e-22	1.44092	up	3.3564e-190	2.55163	up	1.36061e-19	-1.0197	down	[IR]	Lipid transport and metabolism;; General function prediction only	Molecular Function: NAD+ kinase activity (GO:0003951);;	K04715|1.3e-252|vvi:100257819|K04715 ceramide kinase [EC:2.7.1.138] | (RefSeq) ceramide kinase	Sphingolipid metabolism (ko00600)	[IT]	Lipid transport and metabolism;; Signal transduction mechanisms	Diacylglycerol kinase catalytic domain	Ceramide kinase OS=Arabidopsis thaliana OX=3702 GN=CERK PE=1 SV=1	--	--	ceramide kinase isoform X1 [Camellia sinensis]	biological process: metabolic process (GO:0008152);; biological process: cellular process (GO:0009987);; molecular function: catalytic activity (GO:0003824)
HD.02G0032780	HD.02G0032780	LOC114257129	1.2807	1.52849	1.68456	4.71779	5.41703	4.667	6.59572	5.91054	6.57943	7.91046e-32	1.93378	up	2.92443e-196	3.05037	up	2.48706e-20	-1.02726	down	--	--	Biological Process: regulation of defense response to fungus (GO:1900150);;	--	--	--	--	Probable zinc-ribbon domain	Protein ENHANCED DISEASE RESISTANCE 4 OS=Arabidopsis thaliana OX=3702 GN=EDR4 PE=1 SV=1	S	Function unknown	uncharacterized protein LOC114257129 isoform X2 [Camellia sinensis]	biological process: biological regulation (GO:0065007)
HD.02G0033270	HD.02G0033270	LOC114265549	16.2196	18.059	16.9232	33.4993	37.4958	38.1028	2.31135	2.18682	1.92845	2.16315e-36	1.30749	up	1.66413e-46	-2.01757	down	1.43497e-124	3.41562	up	--	--	Cellular Component: extracellular region (GO:0005576);; Cellular Component: cell wall (GO:0005618);; Biological Process: plant-type cell wall organization (GO:0009664);; Cellular Component: membrane (GO:0016020);;	K20628|1.1e-128|tcc:18587477|K20628 expansin | (RefSeq) expansin-A10	--	--	--	Expansin C-terminal domain	Expansin-A8 OS=Arabidopsis thaliana OX=3702 GN=EXPA8 PE=2 SV=1	S	Function unknown	expansin-A8-like [Camellia sinensis]	cellular component: cellular anatomical entity (GO:0110165);; biological process: cellular process (GO:0009987)
HD.02G0033280	HD.02G0033280	LOC114269448	5.73223	5.5511	5.21007	2.20698	1.68371	2.62182	0.089424	0.122366	0	4.50893e-05	-1.12618	down	2.96569e-22	-5.21948	down	4.72531e-09	4.18919	up	--	--	Cellular Component: extracellular region (GO:0005576);; Cellular Component: cell wall (GO:0005618);; Biological Process: plant-type cell wall organization (GO:0009664);; Cellular Component: membrane (GO:0016020);;	K20628|2.9e-129|gab:108450287|K20628 expansin | (RefSeq) expansin-A8-like	--	--	--	Expansin C-terminal domain	Expansin-A8 OS=Arabidopsis thaliana OX=3702 GN=EXPA8 PE=2 SV=1	S	Function unknown	expansin-A8-like [Camellia sinensis]	cellular component: cellular anatomical entity (GO:0110165);; biological process: cellular process (GO:0009987)
HD.02G0033320	HD.02G0033320	LOC114269443	2.34756	2.05041	2.34162	0.725512	0.547346	0.338824	0.092599	0.066124	0.070829	2.49276e-12	-1.83827	down	1.5251e-60	-3.86027	down	1.21955e-06	2.11392	up	--	--	Cellular Component: extracellular region (GO:0005576);; Cellular Component: cell wall (GO:0005618);; Biological Process: plant-type cell wall organization (GO:0009664);; Cellular Component: membrane (GO:0016020);;	K20628|1.3e-97|gab:108450287|K20628 expansin | (RefSeq) expansin-A8-like	--	--	--	Lytic transglycolase	Expansin-A8 OS=Arabidopsis thaliana OX=3702 GN=EXPA8 PE=2 SV=1	S	Function unknown	expansin-A8-like [Camellia sinensis]	cellular component: cellular anatomical entity (GO:0110165);; biological process: cellular process (GO:0009987)
HD.02G0033630	HD.02G0033630	--	4.01555	4.02155	3.85002	0.990838	0.603399	1.08066	0.107067	0.096665	0.211904	1.85991e-12	-1.92958	down	2.07403e-33	-3.7909	down	0.000766466	1.94808	up	--	--	--	--	--	--	--	Weak chloroplast movement under blue light	WEB family protein At2g40480 OS=Arabidopsis thaliana OX=3702 GN=At2g40480 PE=2 SV=1	S	Function unknown	hypothetical protein HYC85_013736 [Camellia sinensis]	--
HD.02G0033760	HD.02G0033760	LOC114293653	47.6581	48.4009	48.1815	92.9827	104.652	112.538	156.245	159.775	163.51	1.15747e-62	1.32086	up	0	2.70162	up	1.16181e-80	-1.29059	down	--	--	Biological Process: intracellular protein transport (GO:0006886);; Cellular Component: membrane (GO:0016020);; Biological Process: vesicle-mediated transport (GO:0016192);;	K15296|7.8e-102|sind:105167002|K15296 alpha-soluble NSF attachment protein | (RefSeq) alpha-soluble NSF attachment protein	--	[U]	Intracellular trafficking, secretion, and vesicular transport	Soluble NSF attachment protein, SNAP	Alpha-soluble NSF attachment protein OS=Vitis vinifera OX=29760 PE=2 SV=1	U	Intracellular trafficking, secretion, and vesicular transport	alpha-soluble NSF attachment protein-like [Camellia sinensis]	biological process: cellular process (GO:0009987);; biological process: localization (GO:0051179);; cellular component: cellular anatomical entity (GO:0110165)
HD.02G0033890	HD.02G0033890	--	15.1007	12.9615	14.2381	59.9878	54.0269	54.3474	93.6575	90.7569	90.3631	7.23854e-157	2.20872	up	0	3.66803	up	1.82331e-130	-1.36828	down	--	--	Biological Process: response to reactive oxygen species (GO:0000302);; Molecular Function: regulatory region nucleic acid binding (GO:0001067);; Biological Process: response to acid chemical (GO:0001101);; Molecular Function: molecular_function (GO:0003674);; Molecular Function: nucleic acid binding (GO:0003676);; Molecular Function: DNA binding (GO:0003677);; Molecular Function: DNA-binding tran…	K09286|3.4e-96|nsy:104216190|K09286 EREBP-like factor | (RefSeq) dehydration-responsive element-binding protein 2A-like	--	--	--	AP2 domain	Dehydration-responsive element-binding protein 2C OS=Arabidopsis thaliana OX=3702 GN=DREB2C PE=2 SV=2	K	Transcription	dehydration-responsive element-binding protein 2A-like [Camellia sinensis]	biological process: response to stimulus (GO:0050896);; molecular function: binding (GO:0005488);; molecular function: transcription regulator activity (GO:0140110);; cellular component: intracellular (GO:0005622);; cellular component: cellular anatomical entity (GO:0110165);; biological process: biological regulation (GO:0065007);; biological process: multicellular organismal process (GO:0032501…
HD.03000037	HD.03000037	--	19.0922	17.8305	20.3263	4.59365	4.89849	6.05077	0.583471	0.112993	0.24046	4.78695e-15	-1.66091	down	1.87712e-42	-4.84524	down	1.47741e-09	3.28561	up	--	--	--	--	--	--	--	--	--	--	--	hypothetical protein HYC85_027312 [Camellia sinensis]	--
HD.03000213	HD.03000213	--	4.54578	4.56255	3.87529	58.4506	57.4017	59.1482	7.93743	8.11989	7.65358	4.24253e-201	3.96573	up	5.66918e-26	1.83774	up	1.33671e-75	2.21811	up	--	--	--	--	--	--	--	--	--	--	--	--	--
HD.03000214	HD.03000214	LOC114299205	3.85678	4.08019	3.39013	105.799	119.496	120.578	14.225	13.081	12.1317	0	5.1444	up	7.46396e-80	2.76379	up	2.97279e-142	2.47043	up	--	--	Cellular Component: integral component of membrane (GO:0016021);;	K00558|6.1e-06|mdm:103452459|K00558 DNA (cytosine-5)-methyltransferase 1 [EC:2.1.1.37] | (RefSeq) DNA (cytosine-5)-methyltransferase CMT3	Cysteine and methionine metabolism (ko00270)	--	--	--	--	--	--	uncharacterized protein LOC114299205 [Camellia sinensis]	cellular component: cellular anatomical entity (GO:0110165)
HD.03000713	HD.03000713	LOC114274290	13.5333	12.9415	12.9676	5.07739	5.50376	5.55997	16.3024	15.1123	16.0214	7.10723e-34	-1.07196	down	5.47946e-133	1.2348	up	1.45247e-166	-2.21627	down	--	--	Molecular Function: DNA binding (GO:0003677);; Cellular Component: nucleus (GO:0005634);; Molecular Function: zinc ion binding (GO:0008270);;	K11649|2.1e-236|vvi:100855339|K11649 SWI/SNF related-matrix-associated actin-dependent regulator of chromatin subfamily C | (RefSeq) SWI/SNF complex subunit SWI3D	--	[B]	Chromatin structure and dynamics	SWIRM-associated region 1	SWI/SNF complex subunit SWI3D OS=Arabidopsis thaliana OX=3702 GN=SWI3D PE=1 SV=3	B	Chromatin structure and dynamics	SWI/SNF complex subunit SWI3D [Camellia sinensis]	molecular function: binding (GO:0005488);; cellular component: intracellular (GO:0005622);; cellular component: cellular anatomical entity (GO:0110165)
HD.03001477	HD.03001477	--	3.79619	5.07188	3.64239	14.0117	15.5104	9.49601	15.3365	18.2712	17.0047	9.90158e-10	1.85227	up	3.23112e-66	2.97795	up	1.28317e-06	-1.03586	down	--	--	--	--	--	--	--	--	--	--	--	hypothetical protein HYC85_009730 [Camellia sinensis]	--
HD.03001626	HD.03001626	--	48.9047	42.0822	44.1707	731.251	735.764	726.484	998.548	1049.93	1040.48	0	4.23622	up	0	5.48278	up	8.76687e-138	-1.1559	down	--	--	--	K15920|5.4e-21|pmum:103335098|K15920 xylan 1,4-beta-xylosidase [EC:3.2.1.37] | (RefSeq) probable beta-D-xylosidase 5 isoform X2	Amino sugar and nucleotide sugar metabolism (ko00520)	--	--	--	--	--	--	hypothetical protein HYC85_009777 [Camellia sinensis]	--
HD.03001690	HD.03001690	--	5.41113	4.8613	5.79285	1.54155	1.11315	0.894081	0.105831	0.054977	0.155939	2.47298e-14	-1.95331	down	4.81039e-41	-4.63385	down	1.62741e-06	2.76657	up	--	--	Molecular Function: serine-type carboxypeptidase activity (GO:0004185);; Cellular Component: integral component of membrane (GO:0016021);;	K16296|3.6e-156|qsu:111997409|K16296 serine carboxypeptidase-like clade I [EC:3.4.16.-] | (RefSeq) serine carboxypeptidase-like 13	--	[OE]	Posttranslational modification, protein turnover, chaperones;; Amino acid transport and metabolism	Serine carboxypeptidase	Serine carboxypeptidase-like 18 OS=Arabidopsis thaliana OX=3702 GN=SCPL18 PE=2 SV=2	--	--	hypothetical protein F0562_020797 [Nyssa sinensis]	biological process: metabolic process (GO:0008152);; molecular function: catalytic activity (GO:0003824);; cellular component: cellular anatomical entity (GO:0110165)
HD.03001711	HD.03001711	LOC114281119	29.9822	30.2558	29.2401	2.71077	2.0574	2.56865	0.745715	0.736814	0.795814	2.4488e-262	-3.39063	down	0	-4.32329	down	7.70356e-06	1.02226	up	--	--	Molecular Function: serine-type carboxypeptidase activity (GO:0004185);; Cellular Component: integral component of membrane (GO:0016021);;	K16296|2.7e-210|qsu:112010401|K16296 serine carboxypeptidase-like clade I [EC:3.4.16.-] | (RefSeq) serine carboxypeptidase-like 17	--	[OE]	Posttranslational modification, protein turnover, chaperones;; Amino acid transport and metabolism	Serine carboxypeptidase	Serine carboxypeptidase-like 18 OS=Arabidopsis thaliana OX=3702 GN=SCPL18 PE=2 SV=2	--	--	serine carboxypeptidase-like 18 [Camellia sinensis]	biological process: metabolic process (GO:0008152);; molecular function: catalytic activity (GO:0003824);; cellular component: cellular anatomical entity (GO:0110165)
HD.03001813	HD.03001813	LOC114258858	0.366739	0.595792	0.721463	13.648	19.9121	19.733	74.2026	65.7166	72.6785	1.67013e-56	5.16224	up	2.369e-275	7.90496	up	8.82374e-100	-2.65654	down	[S]	Function unknown	Cellular Component: extracellular region (GO:0005576);;	K13449|5.5e-73|vvi:100242451|K13449 pathogenesis-related protein 1 | (RefSeq) basic form of pathogenesis-related protein 1	MAPK signaling pathway - plant (ko04016);; Plant hormone signal transduction (ko04075);; Plant-pathogen interaction (ko04626)	[S]	Function unknown	Cysteine-rich secretory protein family	Pathogenesis-related leaf protein 6 OS=Solanum lycopersicum OX=4081 GN=PR1B1 PE=1 SV=2	S	Function unknown	pathogenesis-related leaf protein 6-like [Camellia sinensis]	cellular component: cellular anatomical entity (GO:0110165)
HD.03002265	HD.03002265	LOC114259193	2.11099	2.30252	1.85495	3.81007	4.0868	3.70497	9.0755	8.00264	8.82576	1.35125e-09	1.10294	up	5.1513e-187	3.01239	up	7.80449e-53	-1.81857	down	[P]	Inorganic ion transport and metabolism	Molecular Function: secondary active sulfate transmembrane transporter activity (GO:0008271);; Cellular Component: integral component of membrane (GO:0016021);;	K17470|1.2e-308|tcc:18608329|K17470 sulfate transporter 1, high-affinity | (RefSeq) sulfate transporter 1.3	--	[P]	Inorganic ion transport and metabolism	Sulfate permease family	Sulfate transporter 1.3 OS=Arabidopsis thaliana OX=3702 GN=SULTR1;3 PE=2 SV=1	P	Inorganic ion transport and metabolism	sulfate transporter 1.1 [Camellia sinensis]	biological process: cellular process (GO:0009987);; biological process: localization (GO:0051179);; molecular function: transporter activity (GO:0005215);; cellular component: cellular anatomical entity (GO:0110165)
HD.03002862	HD.03002862	LOC114271882	4.39328	4.09058	4.94458	43.6366	25.3299	28.5761	276.063	304.223	229.69	1.5255e-37	3.06887	up	0	6.8756	up	1.6023e-42	-3.71626	down	--	--	Molecular Function: monooxygenase activity (GO:0004497);; Molecular Function: iron ion binding (GO:0005506);; Cellular Component: integral component of membrane (GO:0016021);; Molecular Function: oxidoreductase activity, acting on paired donors, with incorporation or reduction of molecular oxygen (GO:0016705);; Molecular Function: heme binding (GO:0020037);;	K01773|2.5e-39|pop:7480952|K01773 aldoxime dehydratase [EC:4.99.1.-] | (RefSeq) cytochrome P450 71B36	--	[Q]	Secondary metabolites biosynthesis, transport and catabolism	Cytochrome P450	Cytochrome P450 71B36 OS=Arabidopsis thaliana OX=3702 GN=CYP71B36 PE=3 SV=1	Q	Secondary metabolites biosynthesis, transport and catabolism	cytochrome P450 71B10-like [Camellia sinensis]	biological process: metabolic process (GO:0008152);; molecular function: catalytic activity (GO:0003824);; molecular function: binding (GO:0005488);; cellular component: cellular anatomical entity (GO:0110165)
HD.03003185	HD.03003185	LOC114290613	4.2102	4.50497	4.10045	29.9546	29.6037	29.5177	74.2642	72.3127	73.886	0	3.01245	up	0	5.07189	up	0	-1.96889	down	[T]	Signal transduction mechanisms	Molecular Function: voltage-gated chloride channel activity (GO:0005247);; Cellular Component: plant-type vacuole membrane (GO:0009705);; Cellular Component: integral component of membrane (GO:0016021);;	K05016|0.0e+00|ccav:112501812|K05016 chloride channel 7 | (RefSeq) chloride channel protein CLC-c-like	--	[P]	Inorganic ion transport and metabolism	Voltage gated chloride channel	Chloride channel protein CLC-c OS=Arabidopsis thaliana OX=3702 GN=CLC-C PE=1 SV=1	P	Inorganic ion transport and metabolism	chloride channel protein CLC-c [Camellia sinensis]	biological process: cellular process (GO:0009987);; biological process: localization (GO:0051179);; molecular function: transporter activity (GO:0005215);; cellular component: intracellular (GO:0005622);; cellular component: cellular anatomical entity (GO:0110165)
HD.03003422	HD.03003422	--	23.556	24.8045	25.5015	93.0131	93.9413	98.8398	29.4285	27.5663	30.0445	6.83776e-160	2.16722	up	5.32527e-48	1.20477	up	1.18588e-36	1.05304	up	--	--	--	--	--	--	--	--	--	--	--	hypothetical protein HYC85_010018 [Camellia sinensis]	--
HD.03003813	HD.03003813	--	1.10017	1.03566	1.13279	96.7561	98.7448	89.4424	164.108	172.608	181.448	0	6.64565	up	0	8.26045	up	3.23108e-139	-1.52459	down	[M]	Cell wall/membrane/envelope biogenesis	Biological Process: galactose metabolic process (GO:0006012);; Molecular Function: inositol 3-alpha-galactosyltransferase activity (GO:0047216);;	K18819|2.3e-166|nsy:104239217|K18819 inositol 3-alpha-galactosyltransferase [EC:2.4.1.123] | (RefSeq) galactinol synthase 2	Galactose metabolism (ko00052)	[G]	Carbohydrate transport and metabolism	Glycosyl transferase family 8	Galactinol synthase 2 OS=Solanum lycopersicum OX=4081 GN=GOLS2 PE=2 SV=1	H	Coenzyme transport and metabolism	hypothetical protein TEA_006126 [Camellia sinensis var. sinensis]	biological process: metabolic process (GO:0008152);; molecular function: catalytic activity (GO:0003824)
HD.03003817	HD.03003817	--	2.71256	2.10373	1.89592	229.657	249.865	249.02	320.915	317.549	321.093	0	6.97498	up	0	8.12518	up	6.66537e-111	-1.05886	down	[M]	Cell wall/membrane/envelope biogenesis	Biological Process: galactose metabolic process (GO:0006012);; Molecular Function: inositol 3-alpha-galactosyltransferase activity (GO:0047216);;	K18819|2.3e-166|nsy:104239217|K18819 inositol 3-alpha-galactosyltransferase [EC:2.4.1.123] | (RefSeq) galactinol synthase 2	Galactose metabolism (ko00052)	[G]	Carbohydrate transport and metabolism	Glycosyl transferase family 8	Galactinol synthase 2 OS=Solanum lycopersicum OX=4081 GN=GOLS2 PE=2 SV=1	H	Coenzyme transport and metabolism	hypothetical protein TEA_006126 [Camellia sinensis var. sinensis]	biological process: metabolic process (GO:0008152);; molecular function: catalytic activity (GO:0003824)
HD.03003827	HD.03003827	LOC114300127	2.29234	2.26776	2.06959	153.13	163.716	156.716	326.282	329.181	332.128	0	6.37247	up	0	8.18496	up	0	-1.722	down	[M]	Cell wall/membrane/envelope biogenesis	Biological Process: galactose metabolic process (GO:0006012);; Molecular Function: inositol 3-alpha-galactosyltransferase activity (GO:0047216);;	K18819|9.1e-163|nsy:104239217|K18819 inositol 3-alpha-galactosyltransferase [EC:2.4.1.123] | (RefSeq) galactinol synthase 2	Galactose metabolism (ko00052)	[G]	Carbohydrate transport and metabolism	Glycosyl transferase family 8	Galactinol synthase 2 OS=Solanum lycopersicum OX=4081 GN=GOLS2 PE=2 SV=1	H	Coenzyme transport and metabolism	galactinol synthase 2-like isoform X1 [Camellia sinensis]	biological process: metabolic process (GO:0008152);; molecular function: catalytic activity (GO:0003824)
HD.03003902	HD.03003902	--	70.9631	72.9886	71.4213	4.63675	4.79588	4.7849	8.05143	7.88823	8.45799	0	-3.70316	down	0	-2.17313	down	4.148e-48	-1.43979	down	--	--	--	K21842|0.0e+00|qsu:112006003|K21842 protein EFR3 | (RefSeq) uncharacterized protein LOC112006003	--	[R]	General function prediction only	--	Protein SEMI-ROLLED LEAF 2 OS=Oryza sativa subsp. japonica OX=39947 GN=SRL2 PE=2 SV=1	S	Function unknown	hypothetical protein TEA_002619 [Camellia sinensis var. sinensis]	--
HD.03004676	HD.03004676	--	7.7717	8.14947	7.81808	2.95853	2.99004	2.86891	0.632472	0.463542	0.555842	2.00812e-24	-1.21128	down	1.03065e-88	-2.86173	down	2.19214e-14	1.74212	up	--	--	--	K07517|3.3e-19|atr:18427060|K07517 Delta3-Delta2-enoyl-CoA isomerase [EC:5.3.3.8] | (RefSeq) uncharacterized protein LOC18427060	Fatty acid degradation (ko00071)	--	--	Myb/SANT-like DNA-binding domain	--	S	Function unknown	hypothetical protein HYC85_009291 [Camellia sinensis]	--
HD.03004836	HD.03004836	LOC114300323	1.42015	1.25492	1.20751	7.03204	8.68633	6.66859	37.6214	34.5619	33.9358	1.62767e-30	2.73987	up	0	5.73387	up	9.53355e-150	-2.90233	down	--	--	Cellular Component: integral component of membrane (GO:0016021);;	K10664|3.5e-97|nta:107792213|K10664 E3 ubiquitin-protein ligase ATL6/9/15/31/42/55 [EC:2.3.2.27] | (RefSeq) E3 ubiquitin-protein ligase ATL31-like	--	[O]	Posttranslational modification, protein turnover, chaperones	Ring finger domain	E3 ubiquitin-protein ligase ATL6 OS=Arabidopsis thaliana OX=3702 GN=ATL6 PE=1 SV=2	O	Posttranslational modification, protein turnover, chaperones	E3 ubiquitin-protein ligase ATL31-like [Camellia sinensis]	cellular component: cellular anatomical entity (GO:0110165)
HD.03006697	HD.03006697	LOC114280392	2.08629	1.41599	1.53656	0.340022	0.491449	0.067852	2.64173	2.60093	2.61817	0.000901949	-2.19907	down	7.57599e-12	1.60835	up	5.65478e-16	-3.71309	down	--	--	Molecular Function: protein kinase activity (GO:0004672);; Molecular Function: ATP binding (GO:0005524);; Molecular Function: metal ion binding (GO:0046872);;	K16279|7.7e-61|jre:108989148|K16279 E3 ubiquitin-protein ligase KEG [EC:2.7.11.1 2.3.2.27] | (RefSeq) E3 ubiquitin-protein ligase KEG isoform X1	--	[T]	Signal transduction mechanisms	Protein kinase domain	E3 ubiquitin-protein ligase KEG OS=Arabidopsis thaliana OX=3702 GN=KEG PE=1 SV=2	T	Signal transduction mechanisms	LOW QUALITY PROTEIN: E3 ubiquitin-protein ligase KEG-like [Camellia sinensis]	biological process: metabolic process (GO:0008152);; biological process: cellular process (GO:0009987);; molecular function: catalytic activity (GO:0003824);; molecular function: binding (GO:0005488)
HD.03006946	HD.03006946	LOC114271052	15.0927	17.0002	14.0894	1.56273	1.58881	2.43571	15.7383	16.9279	16.6711	1.30647e-24	-2.81909	down	9.8276e-19	1.06428	up	1.64786e-60	-3.79436	down	--	--	Molecular Function: beta-galactosidase activity (GO:0004565);; Biological Process: carbohydrate metabolic process (GO:0005975);; Cellular Component: beta-galactosidase complex (GO:0009341);; Molecular Function: carbohydrate binding (GO:0030246);;	K01190|1.8e-32|sly:101256611|K01190 beta-galactosidase [EC:3.2.1.23] | (RefSeq) uncharacterized protein LOC101256611	Galactose metabolism (ko00052);; Other glycan degradation (ko00511);; Sphingolipid metabolism (ko00600)	--	--	--	--	G	Carbohydrate transport and metabolism	uncharacterized protein LOC114271052 [Camellia sinensis]	molecular function: catalytic activity (GO:0003824);; biological process: metabolic process (GO:0008152);; cellular component: protein-containing complex (GO:0032991);; molecular function: binding (GO:0005488)
HD.03006948	HD.03006948	LOC114271052	7.476	7.73521	8.96952	0.976776	1.77226	1.51426	11.2171	8.10162	6.47643	2.03236e-08	-2.25519	down	9.72086e-07	1.05588	up	2.5682e-18	-3.22038	down	[G]	Carbohydrate transport and metabolism	Molecular Function: beta-galactosidase activity (GO:0004565);; Biological Process: carbohydrate metabolic process (GO:0005975);; Cellular Component: beta-galactosidase complex (GO:0009341);; Molecular Function: carbohydrate binding (GO:0030246);;	K01190|3.1e-63|nnu:104611315|K01190 beta-galactosidase [EC:3.2.1.23] | (RefSeq) beta-galactosidase	Galactose metabolism (ko00052);; Other glycan degradation (ko00511);; Sphingolipid metabolism (ko00600)	--	--	Glycosyl hydrolases family 2, sugar binding domain	--	G	Carbohydrate transport and metabolism	uncharacterized protein LOC114271052 [Camellia sinensis]	molecular function: catalytic activity (GO:0003824);; biological process: metabolic process (GO:0008152);; cellular component: protein-containing complex (GO:0032991);; molecular function: binding (GO:0005488)
HD.03008288	HD.03008288	LOC114269559	20.7107	18.6184	18.1094	1.38059	0.3965	0.041608	3.68001	3.72075	4.00223	9.23071e-06	-4.738	down	5.90022e-29	-1.36035	down	0.00244768	-3.28762	down	--	--	Biological Process: defense response (GO:0006952);; Biological Process: negative regulation of translation (GO:0017148);; Molecular Function: rRNA N-glycosylase activity (GO:0030598);; Molecular Function: toxin activity (GO:0090729);;	--	--	--	--	Ribosome inactivating protein	Nigrin b OS=Sambucus nigra OX=4202 PE=1 SV=2	G	Carbohydrate transport and metabolism	nigrin b-like [Camellia sinensis]	biological process: response to stimulus (GO:0050896);; biological process: biological regulation (GO:0065007);; molecular function: catalytic activity (GO:0003824);; molecular function: toxin activity (GO:0090729)
HD.03008563	HD.03008563	--	339.973	349.824	348.241	21.6161	24.7187	25.8824	2.85956	2.46073	2.64885	0	-3.62885	down	0	-6.04061	down	3.15075e-33	2.50452	up	--	--	--	--	--	--	--	--	Photosystem II 5 kDa protein, chloroplastic OS=Gossypium hirsutum OX=3635 GN=PSBT PE=4 SV=1	S	Function unknown	hypothetical protein HYC85_010512 [Camellia sinensis]	--
HD.03009152	HD.03009152	--	2.2247	2.7451	2.33167	0.909179	1.04253	1.01169	0.101121	0.161559	0.068458	0.00108144	-1.08655	down	2.02145e-14	-3.38802	down	0.000319064	2.3917	up	--	--	Biological Process: male meiotic nuclear division (GO:0007140);; Biological Process: female meiotic nuclear division (GO:0007143);;	--	--	--	--	--	Protein XRI1 OS=Arabidopsis thaliana OX=3702 GN=XRI1 PE=1 SV=2	S	Function unknown	hypothetical protein HYC85_010932 [Camellia sinensis]	biological process: reproduction (GO:0000003);; biological process: cellular process (GO:0009987);; biological process: reproductive process (GO:0022414);; biological process: multicellular organismal process (GO:0032501)
HD.03009154	HD.03009154	--	7.85486	10.6975	10.1229	2.63753	2.80513	2.23338	0.749449	0.558522	0.342168	6.93667e-17	-1.68242	down	7.00678e-48	-3.12801	down	2.27212e-05	1.53975	up	--	--	Biological Process: male meiotic nuclear division (GO:0007140);; Biological Process: female meiotic nuclear division (GO:0007143);;	--	--	--	--	--	Protein XRI1 OS=Arabidopsis thaliana OX=3702 GN=XRI1 PE=1 SV=2	S	Function unknown	hypothetical protein HYC85_010932 [Camellia sinensis]	biological process: reproduction (GO:0000003);; biological process: cellular process (GO:0009987);; biological process: reproductive process (GO:0022414);; biological process: multicellular organismal process (GO:0032501)
HD.03009239	HD.03009239	--	3.29333	3.91142	4.13417	14.4367	15.6293	12.1179	5.09818	3.84319	4.13031	7.33705e-27	2.10842	up	4.26447e-10	1.1716	up	8.21411e-08	1.0271	up	--	--	--	K00799|1.3e-10|spen:107032464|K00799 glutathione S-transferase [EC:2.5.1.18] | (RefSeq) glutathione transferase GST 23-like isoform X2	Glutathione metabolism (ko00480)	--	--	C1 domain	--	--	--	hypothetical protein HYC85_010552 [Camellia sinensis]	--
HD.03009402	HD.03009402	--	3.08149	2.66078	3.41567	87.0441	80.1768	87.2591	9.52583	10.1515	10.1341	0	5.00479	up	6.04369e-64	2.66627	up	6.7682e-137	2.42982	up	--	--	Cellular Component: integral component of membrane (GO:0016021);;	K00558|1.3e-08|zju:107415089|K00558 DNA (cytosine-5)-methyltransferase 1 [EC:2.1.1.37] | (RefSeq) LOW QUALITY PROTEIN: DNA (cytosine-5)-methyltransferase CMT3-like	Cysteine and methionine metabolism (ko00270)	--	--	--	--	--	--	hypothetical protein HYC85_010608 [Camellia sinensis]	cellular component: cellular anatomical entity (GO:0110165)
HD.03009478	HD.03009478	--	2.3315	2.61536	2.4638	19.4153	14.7986	19.3587	4.76774	4.6193	4.0776	4.01544e-44	3.05957	up	6.51362e-16	1.82657	up	8.1825e-11	1.32396	up	--	--	Biological Process: lipid transport (GO:0006869);; Molecular Function: lipid binding (GO:0008289);;	--	--	--	--	Protease inhibitor/seed storage/LTP family	Non-specific lipid-transfer protein 8 OS=Arabidopsis thaliana OX=3702 GN=LTP8 PE=3 SV=1	G	Carbohydrate transport and metabolism	hypothetical protein HYC85_010621 [Camellia sinensis]	biological process: localization (GO:0051179);; molecular function: binding (GO:0005488)
HD.03009481	HD.03009481	LOC114297460	23.941	21.7792	23.7016	7.39953	9.28217	7.37284	0	0.108812	0	1.79361e-10	-1.30699	down	2.29538e-15	-8.28308	down	2.60281e-10	7.06451	up	--	--	--	--	--	--	--	Neprosin	--	S	Function unknown	uncharacterized protein LOC114297460 [Camellia sinensis]	--
HD.03010711	HD.03010711	LOC114307932	0.177398	0.123321	0.275994	1.54144	1.98202	1.27103	157.987	159.612	146.973	6.2524e-11	3.24185	up	0	10.5777	up	0	-7.24648	down	--	--	Molecular Function: UDP-glycosyltransferase activity (GO:0008194);;	K08237|2.2e-162|dzi:111304821|K08237 hydroquinone glucosyltransferase [EC:2.4.1.218] | (RefSeq) hydroquinone glucosyltransferase-like	--	[GC]	Carbohydrate transport and metabolism;; Energy production and conversion	UDP-glucoronosyl and UDP-glucosyl transferase	Hydroquinone glucosyltransferase OS=Rauvolfia serpentina OX=4060 GN=AS PE=1 SV=1	--	--	hydroquinone glucosyltransferase-like [Camellia sinensis]	molecular function: catalytic activity (GO:0003824)
HD.03010793	HD.03010793	LOC114263124	0.90538	0.888875	0.530145	1.33478	1.09343	2.24433	3.66397	4.03856	4.45265	0.00626001	1.22001	up	4.94246e-61	3.34656	up	2.03886e-14	-2.03491	down	[G]	Carbohydrate transport and metabolism	Molecular Function: UDP-glycosyltransferase activity (GO:0008194);;	K08237|4.7e-173|jcu:105642874|K08237 hydroquinone glucosyltransferase [EC:2.4.1.218] | (RefSeq) hydroquinone glucosyltransferase	--	[GC]	Carbohydrate transport and metabolism;; Energy production and conversion	UDP-glucoronosyl and UDP-glucosyl transferase	Hydroquinone glucosyltransferase OS=Rauvolfia serpentina OX=4060 GN=AS PE=1 SV=1	--	--	hydroquinone glucosyltransferase-like [Camellia sinensis]	molecular function: catalytic activity (GO:0003824)
HD.03012069	HD.03012069	LOC114321936	1.29343	1.18561	0.875596	0.365686	0.276656	0.433806	2.59807	2.23732	1.97619	2.77409e-05	-1.41085	down	4.94663e-37	1.99026	up	5.80275e-47	-3.30971	down	--	--	Molecular Function: transcription coregulator activity (GO:0003712);; Biological Process: regulation of transcription by RNA polymerase II (GO:0006357);; Cellular Component: mediator complex (GO:0016592);;	--	--	[K]	Transcription	Transcription mediator complex subunit Med12	Mediator of RNA polymerase II transcription subunit 12 OS=Arabidopsis thaliana OX=3702 GN=MED12 PE=1 SV=1	K	Transcription	mediator of RNA polymerase II transcription subunit 12 [Camellia sinensis]	molecular function: transcription regulator activity (GO:0140110);; biological process: biological regulation (GO:0065007);; cellular component: protein-containing complex (GO:0032991)
HD.03012354	HD.03012354	--	0.346609	0.221585	0.414295	0.998256	1.59618	2.00276	2.68672	2.74574	2.48531	3.8722e-08	2.42429	up	1.56452e-65	3.9577	up	4.93597e-08	-1.44522	down	[T]	Signal transduction mechanisms	Cellular Component: integral component of membrane (GO:0016021);; Molecular Function: oxidoreductase activity (GO:0016491);;	K00521|3.9e-223|han:110937641|K00521 ferric-chelate reductase [EC:1.16.1.7] | (RefSeq) ferric reduction oxidase 2-like	--	[PQ]	Inorganic ion transport and metabolism;; Secondary metabolites biosynthesis, transport and catabolism	FAD-binding domain	Ferric reduction oxidase 2 OS=Arabidopsis thaliana OX=3702 GN=FRO2 PE=1 SV=2	--	--	hypothetical protein TEA_005771 [Camellia sinensis var. sinensis]	cellular component: cellular anatomical entity (GO:0110165);; molecular function: catalytic activity (GO:0003824)
HD.03012718	HD.03012718	LOC114297157	6.3228	5.70193	5.33702	1.80074	2.25554	1.51293	7.14791	7.75467	7.05935	1.23521e-07	-1.41188	down	7.39804e-24	1.30881	up	4.05464e-34	-2.63019	down	[H]	Coenzyme transport and metabolism	Biological Process: Mo-molybdopterin cofactor biosynthetic process (GO:0006777);;	K03637|3.4e-92|mcha:111024408|K03637 cyclic pyranopterin monophosphate synthase [EC:4.6.1.17] | (RefSeq) cyclic pyranopterin monophosphate synthase, mitochondrial isoform X1	Folate biosynthesis (ko00790);; Sulfur relay system (ko04122)	[H]	Coenzyme transport and metabolism	MoaC family	Cyclic pyranopterin monophosphate synthase, mitochondrial OS=Arabidopsis thaliana OX=3702 GN=CNX3 PE=1 SV=1	H	Coenzyme transport and metabolism	cyclic pyranopterin monophosphate synthase, mitochondrial isoform X1 [Camellia sinensis]	biological process: metabolic process (GO:0008152);; biological process: cellular process (GO:0009987)
HD.03012778	HD.03012778	LOC114288515	16.7646	16.9678	18.4301	6.94762	8.27113	6.10682	0.243857	0.336867	0.495898	6.01047e-14	-1.07013	down	1.10699e-128	-4.60711	down	2.82751e-39	3.62223	up	--	--	Molecular Function: DNA binding (GO:0003677);; Cellular Component: nucleus (GO:0005634);;	K09422|9.3e-90|tcc:18613948|K09422 transcription factor MYB, plant | (RefSeq) MYBPA; myb-related protein 308	--	[K]	Transcription	Myb-like DNA-binding domain	Transcription repressor MYB5 OS=Arabidopsis thaliana OX=3702 GN=MYB5 PE=1 SV=1	--	--	transcription factor MYB7-like isoform X1 [Camellia sinensis]	molecular function: binding (GO:0005488);; cellular component: intracellular (GO:0005622);; cellular component: cellular anatomical entity (GO:0110165)
HD.03012879	HD.03012879	--	1.89195	1.90634	1.32313	20.0846	18.985	21.6125	2.41376	2.8151	2.46367	8.30777e-154	3.77893	up	6.87548e-19	1.55358	up	1.21378e-83	2.31561	up	--	--	--	--	--	--	--	--	--	--	--	--	--
HD.03012898	HD.03012898	--	0.121303	0.272555	0	104.195	100.729	86.1725	10.0737	11.2166	12.7606	2.33886e-55	9.57176	up	1.6892e-30	7.23016	up	4.88949e-61	2.43237	up	--	--	Cellular Component: integral component of membrane (GO:0016021);;	--	--	--	--	Putative AtpZ or ATP-synthase-associated	--	S	Function unknown	hypothetical protein HYC85_016402 [Camellia sinensis]	cellular component: cellular anatomical entity (GO:0110165)
HD.03G0000110	HD.03G0000110	--	2.8146	3.05325	3.20042	9.23884	7.52207	6.5841	17.6793	17.0935	16.261	4.91902e-20	1.57859	up	0	3.45743	up	2.92268e-55	-1.78839	down	[I]	Lipid transport and metabolism	--	--	--	--	--	Serine aminopeptidase, S33	--	S	Function unknown	N-formylmaleamate deformylase [Actinidia chinensis var. chinensis]	--
HD.03G0000990	HD.03G0000990	LOC114293712	9.07997	9.71106	9.76517	28.6497	29.6369	27.432	101.118	101.399	106.72	1.19931e-47	1.80082	up	0	4.40308	up	2.59169e-257	-2.5123	down	--	--	Molecular Function: DNA-binding transcription factor activity (GO:0003700);; Cellular Component: nucleus (GO:0005634);; Molecular Function: sequence-specific DNA binding (GO:0043565);;	K12835|2.2e-25|cmax:111493042|K12835 ATP-dependent RNA helicase DDX42 [EC:3.6.4.13] | (RefSeq) DEAD-box ATP-dependent RNA helicase 24 isoform X1	Spliceosome (ko03040)	--	--	WRKY DNA -binding domain	Probable WRKY transcription factor 75 OS=Arabidopsis thaliana OX=3702 GN=WRKY75 PE=1 SV=1	K	Transcription	probable WRKY transcription factor 75 [Camellia sinensis]	molecular function: transcription regulator activity (GO:0140110);; cellular component: intracellular (GO:0005622);; cellular component: cellular anatomical entity (GO:0110165);; molecular function: binding (GO:0005488)
HD.03G0001010	HD.03G0001010	LOC114280194	22.9065	23.1303	21.7564	40.1261	45.1241	42.8722	56.2413	55.789	57.0166	1.55584e-49	1.13521	up	0	2.28681	up	1.20307e-61	-1.06132	down	[E]	Amino acid transport and metabolism	Molecular Function: carboxy-lyase activity (GO:0016831);; Biological Process: carboxylic acid metabolic process (GO:0019752);; Molecular Function: pyridoxal phosphate binding (GO:0030170);;	K01634|2.8e-262|ccav:112524570|K01634 sphinganine-1-phosphate aldolase [EC:4.1.2.27] | (RefSeq) sphingosine-1-phosphate lyase	Sphingolipid metabolism (ko00600)	[E]	Amino acid transport and metabolism	Pyridoxal-dependent decarboxylase conserved domain	Sphingosine-1-phosphate lyase OS=Arabidopsis thaliana OX=3702 GN=DPL1 PE=1 SV=1	E	Amino acid transport and metabolism	sphingosine-1-phosphate lyase isoform X1 [Camellia sinensis]	molecular function: catalytic activity (GO:0003824);; biological process: metabolic process (GO:0008152);; biological process: cellular process (GO:0009987);; molecular function: binding (GO:0005488)
HD.03G0001040	HD.03G0001040	LOC114264471	19.9764	21.416	19.3422	9.09007	10.6578	5.50637	2.12406	1.2658	3.02019	4.85873e-06	-1.04397	down	9.08215e-12	-2.27317	down	4.47642e-05	1.31868	up	--	--	--	--	--	--	--	--	--	--	--	uncharacterized protein LOC114264471 [Camellia sinensis]	--
HD.03G0001080	HD.03G0001080	LOC114321238	1.74552	2.011	1.91336	11.9767	13.1336	11.2675	59.2515	63.2288	64.6152	8.26499e-96	2.89318	up	0	6.00601	up	0	-3.02323	down	[G]	Carbohydrate transport and metabolism	Molecular Function: glucose-6-phosphate dehydrogenase activity (GO:0004345);; Biological Process: glucose metabolic process (GO:0006006);; Biological Process: pentose-phosphate shunt (GO:0006098);; Molecular Function: NADP binding (GO:0050661);;	K00036|1.8e-286|hbr:110638135|K00036 glucose-6-phosphate 1-dehydrogenase [EC:1.1.1.49 1.1.1.363] | (RefSeq) glucose-6-phosphate 1-dehydrogenase 2, chloroplastic-like isoform X1	Pentose phosphate pathway (ko00030);; Glutathione metabolism (ko00480);; Carbon metabolism (ko01200)	[G]	Carbohydrate transport and metabolism	Glucose-6-phosphate dehydrogenase, C-terminal domain	Glucose-6-phosphate 1-dehydrogenase, chloroplastic OS=Nicotiana tabacum OX=4097 PE=2 SV=1	G	Carbohydrate transport and metabolism	glucose-6-phosphate 1-dehydrogenase, chloroplastic-like [Camellia sinensis]	biological process: metabolic process (GO:0008152);; molecular function: catalytic activity (GO:0003824);; biological process: cellular process (GO:0009987);; molecular function: binding (GO:0005488)
HD.03G0001200	HD.03G0001200	LOC114278869	2.17768	2.51541	2.4768	5.11637	5.97725	7.85372	17.5086	15.1607	15.3801	1.67222e-14	1.61632	up	0	3.70954	up	6.77583e-49	-2.00379	down	[T]	Signal transduction mechanisms	Molecular Function: protein serine/threonine kinase activity (GO:0004674);; Molecular Function: ATP binding (GO:0005524);;	K13430|6.3e-226|sind:105168454|K13430 serine/threonine-protein kinase PBS1 [EC:2.7.11.1] | (RefSeq) serine/threonine-protein kinase PBS1	Plant-pathogen interaction (ko04626)	[T]	Signal transduction mechanisms	Protein kinase domain	Serine/threonine-protein kinase PBS1 OS=Arabidopsis thaliana OX=3702 GN=PBS1 PE=1 SV=1	T	Signal transduction mechanisms	serine/threonine-protein kinase PBS1-like isoform X2 [Camellia sinensis]	biological process: metabolic process (GO:0008152);; biological process: cellular process (GO:0009987);; molecular function: catalytic activity (GO:0003824);; molecular function: binding (GO:0005488)
HD.03G0001240	HD.03G0001240	LOC114266618	21.2158	21.4239	22.0836	42.1983	36.3365	39.4064	52.6849	50.0953	50.3891	2.51881e-41	1.08114	up	0	2.21063	up	1.40832e-51	-1.03883	down	[C]	Energy production and conversion	Molecular Function: pyruvate dehydrogenase (acetyl-transferring) activity (GO:0004739);; Biological Process: acetyl-CoA biosynthetic process from pyruvate (GO:0006086);;	K00162|1.2e-186|mcha:111017478|K00162 pyruvate dehydrogenase E1 component beta subunit [EC:1.2.4.1] | (RefSeq) pyruvate dehydrogenase E1 component subunit beta-1, mitochondrial	Glycolysis / Gluconeogenesis (ko00010);; Citrate cycle (TCA cycle) (ko00020);; Pyruvate metabolism (ko00620);; Carbon metabolism (ko01200)	[C]	Energy production and conversion	Transketolase, pyrimidine binding domain	Pyruvate dehydrogenase E1 component subunit beta-1, mitochondrial OS=Oryza sativa subsp. japonica OX=39947 GN=Os08g0536000 PE=2 SV=1	C	Energy production and conversion	pyruvate dehydrogenase E1 component subunit beta-1, mitochondrial isoform X1 [Camellia sinensis]	biological process: metabolic process (GO:0008152);; molecular function: catalytic activity (GO:0003824);; biological process: cellular process (GO:0009987)
HD.03G0001250	HD.03G0001250	LOC114266616	0.739444	0.866774	0.698618	3.41423	2.62537	2.93852	6.87603	6.70007	6.19887	3.83442e-19	2.17294	up	4.59608e-190	4.06344	up	1.04711e-35	-1.79904	down	--	--	Cellular Component: cellular_component (GO:0005575);; Cellular Component: obsolete cell (GO:0005623);; Cellular Component: plasma membrane (GO:0005886);; Cellular Component: membrane (GO:0016020);; Cellular Component: obsolete cell part (GO:0044464);; Cellular Component: cell periphery (GO:0071944);;	--	--	--	--	--	Uncharacterized protein At2g33490 OS=Arabidopsis thaliana OX=3702 GN=At2g33490 PE=4 SV=2	S	Function unknown	uncharacterized protein At2g33490-like [Camellia sinensis]	cellular component: cellular anatomical entity (GO:0110165)
HD.03G0001260	HD.03G0001260	LOC114266617	4.76129	3.7356	5.07468	7.71339	10.142	11.0076	13.5075	13.8807	13.2678	5.26705e-09	1.30306	up	1.10552e-100	2.55012	up	5.30237e-14	-1.15749	down	--	--	Molecular Function: protein binding (GO:0005515);;	K00109|7.9e-30|obr:102718692|K00109 2-hydroxyglutarate dehydrogenase [EC:1.1.99.2] | (RefSeq) L-2-hydroxyglutarate dehydrogenase, mitochondrial	Butanoate metabolism (ko00650)	[R]	General function prediction only	Leucine rich repeat	Leucine-rich repeat protein 1 OS=Arabidopsis thaliana OX=3702 GN=LRR1 PE=1 SV=1	S	Function unknown	leucine-rich repeat protein 1-like isoform X1 [Camellia sinensis]	molecular function: binding (GO:0005488)
HD.03G0001740	HD.03G0001740	--	9.93074	9.12472	10.8977	22.5112	21.766	21.1135	38.5194	37.4415	36.0884	4.34194e-48	1.34226	up	0	2.8707	up	5.14089e-122	-1.43805	down	--	--	Cellular Component: nucleus (GO:0005634);; Cellular Component: cytosol (GO:0005829);; Biological Process: negative regulation of abscisic acid-activated signaling pathway (GO:0009788);;	--	--	--	--	--	F-box protein SKIP14 OS=Arabidopsis thaliana OX=3702 GN=SKIP14 PE=1 SV=1	S	Function unknown	F-box protein [Actinidia chinensis var. chinensis]	cellular component: intracellular (GO:0005622);; cellular component: cellular anatomical entity (GO:0110165);; biological process: biological regulation (GO:0065007)
HD.03G0001900	HD.03G0001900	--	2.8247	3.17664	2.82122	6.00151	4.79338	5.53267	24.9381	24.5706	23.9618	3.05825e-21	1.10298	up	0	4.02551	up	0	-2.83163	down	--	--	--	K20478|2.6e-20|han:110930157|K20478 golgin subfamily B member 1 | (RefSeq) centromere-associated protein E isoform X1	--	--	--	--	--	--	--	Myosin-10 like [Actinidia chinensis var. chinensis]	--
HD.03G0002160	HD.03G0002160	LOC114297404	1.02064	1.00365	0.633586	3.73261	4.34309	3.77056	1.30597	1.02908	1.05878	9.86554e-15	2.36113	up	2.24231e-05	1.32039	up	5.53156e-05	1.13062	up	--	--	Cellular Component: integral component of membrane (GO:0016021);;	--	--	--	--	--	--	--	--	uncharacterized protein LOC114297404, partial [Camellia sinensis]	cellular component: cellular anatomical entity (GO:0110165)
HD.03G0002230	HD.03G0002230	LOC114312581	1.40694	1.03625	0.732137	3.26893	2.67169	2.95538	7.74589	8.98036	9.90566	5.43895e-05	1.68344	up	5.34815e-75	4.01773	up	3.34387e-24	-2.23992	down	--	--	Cellular Component: plasma membrane (GO:0005886);; Biological Process: response to nitrate (GO:0010167);; Biological Process: nitrate transport (GO:0015706);; Cellular Component: integral component of membrane (GO:0016021);; Biological Process: nitrate assimilation (GO:0042128);;	--	--	--	--	High-affinity nitrate transporter accessory	High-affinity nitrate transporter 3.2 OS=Arabidopsis thaliana OX=3702 GN=NRT3.2 PE=2 SV=1	S	Function unknown	high-affinity nitrate transporter-activating protein 2.1-like isoform X2 [Camellia sinensis]	cellular component: cellular anatomical entity (GO:0110165);; biological process: response to stimulus (GO:0050896);; biological process: localization (GO:0051179);; biological process: metabolic process (GO:0008152);; biological process: cellular process (GO:0009987)
HD.03G0002280	HD.03G0002280	LOC114312576	3.75968	3.80082	3.14162	24.1614	24.0849	24.499	6.23561	6.20444	5.05633	4.98703e-67	2.98148	up	3.89146e-17	1.68184	up	8.64665e-17	1.38967	up	--	--	Molecular Function: molecular_function (GO:0003674);; Molecular Function: catalytic activity (GO:0003824);; Molecular Function: ubiquitin-protein transferase activity (GO:0004842);; Biological Process: cellular protein modification process (GO:0006464);; Biological Process: proteolysis (GO:0006508);; Biological Process: ubiquitin-dependent protein catabolic process (GO:0006511);; Biological Proce…	K16285|1.1e-41|vvi:100852957|K16285 RING/U-box domain-containing protein [EC:2.3.2.27] | (RefSeq) probable E3 ubiquitin-protein ligase XERICO	--	[O]	Posttranslational modification, protein turnover, chaperones	Ring finger domain	--	O	Posttranslational modification, protein turnover, chaperones	probable E3 ubiquitin-protein ligase XERICO [Camellia sinensis]	molecular function: catalytic activity (GO:0003824);; biological process: metabolic process (GO:0008152);; biological process: cellular process (GO:0009987);; biological process: response to stimulus (GO:0050896);; biological process: biological regulation (GO:0065007)
HD.03G0002290	HD.03G0002290	LOC114312575	3.33381	2.95743	3.46048	1.28664	1.1167	0.93262	0.179148	0.350731	0.318255	2.74557e-07	-1.32076	down	1.71716e-20	-2.5285	down	0.0055905	1.29228	up	--	--	Molecular Function: beta-1,4-mannosylglycoprotein 4-beta-N-acetylglucosaminyltransferase activity (GO:0003830);; Biological Process: protein N-linked glycosylation (GO:0006487);; Cellular Component: integral component of membrane (GO:0016021);;	K00737|3.7e-211|sind:105156648|K00737 beta-1,4-mannosyl-glycoprotein beta-1,4-N-acetylglucosaminyltransferase [EC:2.4.1.144] | (RefSeq) uncharacterized protein LOC105156648	N-Glycan biosynthesis (ko00510)	--	--	Glycosyltransferase family 17	--	S	Function unknown	uncharacterized protein LOC114312575 [Camellia sinensis]	molecular function: catalytic activity (GO:0003824);; biological process: metabolic process (GO:0008152);; biological process: cellular process (GO:0009987);; cellular component: cellular anatomical entity (GO:0110165)
HD.03G0002670	HD.03G0002670	--	3.00149	3.76167	3.53396	0.774694	1.05739	0.308622	9.11344	9.67898	8.83475	9.87032e-07	-2.02458	down	2.39242e-102	2.38863	up	8.92327e-21	-4.32614	down	[P]	Inorganic ion transport and metabolism	Cellular Component: plasma membrane (GO:0005886);; Biological Process: nitrate transport (GO:0015706);; Cellular Component: integral component of membrane (GO:0016021);; Molecular Function: transmembrane transporter activity (GO:0022857);;	K02575|3.2e-244|sind:105156629|K02575 MFS transporter, NNP family, nitrate/nitrite transporter | (RefSeq) high affinity nitrate transporter 2.5	Nitrogen metabolism (ko00910)	--	--	Major Facilitator Superfamily	High affinity nitrate transporter 2.5 OS=Arabidopsis thaliana OX=3702 GN=NRT2.5 PE=1 SV=1	P	Inorganic ion transport and metabolism	High affinity nitrate transporter 2.5 like [Actinidia chinensis var. chinensis]	cellular component: cellular anatomical entity (GO:0110165);; biological process: localization (GO:0051179);; molecular function: transporter activity (GO:0005215)
HD.03G0002780	HD.03G0002780	LOC114313637	13.5344	13.2449	13.0061	4.64503	6.08366	5.70085	0.614744	0.610687	0.580824	1.29348e-16	-1.0582	down	4.57425e-154	-3.48351	down	3.5021e-34	2.516	up	[M]	Cell wall/membrane/envelope biogenesis	Molecular Function: protein serine/threonine kinase activity (GO:0004674);; Molecular Function: ATP binding (GO:0005524);; Cellular Component: integral component of membrane (GO:0016021);;	K13418|1.0e-162|smo:SELMODRAFT_167872|K13418 somatic embryogenesis receptor kinase 1 [EC:2.7.10.1 2.7.11.1] | (RefSeq) hypothetical protein	--	--	--	Protein kinase domain	Protein NSP-INTERACTING KINASE 3 OS=Arabidopsis thaliana OX=3702 GN=NIK3 PE=1 SV=1	T	Signal transduction mechanisms	protein NSP-INTERACTING KINASE 3-like [Camellia sinensis]	biological process: metabolic process (GO:0008152);; biological process: cellular process (GO:0009987);; molecular function: catalytic activity (GO:0003824);; molecular function: binding (GO:0005488);; cellular component: cellular anatomical entity (GO:0110165)
HD.03G0002940	HD.03G0002940	LOC114299953	77.4712	73.4974	76.1973	230.026	250.016	248.161	15.3092	15.3051	14.9912	3.78017e-304	1.89733	up	3.39471e-138	-1.34711	down	0	3.3348	up	[M]	Cell wall/membrane/envelope biogenesis	Biological Process: galactose metabolic process (GO:0006012);; Molecular Function: inositol 3-alpha-galactosyltransferase activity (GO:0047216);;	K18819|3.7e-172|nnu:104593178|K18819 inositol 3-alpha-galactosyltransferase [EC:2.4.1.123] | (RefSeq) galactinol synthase 1-like	Galactose metabolism (ko00052)	[G]	Carbohydrate transport and metabolism	Glycosyl transferase family 8	Galactinol synthase 1 OS=Ajuga reptans OX=38596 GN=GOLS1 PE=1 SV=1	G	Carbohydrate transport and metabolism	galactinol synthase [Camellia sinensis]	biological process: metabolic process (GO:0008152);; molecular function: catalytic activity (GO:0003824)
HD.03G0003040	HD.03G0003040	LOC114297009	7.37469	7.16232	7.8126	121.336	112.936	125.658	243.765	241.986	246.042	0	4.22301	up	0	5.99919	up	1.58074e-269	-1.68585	down	--	--	Molecular Function: NAD+ ADP-ribosyltransferase activity (GO:0003950);;	--	--	--	--	RCD1-SRO-TAF4 (RST) plant domain	Probable inactive poly [ADP-ribose] polymerase SRO2 OS=Arabidopsis thaliana OX=3702 GN=SRO2 PE=1 SV=1	S	Function unknown	probable inactive poly [ADP-ribose] polymerase SRO2 isoform X2 [Camellia sinensis]	molecular function: catalytic activity (GO:0003824)
HD.03G0003050	HD.03G0003050	LOC114297020	9.71764	11.2407	9.40391	117.319	105.61	102.826	32.552	34.7929	33.0897	0	3.63886	up	3.96413e-250	2.69409	up	7.30184e-45	1.03521	up	--	--	--	K07904|2.5e-06|crb:17879594|K07904 Ras-related protein Rab-11A | (RefSeq) LOW QUALITY PROTEIN: ras and EF-hand domain-containing protein	Endocytosis (ko04144)	--	--	Protein of unknown function (DUF1645)	--	S	Function unknown	uncharacterized protein LOC114297020 [Camellia sinensis]	--
HD.03G0003070	HD.03G0003070	LOC114297010	96.4063	95.0072	94.0901	11.5346	12.7863	12.1894	17.9003	17.3068	18.7173	0	-2.74943	down	3.21268e-176	-1.43558	down	8.53837e-31	-1.22357	down	[CR]	Energy production and conversion;; General function prediction only	Molecular Function: oxidoreductase activity (GO:0016491);;	K18980|3.2e-159|nnu:104593206|K18980 2-methylene-furan-3-one reductase [EC:1.3.1.105] | (RefSeq) 2-methylene-furan-3-one reductase-like	--	[CR]	Energy production and conversion;; General function prediction only	Zinc-binding dehydrogenase	2-methylene-furan-3-one reductase OS=Solanum lycopersicum OX=4081 GN=EO PE=1 SV=1	C	Energy production and conversion	alcohol dehydrogenase 10 [Camellia sinensis]	molecular function: catalytic activity (GO:0003824)
HD.03G0003130	HD.03G0003130	LOC114320293	14.0807	12.5567	13.1612	4.19903	4.63881	3.28207	1.12415	0.953245	1.35701	2.27624e-19	-1.49345	down	4.88706e-68	-2.55339	down	1.68843e-05	1.14853	up	[J]	Translation, ribosomal structure and biogenesis	Molecular Function: RNA methyltransferase activity (GO:0008173);; Biological Process: tRNA methylation (GO:0030488);; Molecular Function: iron-sulfur cluster binding (GO:0051536);; Biological Process: rRNA base methylation (GO:0070475);;	K06941|3.5e-183|qsu:112022590|K06941 23S rRNA (adenine2503-C2)-methyltransferase [EC:2.1.1.192] | (RefSeq) uncharacterized protein LOC112022590	--	--	--	Radical SAM superfamily	--	J	Translation, ribosomal structure and biogenesis	uncharacterized protein LOC114320293 isoform X2 [Camellia sinensis]	molecular function: catalytic activity (GO:0003824);; biological process: metabolic process (GO:0008152);; biological process: cellular process (GO:0009987);; molecular function: binding (GO:0005488)
HD.03G0003510	HD.03G0003510	LOC114317769	40.4344	40.6156	38.8255	3.72656	2.26912	2.70453	0.329828	0.240611	0.25006	3.87801e-69	-3.55704	down	4.28543e-68	-6.01064	down	5.23791e-05	2.54381	up	--	--	--	K03860|5.3e-08|nnu:104608881|K03860 phosphatidylinositol N-acetylglucosaminyltransferase subunit Q | (RefSeq) N-acetylglucosaminyl-phosphatidylinositol biosynthetic protein gpi1-like	Glycosylphosphatidylinositol (GPI)-anchor biosynthesis (ko00563)	--	--	Gibberellin regulated protein	Snakin-2 OS=Solanum tuberosum OX=4113 GN=SN2 PE=1 SV=1	S	Function unknown	snakin-2-like [Camellia sinensis]	--
HD.03G0003790	HD.03G0003790	--	22.1499	20.4651	22.7713	7.55613	8.14194	8.0965	32.821	34.8052	32.8592	1.08857e-38	-1.24115	down	1.05564e-198	1.58851	up	4.14657e-266	-2.73959	down	[T]	Signal transduction mechanisms	Molecular Function: protein kinase activity (GO:0004672);; Molecular Function: ATP binding (GO:0005524);; Cellular Component: integral component of membrane (GO:0016021);;	K13415|1.5e-59|thj:104807729|K13415 protein brassinosteroid insensitive 1 [EC:2.7.10.1 2.7.11.1] | (RefSeq) protein BRASSINOSTEROID INSENSITIVE 1-like	Plant hormone signal transduction (ko04075)	--	--	Protein tyrosine and serine/threonine kinase	Probable inactive receptor kinase At1g27190 OS=Arabidopsis thaliana OX=3702 GN=At1g27190 PE=1 SV=1	T	Signal transduction mechanisms	hypothetical protein HYC85_015537 [Camellia sinensis]	biological process: metabolic process (GO:0008152);; biological process: cellular process (GO:0009987);; molecular function: catalytic activity (GO:0003824);; molecular function: binding (GO:0005488);; cellular component: cellular anatomical entity (GO:0110165)
HD.03G0003920	HD.03G0003920	LOC114286700	7.59635	7.37106	7.53917	3.04803	2.11971	2.55439	0.814555	0.701843	0.853488	2.07321e-14	-1.32585	down	3.83737e-49	-2.26952	down	0.000174613	1.03406	up	[G]	Carbohydrate transport and metabolism	Molecular Function: catalytic activity (GO:0003824);;	--	--	--	--	Glucose / Sorbosone dehydrogenase	HIPL1 protein OS=Arabidopsis thaliana OX=3702 GN=HIPL1 PE=3 SV=2	G	Carbohydrate transport and metabolism	HIPL1 protein-like [Camellia sinensis]	molecular function: catalytic activity (GO:0003824)
HD.03G0004020	HD.03G0004020	LOC114304635	0.310493	0.24896	0.410429	6.00767	4.36053	4.33779	14.1606	15.7325	14.2367	1.0779e-22	4.1017	up	1.43925e-118	6.43498	up	3.89864e-36	-2.24265	down	[O]	Posttranslational modification, protein turnover, chaperones	Biological Process: cell redox homeostasis (GO:0045454);;	K03671|7.7e-43|ccaj:109817998|K03671 thioredoxin 1 | (RefSeq) thioredoxin H3-like	--	[O]	Posttranslational modification, protein turnover, chaperones	Thioredoxin	Thioredoxin H2 OS=Arabidopsis thaliana OX=3702 GN=TRX2 PE=1 SV=2	O	Posttranslational modification, protein turnover, chaperones	thioredoxin H-type-like [Camellia sinensis]	biological process: cellular process (GO:0009987);; biological process: biological regulation (GO:0065007)
HD.03G0004070	HD.03G0004070	LOC114286687	13.4487	14.9926	14.2354	103.378	103.971	106.08	28.9248	26.7353	28.7753	0	3.09201	up	7.35501e-156	1.95256	up	2.2225e-78	1.23001	up	--	--	Cellular Component: nucleus (GO:0005634);; Biological Process: regulation of transcription, DNA-templated (GO:0006355);; Molecular Function: sequence-specific DNA binding (GO:0043565);;	K09338|8.5e-75|qsu:112000549|K09338 homeobox-leucine zipper protein | (RefSeq) homeobox-leucine zipper protein ATHB-54	--	[K]	Transcription	Homeobox associated leucine zipper	Homeobox-leucine zipper protein HAT5 OS=Arabidopsis thaliana OX=3702 GN=HAT5 PE=1 SV=1	K	Transcription	homeobox-leucine zipper protein ATHB-54-like isoform X1 [Camellia sinensis]	cellular component: intracellular (GO:0005622);; cellular component: cellular anatomical entity (GO:0110165);; biological process: biological regulation (GO:0065007);; molecular function: binding (GO:0005488)
HD.03G0004330	HD.03G0004330	LOC114264803	2.56496	2.61761	2.05166	0.55629	0.778085	1.14688	0.165007	0.193918	0.151943	4.1e-06	-1.32542	down	1.20939e-34	-2.82461	down	9.79777e-05	1.59066	up	[DZ]	Cell cycle control, cell division, chromosome partitioning;; Cytoskeleton	Molecular Function: metal ion binding (GO:0046872);;	K10615|1.3e-29|ppp:112282946|K10615 E3 ubiquitin-protein ligase HERC4 [EC:2.3.2.26] | (RefSeq) probable E3 ubiquitin-protein ligase HERC4 isoform X1	Ubiquitin mediated proteolysis (ko04120)	--	--	Regulator of chromosome condensation (RCC1) repeat	PH, RCC1 and FYVE domains-containing protein 1 OS=Arabidopsis thaliana OX=3702 GN=PRAF1 PE=1 SV=1	T	Signal transduction mechanisms	PH, RCC1 and FYVE domains-containing protein 1-like isoform X1 [Camellia sinensis]	molecular function: binding (GO:0005488)
HD.03G0004980	HD.03G0004980	LOC114271794	6.91569	7.30982	7.81155	1.58033	3.72884	3.1143	0.507108	0.270921	0.375569	0.000113759	-1.16734	down	8.35777e-45	-3.26361	down	2.31682e-07	2.19063	up	--	--	Cellular Component: integral component of membrane (GO:0016021);;	K04710|1.5e-15|gsl:Gasu_30160|K04710 ceramide synthetase [EC:2.3.1.24] | (RefSeq) longevity assurance protein LAG1	Sphingolipid metabolism (ko00600)	[U]	Intracellular trafficking, secretion, and vesicular transport	TLC domain	LAG1 longevity assurance homolog 3 OS=Arabidopsis thaliana OX=3702 GN=At1g13580 PE=2 SV=2	U	Intracellular trafficking, secretion, and vesicular transport	ASC1-like protein [Camellia sinensis]	cellular component: cellular anatomical entity (GO:0110165)
HD.03G0004990	HD.03G0004990	--	72.2333	71.2547	71.0914	131.207	128.684	136.552	377.006	384.366	394.047	2.39558e-175	1.1017	up	0	3.39769	up	0	-2.20547	down	[G]	Carbohydrate transport and metabolism	Molecular Function: phosphogluconate dehydrogenase (decarboxylating) activity (GO:0004616);; Biological Process: pentose-phosphate shunt (GO:0006098);; Biological Process: D-gluconate metabolic process (GO:0019521);; Molecular Function: NADP binding (GO:0050661);;	K00033|1.1e-262|ccav:112524565|K00033 6-phosphogluconate dehydrogenase [EC:1.1.1.44 1.1.1.343] | (RefSeq) 6-phosphogluconate dehydrogenase, decarboxylating 1	Pentose phosphate pathway (ko00030);; Glutathione metabolism (ko00480);; Carbon metabolism (ko01200)	[G]	Carbohydrate transport and metabolism	6-phosphogluconate dehydrogenase, C-terminal domain	6-phosphogluconate dehydrogenase, decarboxylating 2 OS=Arabidopsis thaliana OX=3702 GN=PGD2 PE=1 SV=1	G	Carbohydrate transport and metabolism	hypothetical protein HYC85_015620 [Camellia sinensis]	biological process: metabolic process (GO:0008152);; molecular function: catalytic activity (GO:0003824);; biological process: cellular process (GO:0009987);; molecular function: binding (GO:0005488)
HD.03G0005110	HD.03G0005110	LOC114319603	99.3976	100.361	101.476	11.1034	10.8554	10.728	25.6335	24.2393	26.1517	0	-2.98715	down	1.04429e-173	-1.01778	down	4.50025e-156	-1.87916	down	[O]	Posttranslational modification, protein turnover, chaperones	Molecular Function: ATP binding (GO:0005524);; Biological Process: protein folding (GO:0006457);; Molecular Function: unfolded protein binding (GO:0051082);;	K09487|0.0e+00|nnu:104600243|K09487 heat shock protein 90kDa beta | (RefSeq) heat shock protein 90-5, chloroplastic-like	Protein processing in endoplasmic reticulum (ko04141);; Plant-pathogen interaction (ko04626)	[O]	Posttranslational modification, protein turnover, chaperones	Hsp90 protein	Heat shock protein 90-5, chloroplastic OS=Arabidopsis thaliana OX=3702 GN=HSP90-5 PE=1 SV=1	O	Posttranslational modification, protein turnover, chaperones	heat shock protein 90-5, chloroplastic [Camellia sinensis]	molecular function: binding (GO:0005488);; biological process: cellular process (GO:0009987)
HD.03G0005750	HD.03G0005750	LOC114261715	16.8353	15.1455	17.3858	41.5724	39.0368	39.9173	159.847	162.722	159.319	3.52843e-63	1.50338	up	0	4.25471	up	0	-2.66084	down	--	--	--	K19891|1.4e-16|mdm:103446731|K19891 glucan endo-1,3-beta-glucosidase 1/2/3 [EC:3.2.1.39] | (RefSeq) glucan endo-1,3-beta-glucosidase 1 isoform X1	Starch and sucrose metabolism (ko00500)	--	--	X8 domain	PLASMODESMATA CALLOSE-BINDING PROTEIN 3 OS=Arabidopsis thaliana OX=3702 GN=PDCB3 PE=1 SV=1	S	Function unknown	PLASMODESMATA CALLOSE-BINDING PROTEIN 3-like [Camellia sinensis]	--
HD.03G0005880	HD.03G0005880	LOC114284116	10.0214	10.3242	9.29376	1.07788	1.33332	1.5572	2.54451	2.18413	2.30354	3.86045e-69	-2.68712	down	9.87189e-33	-1.10536	down	4.2912e-14	-1.48957	down	[G]	Carbohydrate transport and metabolism	Biological Process: carbohydrate metabolic process (GO:0005975);; Molecular Function: glycogen phosphorylase activity (GO:0008184);; Molecular Function: linear malto-oligosaccharide phosphorylase activity (GO:0102250);; Molecular Function: SHG alpha-glucan phosphorylase activity (GO:0102499);;	K00688|0.0e+00|vvi:100257811|K00688 glycogen phosphorylase [EC:2.4.1.1] | (RefSeq) alpha-1,4 glucan phosphorylase L-2 isozyme, chloroplastic/amyloplastic	Starch and sucrose metabolism (ko00500)	[G]	Carbohydrate transport and metabolism	Carbohydrate phosphorylase	Alpha-1,4 glucan phosphorylase L-2 isozyme, chloroplastic/amyloplastic OS=Solanum tuberosum OX=4113 GN=STP-1 PE=1 SV=1	G	Carbohydrate transport and metabolism	alpha-1,4 glucan phosphorylase L-2 isozyme, chloroplastic/amyloplastic-like isoform X1 [Camellia sinensis]	biological process: metabolic process (GO:0008152);; molecular function: catalytic activity (GO:0003824)
HD.03G0005890	HD.03G0005890	LOC114284118	1.62724	1.41497	1.35245	5.70743	7.88666	5.73371	15.2235	15.0952	16.5698	1.33465e-18	2.3394	up	1.12779e-214	4.37025	up	1.06288e-35	-1.94002	down	--	--	Molecular Function: molecular_function (GO:0003674);; Molecular Function: SNAP receptor activity (GO:0005484);; Molecular Function: binding (GO:0005488);; Molecular Function: protein binding (GO:0005515);; Cellular Component: cellular_component (GO:0005575);; Cellular Component: obsolete cell (GO:0005623);; Cellular Component: plasma membrane (GO:0005886);; Biological Process: transport (GO:00068…	K18211|2.4e-98|egr:104433397|K18211 synaptosomal-associated protein 25 | (RefSeq) putative SNAP25 homologous protein SNAP30	--	[U]	Intracellular trafficking, secretion, and vesicular transport	Snare region anchored in the vesicle membrane C-terminus	SNAP25 homologous protein SNAP33 OS=Arabidopsis thaliana OX=3702 GN=SNAP33 PE=1 SV=1	U	Intracellular trafficking, secretion, and vesicular transport	putative SNAP25 homologous protein SNAP30 [Camellia sinensis]	molecular function: binding (GO:0005488);; cellular component: cellular anatomical entity (GO:0110165);; biological process: localization (GO:0051179);; biological process: cellular process (GO:0009987)
HD.03G0006050	HD.03G0006050	LOC114309548	12.6138	12.641	12.7139	2.88155	2.89092	5.00694	0.842605	1.23298	0.904003	1.40588e-11	-1.59957	down	2.67269e-50	-2.68674	down	0.00109189	1.17742	up	--	--	Molecular Function: chorismate mutase activity (GO:0004106);; Biological Process: aromatic amino acid family biosynthetic process (GO:0009073);; Biological Process: chorismate metabolic process (GO:0046417);;	K01850|3.2e-125|pmum:103321517|K01850 chorismate mutase [EC:5.4.99.5] | (RefSeq) chorismate mutase 3, chloroplastic	Phenylalanine, tyrosine and tryptophan biosynthesis (ko00400);; Biosynthesis of amino acids (ko01230)	[E]	Amino acid transport and metabolism	--	Chorismate mutase 3, chloroplastic OS=Arabidopsis thaliana OX=3702 GN=CM3 PE=1 SV=1	E	Amino acid transport and metabolism	chorismate mutase 3, chloroplastic [Camellia sinensis]	molecular function: catalytic activity (GO:0003824);; biological process: metabolic process (GO:0008152);; biological process: cellular process (GO:0009987)
HD.03G0006070	HD.03G0006070	--	11.0322	10.5446	11.6813	45.0365	43.3615	40.0279	65.0408	59.7895	59.9698	4.45136e-147	2.16557	up	0	3.44171	up	5.74813e-79	-1.1857	down	--	--	Molecular Function: DNA-binding transcription factor activity (GO:0003700);; Cellular Component: nucleus (GO:0005634);; Molecular Function: sequence-specific DNA binding (GO:0043565);;	K08819|2.6e-79|brp:103870946|K08819 cyclin-dependent kinase 12/13 [EC:2.7.11.22 2.7.11.23] | (RefSeq) WRKY58; probable WRKY transcription factor 58	--	--	--	WRKY DNA -binding domain	Probable WRKY transcription factor 3 OS=Arabidopsis thaliana OX=3702 GN=WRKY3 PE=2 SV=1	K	Transcription	hypothetical protein HYC85_015637 [Camellia sinensis]	molecular function: transcription regulator activity (GO:0140110);; cellular component: intracellular (GO:0005622);; cellular component: cellular anatomical entity (GO:0110165);; molecular function: binding (GO:0005488)
HD.03G0006100	HD.03G0006100	LOC114309554	16.3956	17.04	16.0389	7.00728	6.86537	6.20109	2.1711	2.03072	2.03971	1.08872e-23	-1.0835	down	3.63249e-83	-2.0165	down	1.63159e-09	1.02326	up	[G]	Carbohydrate transport and metabolism	Molecular Function: fructokinase activity (GO:0008865);;	K00847|3.5e-45|jre:108998652|K00847 fructokinase [EC:2.7.1.4] | (RefSeq) probable fructokinase-7	Fructose and mannose metabolism (ko00051);; Starch and sucrose metabolism (ko00500);; Amino sugar and nucleotide sugar metabolism (ko00520)	[G]	Carbohydrate transport and metabolism	pfkB family carbohydrate kinase	Fructokinase-like 2, chloroplastic OS=Arabidopsis thaliana OX=3702 GN=FLN2 PE=1 SV=2	G	Carbohydrate transport and metabolism	fructokinase 5 [Camellia sinensis]	biological process: metabolic process (GO:0008152);; biological process: cellular process (GO:0009987);; molecular function: catalytic activity (GO:0003824)
HD.03G0006460	HD.03G0006460	--	0.15922	0.204775	0.216822	3.15663	1.18576	2.06981	3.51595	3.81022	4.30506	2.6735e-09	3.59359	up	2.32484e-45	5.20346	up	8.62381e-06	-1.51946	down	[O]	Posttranslational modification, protein turnover, chaperones	Molecular Function: protein binding (GO:0005515);;	K00799|2.9e-75|vvi:100245065|K00799 glutathione S-transferase [EC:2.5.1.18] | (RefSeq) glutathione S-transferase U17	Glutathione metabolism (ko00480)	[O]	Posttranslational modification, protein turnover, chaperones	Glutathione S-transferase, N-terminal domain	Glutathione S-transferase U17 OS=Arabidopsis thaliana OX=3702 GN=GSTU17 PE=2 SV=1	O	Posttranslational modification, protein turnover, chaperones	hypothetical protein HYC85_021668 [Camellia sinensis]	molecular function: binding (GO:0005488)
HD.03G0006660	HD.03G0006660	LOC114320438	0.390044	0.351484	0.657604	11.8822	9.89448	10.0789	13.9477	15.6966	14.5348	3.39332e-73	4.70448	up	2.11609e-215	5.9273	up	3.32961e-20	-1.13415	down	--	--	--	K00993|5.5e-74|bna:106453259|K00993 ethanolaminephosphotransferase [EC:2.7.8.1] | (RefSeq) uncharacterized protein LOC106453259	Phosphonate and phosphinate metabolism (ko00440);; Glycerophospholipid metabolism (ko00564);; Ether lipid metabolism (ko00565)	--	--	Protein of unknown function (DUF1262)	--	S	Function unknown	uncharacterized protein LOC114320438 [Camellia sinensis]	--
HD.03G0006670	HD.03G0006670	--	1.18299	0.783694	1.0263	7.67254	5.9551	8.23908	22.0262	21.7347	20.4319	1.13248e-38	3.07743	up	0	5.38638	up	1.80507e-80	-2.21684	down	--	--	--	K00993|1.1e-61|bna:106453259|K00993 ethanolaminephosphotransferase [EC:2.7.8.1] | (RefSeq) uncharacterized protein LOC106453259	Phosphonate and phosphinate metabolism (ko00440);; Glycerophospholipid metabolism (ko00564);; Ether lipid metabolism (ko00565)	--	--	Protein of unknown function (DUF1262)	--	S	Function unknown	hypothetical protein TEA_013482 [Camellia sinensis var. sinensis]	--
HD.03G0006700	HD.03G0006700	LOC114320454	0.076308	0.113042	0	1.14169	1.51319	1.23035	1.90129	2.14452	1.59459	1.67889e-09	4.47482	up	1.62628e-29	5.76271	up	0.000222439	-1.19372	down	--	--	--	K00993|1.3e-64|bna:106453259|K00993 ethanolaminephosphotransferase [EC:2.7.8.1] | (RefSeq) uncharacterized protein LOC106453259	Phosphonate and phosphinate metabolism (ko00440);; Glycerophospholipid metabolism (ko00564);; Ether lipid metabolism (ko00565)	--	--	Protein of unknown function (DUF1262)	--	S	Function unknown	uncharacterized protein LOC114320454 [Camellia sinensis]	--
HD.03G0007030	HD.03G0007030	LOC114266906	418.372	421.883	412.638	29.7325	31.2914	32.1365	8.13774	8.26372	7.8304	0	-3.53297	down	0	-4.7221	down	3.27379e-34	1.28006	up	--	--	--	K13081|8.7e-140|qsu:112036510|K13081 leucoanthocyanidin reductase [EC:1.17.1.3] | (RefSeq) leucoanthocyanidin reductase-like	Flavonoid biosynthesis (ko00941)	--	--	NmrA-like family	Leucoanthocyanidin reductase OS=Desmodium uncinatum OX=225101 GN=LAR PE=1 SV=1	S	Function unknown	leucoanthocyanidin reductase-like [Camellia sinensis]	--
HD.03G0007120	HD.03G0007120	LOC114285648	0.795706	0.902557	1.28214	6.04166	3.22327	3.02764	15.175	12.8404	14.5638	3.8343e-08	2.24852	up	4.11608e-166	4.78657	up	8.17492e-29	-2.44824	down	--	--	Biological Process: jasmonic acid biosynthetic process (GO:0009695);; Molecular Function: allene-oxide cyclase activity (GO:0046423);;	K10525|7.1e-91|pxb:103947146|K10525 allene oxide cyclase [EC:5.3.99.6] | (RefSeq) allene oxide cyclase 4, chloroplastic-like	alpha-Linolenic acid metabolism (ko00592)	--	--	Allene oxide cyclase	Allene oxide cyclase 3, chloroplastic OS=Arabidopsis thaliana OX=3702 GN=AOC3 PE=2 SV=1	S	Function unknown	allene oxide cyclase, chloroplastic-like [Camellia sinensis]	biological process: metabolic process (GO:0008152);; biological process: cellular process (GO:0009987);; molecular function: catalytic activity (GO:0003824)
HD.03G0007300	HD.03G0007300	LOC114298456	4.1653	3.77515	3.93821	1.33765	2.21589	1.33711	0.26458	0.15765	0.085774	0.000161095	-1.0521	down	1.47671e-31	-3.54549	down	1.1294e-07	2.58997	up	[E]	Amino acid transport and metabolism	Cellular Component: integral component of membrane (GO:0016021);; Molecular Function: transmembrane transporter activity (GO:0022857);;	K14638|2.4e-272|pper:18792177|K14638 solute carrier family 15 (peptide/histidine transporter), member 3/4 | (RefSeq) protein NRT1/ PTR FAMILY 3.1	--	[E]	Amino acid transport and metabolism	POT family	Protein NRT1/ PTR FAMILY 3.1 OS=Arabidopsis thaliana OX=3702 GN=NPF3.1 PE=2 SV=1	E	Amino acid transport and metabolism	protein NRT1/ PTR FAMILY 3.1-like [Camellia sinensis]	cellular component: cellular anatomical entity (GO:0110165);; molecular function: transporter activity (GO:0005215)
HD.03G0007320	HD.03G0007320	LOC114298459	35.5344	36.8007	37.7375	126.92	136.999	123.921	40.1451	40.3422	39.2884	3.04477e-173	2.03325	up	1.81627e-70	1.08991	up	8.24572e-48	1.03349	up	--	--	--	--	--	--	--	--	--	A	RNA processing and modification	uncharacterized protein LOC114298459 [Camellia sinensis]	--
HD.03G0007330	HD.03G0007330	LOC114288912	176.215	177.775	180.678	29.3413	33.9292	31.0352	6.02629	6.01639	5.64105	0	-2.28588	down	0	-3.9487	down	2.66911e-96	1.75327	up	[G]	Carbohydrate transport and metabolism	Molecular Function: hydrolase activity, hydrolyzing O-glycosyl compounds (GO:0004553);; Biological Process: carbohydrate metabolic process (GO:0005975);; Molecular Function: carbohydrate binding (GO:0030246);;	K15925|0.0e+00|jre:109021577|K15925 alpha-D-xyloside xylohydrolase [EC:3.2.1.177] | (RefSeq) alpha-xylosidase 1-like	--	[G]	Carbohydrate transport and metabolism	Glycosyl hydrolases family 31	Alpha-xylosidase 1 OS=Arabidopsis thaliana OX=3702 GN=XYL1 PE=1 SV=1	G	Carbohydrate transport and metabolism	alpha-xylosidase 1-like [Camellia sinensis]	molecular function: catalytic activity (GO:0003824);; biological process: metabolic process (GO:0008152);; molecular function: binding (GO:0005488)
HD.03G0007440	HD.03G0007440	LOC114288914	2.47144	2.21971	3.12422	0	0.298937	0.478377	21.6816	18.6217	20.2334	5.86739e-05	-3.09148	down	6.17983e-222	3.91296	up	7.3225e-09	-6.90944	down	--	--	--	--	--	--	--	Lateral organ boundaries (LOB) domain	LOB domain-containing protein 41 OS=Arabidopsis thaliana OX=3702 GN=LBD41 PE=2 SV=1	S	Function unknown	LOB domain-containing protein 40-like isoform X1 [Camellia sinensis]	--
HD.03G0007650	HD.03G0007650	LOC114272249	2.62114	2.12802	2.17219	3.43193	6.01947	4.8068	10.8803	11.3866	13.1627	3.51246e-05	1.26143	up	6.14504e-121	3.3237	up	1.99005e-23	-1.97248	down	--	--	Molecular Function: DNA binding (GO:0003677);;	K09422|5.5e-93|qsu:112040952|K09422 transcription factor MYB, plant | (RefSeq) transcription factor MYB62-like	--	[K]	Transcription	Myb-like DNA-binding domain	Transcription factor MYB62 OS=Arabidopsis thaliana OX=3702 GN=MYB62 PE=2 SV=1	--	--	transcription factor MYB62-like [Camellia sinensis]	molecular function: binding (GO:0005488)
HD.03G0008160	HD.03G0008160	LOC114277488	4.49809	5.20761	4.82995	2.6869	0.800427	1.97144	0.199275	0.191695	0.162485	0.00270303	-1.19485	down	4.70026e-28	-3.68923	down	7.15283e-06	2.58689	up	--	--	--	K19041|2.2e-25|dcr:108223952|K19041 E3 ubiquitin-protein ligase RNF38/44 [EC:2.3.2.27] | (RefSeq) uncharacterized protein LOC108223952	--	[O]	Posttranslational modification, protein turnover, chaperones	Ring finger domain	E3 ubiquitin-protein ligase MBR1 OS=Arabidopsis thaliana OX=3702 GN=MBR1 PE=1 SV=1	O	Posttranslational modification, protein turnover, chaperones	uncharacterized protein LOC114277488 [Camellia sinensis]	--
HD.03G0008190	HD.03G0008190	--	14.5604	15.1054	14.0573	0.918944	0.761833	1.39274	1.65798	1.27605	1.70914	2.97317e-51	-3.61341	down	1.5416e-43	-2.2607	down	0.00282229	-1.25764	down	--	--	Molecular Function: protein binding (GO:0005515);;	--	--	--	--	PB1 domain	--	S	Function unknown	hypothetical protein TEA_007046 [Camellia sinensis var. sinensis]	molecular function: binding (GO:0005488)
HD.03G0008390	HD.03G0008390	LOC114323037	4.02389	4.26181	3.71639	2.12587	1.32393	1.66891	0.32668	0.189432	0.211537	5.4223e-05	-1.01268	down	1.06175e-28	-3.03424	down	9.21353e-07	2.11592	up	--	--	Molecular Function: iron ion binding (GO:0005506);; Molecular Function: oxidoreductase activity, acting on paired donors, with incorporation or reduction of molecular oxygen (GO:0016705);; Molecular Function: L-ascorbic acid binding (GO:0031418);;	--	--	[O]	Posttranslational modification, protein turnover, chaperones	--	2-oxoglutarate and iron-dependent oxygenase domain-containing protein CP2 OS=Arabidopsis thaliana OX=3702 GN=CP2 PE=1 SV=1	O	Posttranslational modification, protein turnover, chaperones	uncharacterized PKHD-type hydroxylase At1g22950-like isoform X1 [Camellia sinensis]	molecular function: binding (GO:0005488);; biological process: metabolic process (GO:0008152);; molecular function: catalytic activity (GO:0003824)
HD.03G0008710	HD.03G0008710	--	4.54975	5.00606	4.76929	11.8105	10.1873	10.3708	15.9446	15.5031	13.9317	1.62445e-20	1.39048	up	1.38213e-159	2.63026	up	9.19659e-23	-1.14909	down	[G]	Carbohydrate transport and metabolism	Molecular Function: ribose-5-phosphate isomerase activity (GO:0004751);; Biological Process: pentose-phosphate shunt, non-oxidative branch (GO:0009052);;	K01807|7.6e-120|zju:107429360|K01807 ribose 5-phosphate isomerase A [EC:5.3.1.6] | (RefSeq) probable ribose-5-phosphate isomerase 2	Pentose phosphate pathway (ko00030);; Carbon fixation in photosynthetic organisms (ko00710);; Carbon metabolism (ko01200);; Biosynthesis of amino acids (ko01230)	[G]	Carbohydrate transport and metabolism	Ribose 5-phosphate isomerase A (phosphoriboisomerase A)	Probable ribose-5-phosphate isomerase 2 OS=Arabidopsis thaliana OX=3702 GN=RPI2 PE=1 SV=1	G	Carbohydrate transport and metabolism	hypothetical protein HYC85_015785 [Camellia sinensis]	molecular function: catalytic activity (GO:0003824);; biological process: metabolic process (GO:0008152);; biological process: cellular process (GO:0009987)
HD.03G0008830	HD.03G0008830	LOC114309826	7.21546	6.61855	8.72701	1.83124	0.952455	2.2247	0.419229	0.479108	0.355808	3.76111e-11	-1.95574	down	1.1882e-44	-3.18037	down	0.00354645	1.31695	up	[R]	General function prediction only	--	K22824|1.8e-11|gmx:102665113|K22824 pre-mRNA-splicing regulator WTAP | (RefSeq) FKBP12-interacting protein of 37 kDa-like	--	--	--	Protein of unknown function (DUF3326)	--	S	Function unknown	uncharacterized protein LOC114309826 isoform X1 [Camellia sinensis]	--
HD.03G0008890	HD.03G0008890	LOC114313716	4.43306	4.40334	3.99918	9.75159	9.95249	11.015	38.5567	37.7102	37.5896	3.94616e-65	1.47458	up	0	4.11753	up	0	-2.55216	down	[O]	Posttranslational modification, protein turnover, chaperones	Molecular Function: ATP binding (GO:0005524);; Molecular Function: phosphatidylinositol phosphate kinase activity (GO:0016307);; Molecular Function: metal ion binding (GO:0046872);;	K00921|0.0e+00|vvi:100259334|K00921 1-phosphatidylinositol-3-phosphate 5-kinase [EC:2.7.1.150] | (RefSeq) putative 1-phosphatidylinositol-3-phosphate 5-kinase FAB1C	Inositol phosphate metabolism (ko00562);; Phosphatidylinositol signaling system (ko04070);; Phagosome (ko04145)	[T]	Signal transduction mechanisms	Phosphatidylinositol-4-phosphate 5-Kinase	Putative 1-phosphatidylinositol-3-phosphate 5-kinase FAB1C OS=Arabidopsis thaliana OX=3702 GN=FAB1C PE=2 SV=1	T	Signal transduction mechanisms	putative 1-phosphatidylinositol-3-phosphate 5-kinase FAB1C [Camellia sinensis]	molecular function: binding (GO:0005488);; biological process: metabolic process (GO:0008152);; biological process: cellular process (GO:0009987);; molecular function: catalytic activity (GO:0003824)
HD.03G0009290	HD.03G0009290	LOC114316553	5.67818	5.67371	5.38358	0.360681	0.67764	0.854954	0.929931	1.18718	0.887005	8.83602e-24	-2.91573	down	4.88678e-19	-1.49992	down	0.00110595	-1.32388	down	[G]	Carbohydrate transport and metabolism	Biological Process: carbohydrate metabolic process (GO:0005975);; Molecular Function: intramolecular transferase activity, phosphotransferases (GO:0016868);;	--	--	[G]	Carbohydrate transport and metabolism	Phosphoglucomutase/phosphomannomutase, alpha/beta/alpha domain I	--	G	Carbohydrate transport and metabolism	uncharacterized protein LOC114316553 [Camellia sinensis]	biological process: metabolic process (GO:0008152);; molecular function: catalytic activity (GO:0003824)
HD.03G0009310	HD.03G0009310	LOC114270522	51.6756	49.6509	50.7719	15.7149	11.1111	12.0757	0.434454	0.347322	0.318794	1.11552e-39	-1.74985	down	8.70746e-144	-6.06052	down	6.93592e-44	4.40239	up	--	--	Molecular Function: molecular_function (GO:0003674);; Molecular Function: GTPase activator activity (GO:0005096);; Molecular Function: binding (GO:0005488);; Molecular Function: phospholipid binding (GO:0005543);; Cellular Component: cellular_component (GO:0005575);; Cellular Component: extracellular region (GO:0005576);; Cellular Component: intracellular (GO:0005622);; Cellular Component: obsole…	K12486|3.6e-35|pop:18103294|K12486 stromal membrane-associated protein | (RefSeq) ADP-ribosylation factor GTPase-activating protein AGD12 isoform X2	Endocytosis (ko04144)	[R]	General function prediction only	C2 domain	Protein C2-DOMAIN ABA-RELATED 7 OS=Arabidopsis thaliana OX=3702 GN=CAR7 PE=1 SV=1	S	Function unknown	protein C2-DOMAIN ABA-RELATED 7-like [Camellia sinensis]	biological process: biological regulation (GO:0065007);; molecular function: molecular function regulator (GO:0098772);; molecular function: binding (GO:0005488);; cellular component: cellular anatomical entity (GO:0110165);; cellular component: intracellular (GO:0005622);; biological process: localization (GO:0051179);; biological process: cellular process (GO:0009987);; biological process: mult…
HD.03G0009400	HD.03G0009400	LOC114263015	7.51019	8.70758	8.84196	20.6072	19.7195	20.8394	36.5815	35.5259	35.8779	7.7919e-43	1.50244	up	0	3.07409	up	2.66307e-95	-1.48177	down	[T]	Signal transduction mechanisms	Molecular Function: protein kinase activity (GO:0004672);; Molecular Function: ATP binding (GO:0005524);;	K24104|8.8e-67|thj:104799061|K24104 GPN-loop GTPase | (RefSeq) LOW QUALITY PROTEIN: uncharacterized protein LOC104799061	--	[T]	Signal transduction mechanisms	Protein kinase domain	Cysteine-rich receptor-like protein kinase 10 OS=Arabidopsis thaliana OX=3702 GN=CRK10 PE=1 SV=3	T	Signal transduction mechanisms	putative receptor-like protein kinase At4g00960 isoform X3 [Camellia sinensis]	biological process: metabolic process (GO:0008152);; biological process: cellular process (GO:0009987);; molecular function: catalytic activity (GO:0003824);; molecular function: binding (GO:0005488)
HD.03G0009450	HD.03G0009450	--	2.00964	2.23653	2.02324	0.497335	0.096625	0	1.61099	2.02341	2.75194	0.000644922	-3.08924	down	0.000675126	1.00547	up	9.05637e-09	-3.997	down	--	--	Molecular Function: enzyme inhibitor activity (GO:0004857);; Molecular Function: pectinesterase activity (GO:0030599);;	K01051|5.3e-12|pop:7476660|K01051 pectinesterase [EC:3.1.1.11] | (RefSeq) pectinesterase	Pentose and glucuronate interconversions (ko00040)	--	--	Plant invertase/pectin methylesterase inhibitor	21 kDa protein OS=Daucus carota OX=4039 PE=2 SV=1	S	Function unknown	hypothetical protein HYC85_015822 [Camellia sinensis]	biological process: biological regulation (GO:0065007);; molecular function: molecular function regulator (GO:0098772);; molecular function: catalytic activity (GO:0003824)
HD.03G0009570	HD.03G0009570	--	63.6574	64.3196	65.9374	12.1693	10.6698	11.2895	0.383388	0.775004	0.270101	2.26367e-94	-2.28863	down	8.10035e-126	-6.05027	down	5.57465e-25	3.84985	up	--	--	Cellular Component: cellular_component (GO:0005575);; Cellular Component: intracellular (GO:0005622);; Cellular Component: obsolete cell (GO:0005623);; Cellular Component: cytoplasm (GO:0005737);; Cellular Component: vacuole (GO:0005773);; Cellular Component: plasma membrane (GO:0005886);; Biological Process: response to stress (GO:0006950);; Biological Process: response to oxidative stress (GO:0…	--	--	--	--	PLAC8 family	Protein PLANT CADMIUM RESISTANCE 2 OS=Arabidopsis thaliana OX=3702 GN=PCR2 PE=1 SV=1	S	Function unknown	hypothetical protein HYC85_006352 [Camellia sinensis]	cellular component: intracellular (GO:0005622);; cellular component: cellular anatomical entity (GO:0110165);; biological process: response to stimulus (GO:0050896);; biological process: biological regulation (GO:0065007)
HD.03G0009640	HD.03G0009640	LOC114303740	0.643125	1.01339	0.660329	4.54037	5.12698	3.72536	9.72011	9.2594	9.61059	2.35403e-24	2.74566	up	7.00039e-233	4.58792	up	7.36815e-37	-1.75214	down	[T]	Signal transduction mechanisms	Molecular Function: protein kinase activity (GO:0004672);; Molecular Function: ATP binding (GO:0005524);; Cellular Component: integral component of membrane (GO:0016021);;	K13415|1.2e-40|cqi:110699238|K13415 protein brassinosteroid insensitive 1 [EC:2.7.10.1 2.7.11.1] | (RefSeq) systemin receptor SR160-like	Plant hormone signal transduction (ko04075)	--	--	Protein tyrosine and serine/threonine kinase	Probable inactive receptor kinase At1g48480 OS=Arabidopsis thaliana OX=3702 GN=RKL1 PE=1 SV=1	T	Signal transduction mechanisms	probable inactive receptor kinase At1g48480 [Camellia sinensis]	biological process: metabolic process (GO:0008152);; biological process: cellular process (GO:0009987);; molecular function: catalytic activity (GO:0003824);; molecular function: binding (GO:0005488);; cellular component: cellular anatomical entity (GO:0110165)
HD.03G0009660	HD.03G0009660	--	4.02621	4.08211	3.84292	18.0645	21.681	17.5027	4.79075	5.26129	4.34643	5.33313e-49	2.47272	up	2.43593e-13	1.23613	up	1.83574e-15	1.32647	up	[T]	Signal transduction mechanisms	Biological Process: response to acid chemical (GO:0001101);; Molecular Function: molecular_function (GO:0003674);; Molecular Function: catalytic activity (GO:0003824);; Biological Process: response to stress (GO:0006950);; Biological Process: biological_process (GO:0008150);; Biological Process: response to water deprivation (GO:0009414);; Biological Process: response to water (GO:0009415);; Biol…	K17991|1.5e-80|cic:CICLE_v10016732mg|K17991 peroxygenase [EC:1.11.2.3] | (RefSeq) hypothetical protein	Cutin, suberine and wax biosynthesis (ko00073)	--	--	Caleosin related protein	Probable peroxygenase 4 OS=Arabidopsis thaliana OX=3702 GN=PXG4 PE=1 SV=1	S	Function unknown	hypothetical protein HYC85_015927 [Camellia sinensis]	biological process: response to stimulus (GO:0050896);; molecular function: catalytic activity (GO:0003824)
HD.03G0009970	HD.03G0009970	LOC114288235	0.408725	0.349345	0.524	1.50109	2.02967	1.23652	7.51307	7.01851	7.51856	3.98475e-06	2.10572	up	3.5992e-122	5.05465	up	6.36498e-42	-2.8601	down	--	--	Molecular Function: methyltransferase activity (GO:0008168);;	K22546|6.8e-62|ath:AT3G44860|K22546 juvenile hormone-III synthase [EC:2.1.1.325] | (RefSeq) FAMT; farnesoic acid carboxyl-O-methyltransferase	--	--	--	SAM dependent carboxyl methyltransferase	Loganic acid O-methyltransferase OS=Catharanthus roseus OX=4058 GN=LAMT PE=1 SV=1	S	Function unknown	farnesoic acid carboxyl-O-methyltransferase-like [Camellia sinensis]	molecular function: catalytic activity (GO:0003824)
HD.03G0010360	HD.03G0010360	LOC114316069	1.17117	1.63571	1.70756	0	0.156044	0.497603	6.42802	6.08229	7.21471	0.00516989	-2.53475	down	4.47029e-72	3.07934	up	2.17454e-05	-5.52001	down	--	--	Molecular Function: 1-phosphatidylinositol binding (GO:0005545);; Cellular Component: clathrin-coated vesicle (GO:0030136);; Molecular Function: clathrin binding (GO:0030276);; Biological Process: clathrin coat assembly (GO:0048268);;	K20043|1.5e-23|mdm:103404957|K20043 clathrin coat assembly protein AP180 | (RefSeq) clathrin coat assembly protein AP180	--	[TU]	Signal transduction mechanisms;; Intracellular trafficking, secretion, and vesicular transport	ANTH domain	Putative clathrin assembly protein At1g25240 OS=Arabidopsis thaliana OX=3702 GN=At1g25240 PE=3 SV=1	--	--	putative clathrin assembly protein At1g25240 [Camellia sinensis]	molecular function: binding (GO:0005488);; cellular component: intracellular (GO:0005622);; cellular component: cellular anatomical entity (GO:0110165);; biological process: cellular process (GO:0009987)
HD.03G0010690	HD.03G0010690	LOC114281597	5.47579	5.42746	4.64833	0.795895	1.365	1.5013	0.18452	0.166725	0.109667	5.58066e-13	-1.86179	down	6.97202e-54	-4.04376	down	9.4786e-07	2.27689	up	--	--	Molecular Function: metal ion binding (GO:0046872);;	K12309|1.3e-82|lja:Lj3g3v0323160.1|K12309 beta-galactosidase [EC:3.2.1.23] | (RefSeq) Lj3g3v0323160.1; -	Galactose metabolism (ko00052);; Other glycan degradation (ko00511);; Glycosaminoglycan degradation (ko00531);; Sphingolipid metabolism (ko00600);; Glycosphingolipid biosynthesis - ganglio series (ko00604)	[R]	General function prediction only	Zinc finger, C2H2 type	Protein indeterminate-domain 4, chloroplastic OS=Arabidopsis thaliana OX=3702 GN=IDD4 PE=1 SV=1	S	Function unknown	protein indeterminate-domain 5, chloroplastic-like [Camellia sinensis]	molecular function: binding (GO:0005488)
HD.03G0010700	HD.03G0010700	LOC114289482	39.992	42.2864	40.9016	6.75838	6.49442	7.26589	1.78991	1.37445	1.34956	9.37594e-187	-2.36977	down	0	-3.79351	down	3.99479e-16	1.51777	up	--	--	--	--	--	--	--	--	--	S	Function unknown	uncharacterized protein LOC114289482 isoform X2 [Camellia sinensis]	--
HD.03G0010770	HD.03G0010770	LOC114305324	15.0097	16.6924	16.3679	3.95376	3.18071	1.96052	0.671487	0.847205	0.445973	1.3807e-18	-2.17684	down	3.01274e-62	-3.61294	down	0.000639654	1.52525	up	[H]	Coenzyme transport and metabolism	Molecular Function: methyltransferase activity (GO:0008168);; Cellular Component: chloroplast (GO:0009507);; Biological Process: methylation (GO:0032259);;	--	--	--	--	Methyltransferase domain	--	S	Function unknown	uncharacterized protein LOC114305324 [Camellia sinensis]	molecular function: catalytic activity (GO:0003824);; cellular component: intracellular (GO:0005622);; cellular component: cellular anatomical entity (GO:0110165);; biological process: metabolic process (GO:0008152)
HD.03G0010840	HD.03G0010840	LOC114296660	84.3767	86.0955	82.878	10.885	12.6084	13.1813	3.00476	2.8678	3.24529	1.68894e-241	-2.57163	down	0	-3.82498	down	7.28271e-21	1.34369	up	--	--	Molecular Function: DNA binding (GO:0003677);; Biological Process: regulation of transcription, DNA-templated (GO:0006355);;	--	--	--	--	--	Protein EFFECTOR OF TRANSCRIPTION 2 OS=Arabidopsis thaliana OX=3702 GN=ET2 PE=1 SV=1	S	Function unknown	protein EFFECTOR OF TRANSCRIPTION 2-like isoform X1 [Camellia sinensis]	molecular function: binding (GO:0005488);; biological process: biological regulation (GO:0065007)
HD.03G0010930	HD.03G0010930	--	32.1588	32.1707	32.0803	100.591	95.4634	96.9476	128.04	125.492	130	3.65652e-222	1.81967	up	0	2.96047	up	3.47433e-93	-1.05032	down	--	--	Biological Process: vacuolar transport (GO:0007034);;	K12194|2.9e-93|pmum:103340781|K12194 charged multivesicular body protein 4 | (RefSeq) vacuolar protein sorting-associated protein 32 homolog 2	Endocytosis (ko04144)	[U]	Intracellular trafficking, secretion, and vesicular transport	Snf7	Vacuolar protein sorting-associated protein 32 homolog 1 OS=Arabidopsis thaliana OX=3702 GN=VPS32.1 PE=1 SV=1	U	Intracellular trafficking, secretion, and vesicular transport	hypothetical protein HYC85_015909 [Camellia sinensis]	biological process: cellular process (GO:0009987);; biological process: localization (GO:0051179)
HD.03G0011070	HD.03G0011070	LOC114274593	41.6594	45.5064	41.589	175.243	167.576	185.766	49.0579	47.8766	48.0444	4.93688e-254	2.25302	up	1.66189e-76	1.1395	up	4.45662e-78	1.20412	up	--	--	--	--	--	[K]	Transcription	--	--	K	Transcription	uncharacterized protein LOC114274593 isoform X2 [Camellia sinensis]	--
HD.03G0011350	HD.03G0011350	LOC114280062	2.01803	2.27202	2.78212	6.22382	6.05631	6.86145	10.2596	9.92831	10.0858	2.06945e-19	1.64878	up	3.24651e-175	3.06135	up	8.72538e-32	-1.32343	down	[N]	Cell motility	Cellular Component: integral component of membrane (GO:0016021);; Molecular Function: transferase activity, transferring glycosyl groups (GO:0016757);;	--	--	[IM]	Lipid transport and metabolism;; Cell wall/membrane/envelope biogenesis	Glycosyl transferase family 21	--	--	--	uncharacterized protein LOC114280062 isoform X1 [Camellia sinensis]	cellular component: cellular anatomical entity (GO:0110165);; molecular function: catalytic activity (GO:0003824)
HD.03G0011850	HD.03G0011850	LOC114281875	2.53731	3.10375	2.15687	11.9985	9.38047	8.56845	25.707	24.1452	23.3841	1.66784e-25	2.15406	up	0	4.19636	up	1.03569e-63	-1.95012	down	[G]	Carbohydrate transport and metabolism	Molecular Function: UDP-glycosyltransferase activity (GO:0008194);;	K13496|6.3e-192|vvi:100248767|K13496 UDP-glucosyltransferase 73C [EC:2.4.1.-] | (RefSeq) UDP-glycosyltransferase 73C2	Zeatin biosynthesis (ko00908)	[GC]	Carbohydrate transport and metabolism;; Energy production and conversion	UDP-glucoronosyl and UDP-glucosyl transferase	UDP-glycosyltransferase 73C3 OS=Arabidopsis thaliana OX=3702 GN=UGT73C3 PE=2 SV=1	--	--	UDP-glycosyltransferase 73C4-like [Camellia sinensis]	molecular function: catalytic activity (GO:0003824)
HD.03G0012010	HD.03G0012010	LOC114310856	47.0043	43.3796	43.2464	1.39849	2.01014	1.19956	0.132466	0.116167	0.048181	1.07932e-205	-4.63074	down	1.5346e-125	-7.70707	down	1.30404e-08	3.16925	up	--	--	Cellular Component: nucleus (GO:0005634);; Biological Process: regulation of transcription, DNA-templated (GO:0006355);; Biological Process: auxin-activated signaling pathway (GO:0009734);;	K14484|1.8e-120|vvi:100254204|K14484 auxin-responsive protein IAA | (RefSeq) auxin-responsive protein IAA27	Plant hormone signal transduction (ko04075)	--	--	AUX/IAA family	Auxin-responsive protein IAA27 OS=Arabidopsis thaliana OX=3702 GN=IAA27 PE=1 SV=1	K	Transcription	auxin-responsive protein IAA27-like [Camellia sinensis]	cellular component: intracellular (GO:0005622);; cellular component: cellular anatomical entity (GO:0110165);; biological process: biological regulation (GO:0065007);; biological process: cellular process (GO:0009987);; biological process: signaling (GO:0023052);; biological process: response to stimulus (GO:0050896)
HD.03G0012040	HD.03G0012040	LOC114258363	0.313172	0.284422	0.223857	1.04692	3.03879	3.00953	3.67777	4.48478	3.79187	1.37283e-09	3.29995	up	1.32677e-61	4.80234	up	2.96748e-05	-1.41252	down	[F]	Nucleotide transport and metabolism	Molecular Function: catalytic activity (GO:0003824);; Biological Process: nucleoside metabolic process (GO:0009116);;	K07870|7.5e-19|pxb:103958384|K07870 mitochondrial Rho GTPase 1 [EC:3.6.5.-] | (RefSeq) uncharacterized protein LOC103958384	--	--	--	Phosphorylase superfamily	--	F	Nucleotide transport and metabolism	uncharacterized protein LOC114258363 [Camellia sinensis]	molecular function: catalytic activity (GO:0003824);; biological process: metabolic process (GO:0008152);; biological process: cellular process (GO:0009987)
HD.03G0012100	HD.03G0012100	LOC114282054	19.8537	18.7705	20.0549	94.8134	86.8051	96.4044	142.588	132.112	132.675	0	2.45966	up	0	3.76321	up	1.08049e-119	-1.2128	down	[G]	Carbohydrate transport and metabolism	Biological Process: carbohydrate transport (GO:0008643);; Cellular Component: integral component of membrane (GO:0016021);; Molecular Function: transmembrane transporter activity (GO:0022857);;	K03444|8.8e-47|vvi:100266019|K03444 MFS transporter, SP family, ERD6-like sugar transporter | (RefSeq) sugar transporter ERD6-like 6	--	[R]	General function prediction only	Sugar (and other) transporter	Probable plastidic glucose transporter 2 OS=Arabidopsis thaliana OX=3702 GN=At1g67300 PE=2 SV=1	U	Intracellular trafficking, secretion, and vesicular transport	probable plastidic glucose transporter 2 isoform X1 [Camellia sinensis]	biological process: localization (GO:0051179);; cellular component: cellular anatomical entity (GO:0110165);; molecular function: transporter activity (GO:0005215)
HD.03G0012570	HD.03G0012570	LOC114298362	8.86573	7.69565	8.34172	18.5012	18.0657	18.0579	27.1266	25.4341	27.1966	1.54942e-48	1.3496	up	0	2.6476	up	3.4778e-68	-1.20725	down	--	--	Biological Process: protein transport (GO:0015031);;	K19476|9.9e-73|vvi:100251435|K19476 vacuolar protein sorting-associated protein IST1 | (RefSeq) uncharacterized LOC100251435	Endocytosis (ko04144)	[Z]	Cytoskeleton	Regulator of Vps4 activity in the MVB pathway	--	Z	Cytoskeleton	uncharacterized protein LOC114298362 [Camellia sinensis]	biological process: localization (GO:0051179)
[truncated: 2,207 more rows]
