# Supplementary material for: Metabolomics and transcriptomics reveal the quality formation mechanism during the processing of black tea
Source: NPJ Sci Food. 2025 Jul 9;9:131. doi: 10.1038/s41538-025-00488-7 (PMC12241338; doi:10.1038/s41538-025-00488-7)
Supplement: Supplementary file 6 — Supplementary Data 6 [file 41538_2025_488_MOESM6_ESM.xlsx]

## Sheet: Sheet1
gene	gene_name	nr_symbol	FT1	FT2	FT3	W1	W2	W3	F1	F2	F3	COG_class	COG_class_annotation	GO_annotation	KEGG_annotation	KEGG_pathway_annotation	KOG_class	KOG_class_annotation	Pfam_annotation	Swiss_Prot_annotation	eggNOG_class	eggNOG_class_annotation	NR_annotation
HD.05G0016120	HD.05G0016120	--	18.2429	16.3221	18.4606	1.63769	1.19508	1.56579	2.49634	2.124	1.6234	--	--	Molecular Function: transferase activity, transferring acyl groups other than amino-acyl groups (GO:0016747);;	K13065|3.3e-22|smo:SELMODRAFT_450696|K13065 shikimate O-hydroxycinnamoyltransferase [EC:2.3.1.133] | (RefSeq) BAHDb4; BAHD family acyltransferase	Phenylpropanoid biosynthesis (ko00940);; Flavonoid biosynthesis (ko00941);; Stilbenoid, diarylheptanoid and gingerol biosynthesis (ko00945)	--	--	Transferase family	--	S	Function unknown	hypothetical protein HYC85_010391 [Camellia sinensis]
HD.13G0021930	HD.13G0021930	LOC114264717	17.9947	18.8271	17.2406	0.18832	0.118967	0.169054	0.084483	0.131081	0	--	--	Molecular Function: transferase activity, transferring acyl groups other than amino-acyl groups (GO:0016747);;	K13065|7.8e-93|qsu:112004056|K13065 shikimate O-hydroxycinnamoyltransferase [EC:2.3.1.133] | (RefSeq) acetyl-CoA-benzylalcohol acetyltransferase-like	Phenylpropanoid biosynthesis (ko00940);; Flavonoid biosynthesis (ko00941);; Stilbenoid, diarylheptanoid and gingerol biosynthesis (ko00945)	--	--	Transferase family	(13S,14R)-1,13-dihydroxy-N-methylcanadine 13-O-acetyltransferase AT1 OS=Papaver somniferum OX=3469 GN=AT1 PE=1 SV=1	S	Function unknown	acetyl-CoA-benzylalcohol acetyltransferase-like isoform X1 [Camellia sinensis]
HD.05G0026380	HD.05G0026380	LOC114304451	3.98101	4.54514	4.58543	16.313	17.2518	15.6231	27.3523	26.3927	30.5598	--	--	Molecular Function: transferase activity, transferring acyl groups other than amino-acyl groups (GO:0016747);;	K13065|1.1e-93|qsu:112004056|K13065 shikimate O-hydroxycinnamoyltransferase [EC:2.3.1.133] | (RefSeq) acetyl-CoA-benzylalcohol acetyltransferase-like	Phenylpropanoid biosynthesis (ko00940);; Flavonoid biosynthesis (ko00941);; Stilbenoid, diarylheptanoid and gingerol biosynthesis (ko00945)	--	--	Transferase family	Acetyl-CoA-benzylalcohol acetyltransferase OS=Clarkia breweri OX=36903 GN=BEAT PE=1 SV=1	H	Coenzyme transport and metabolism	acetyl-CoA-benzylalcohol acetyltransferase-like [Camellia sinensis]
HD.09G0021450	HD.09G0021450	--	13.8116	11.8938	12.7035	0.095641	0.17334	0.103436	1.74839	2.46517	2.42037	--	--	Molecular Function: transferase activity, transferring acyl groups other than amino-acyl groups (GO:0016747);;	K13065|1.1e-96|qsu:112004177|K13065 shikimate O-hydroxycinnamoyltransferase [EC:2.3.1.133] | (RefSeq) acetyl-CoA-benzylalcohol acetyltransferase-like	Phenylpropanoid biosynthesis (ko00940);; Flavonoid biosynthesis (ko00941);; Stilbenoid, diarylheptanoid and gingerol biosynthesis (ko00945)	--	--	Transferase family	Acetyl-CoA-benzylalcohol acetyltransferase OS=Clarkia breweri OX=36903 GN=BEAT PE=1 SV=1	S	Function unknown	hypothetical protein TEA_002848 [Camellia sinensis var. sinensis]
HD.09G0021460	HD.09G0021460	--	5.53526	4.46012	4.11811	0.057468	0.027573	0.059439	0.187171	0.881217	0.64834	--	--	Molecular Function: transferase activity, transferring acyl groups other than amino-acyl groups (GO:0016747);;	K13065|2.1e-95|qsu:112004177|K13065 shikimate O-hydroxycinnamoyltransferase [EC:2.3.1.133] | (RefSeq) acetyl-CoA-benzylalcohol acetyltransferase-like	Phenylpropanoid biosynthesis (ko00940);; Flavonoid biosynthesis (ko00941);; Stilbenoid, diarylheptanoid and gingerol biosynthesis (ko00945)	--	--	Transferase family	Acetyl-CoA-benzylalcohol acetyltransferase OS=Clarkia breweri OX=36903 GN=BEAT PE=1 SV=1	S	Function unknown	hypothetical protein TEA_002845 [Camellia sinensis var. sinensis]
HD.12G0016670	HD.12G0016670	LOC114258680	8.79437	9.46665	8.74217	27.3613	24.7305	25.2184	52.6327	49.5879	55.87	[M]	Cell wall/membrane/envelope biogenesis	Molecular Function: catalytic activity (GO:0003824);;	K08695|2.2e-50|aof:109821630|K08695 anthocyanidin reductase [EC:1.3.1.77] | (RefSeq) anthocyanidin reductase ((2S)-flavan-3-ol-forming)	Flavonoid biosynthesis (ko00941)	[V]	Defense mechanisms	NAD dependent epimerase/dehydratase family	Anthocyanidin reductase ((2S)-flavan-3-ol-forming) OS=Vitis vinifera OX=29760 GN=ANR PE=1 SV=1	V	Defense mechanisms	anthocyanidin reductase ((2S)-flavan-3-ol-forming)-like [Camellia sinensis]
HD.07G0009710	HD.07G0009710	LOC114297899	80.794	80.954	82.1927	13.9823	14.0367	14.1829	4.76298	5.49099	6.97583	[M]	Cell wall/membrane/envelope biogenesis	Molecular Function: catalytic activity (GO:0003824);;	K08695|6.2e-154|qsu:111989132|K08695 anthocyanidin reductase [EC:1.3.1.77] | (RefSeq) anthocyanidin reductase ((2S)-flavan-3-ol-forming)	Flavonoid biosynthesis (ko00941)	[V]	Defense mechanisms	NAD dependent epimerase/dehydratase family	Anthocyanidin reductase ((2S)-flavan-3-ol-forming) OS=Vitis vinifera OX=29760 GN=ANR PE=3 SV=1	V	Defense mechanisms	anthocyanidin reductase ((2S)-flavan-3-ol-forming)-like [Camellia sinensis]
HD.12G0016700	HD.12G0016700	LOC114258680	32.3781	34.8212	33.9954	40.3308	40.309	42.2101	71.4518	68.9455	68.2269	[M]	Cell wall/membrane/envelope biogenesis	Molecular Function: catalytic activity (GO:0003824);;	K08695|7.0e-49|aof:109821630|K08695 anthocyanidin reductase [EC:1.3.1.77] | (RefSeq) anthocyanidin reductase ((2S)-flavan-3-ol-forming)	Flavonoid biosynthesis (ko00941)	[V]	Defense mechanisms	NAD dependent epimerase/dehydratase family	Anthocyanidin reductase ((2S)-flavan-3-ol-forming) OS=Vitis vinifera OX=29760 GN=ANR PE=3 SV=1	V	Defense mechanisms	anthocyanidin reductase ((2S)-flavan-3-ol-forming)-like [Camellia sinensis]
HD.06G0019340	HD.06G0019340	LOC114265740	94.9345	88.6363	88.6924	252.956	257.753	260.986	245.157	231.962	231.127	[R]	General function prediction only	Molecular Function: O-methyltransferase activity (GO:0008171);; Biological Process: methylation (GO:0032259);;	K00588|1.3e-129|pop:7457542|K00588 caffeoyl-CoA O-methyltransferase [EC:2.1.1.104] | (RefSeq) caffeoyl-CoA O-methyltransferase 1	Phenylpropanoid biosynthesis (ko00940);; Flavonoid biosynthesis (ko00941);; Stilbenoid, diarylheptanoid and gingerol biosynthesis (ko00945)	[Q]	Secondary metabolites biosynthesis, transport and catabolism	O-methyltransferase	Caffeoyl-CoA O-methyltransferase OS=Populus tremuloides OX=3693 PE=2 SV=1	Q	Secondary metabolites biosynthesis, transport and catabolism	catechol-O-methyltransferase [Camellia sinensis]
HD.10G0022640	HD.10G0022640	LOC114270235	109.361	107.561	108.962	9.70825	7.82729	8.48427	15.4729	18.3041	15.006	[Q]	Secondary metabolites biosynthesis, transport and catabolism	Biological Process: biosynthetic process (GO:0009058);; Molecular Function: transferase activity, transferring acyl groups other than amino-acyl groups (GO:0016747);;	K00660|1.1e-215|qsu:112025740|K00660 chalcone synthase [EC:2.3.1.74] | (RefSeq) chalcone synthase 1	Flavonoid biosynthesis (ko00941);; Circadian rhythm - plant (ko04712)	--	--	Chalcone and stilbene synthases, N-terminal domain	Chalcone synthase 1 OS=Camellia sinensis OX=4442 GN=CHS1 PE=2 SV=1	H	Coenzyme transport and metabolism	RecName: Full=Chalcone synthase 1; AltName: Full=Naringenin-chalcone synthase 1 [Camellia sinensis]
HD.08G0008040	HD.08G0008040	LOC114282078	380.447	375.973	375.372	12.4609	12.4716	11.4165	38.6495	43.6422	45.3462	[Q]	Secondary metabolites biosynthesis, transport and catabolism	Biological Process: biosynthetic process (GO:0009058);; Molecular Function: transferase activity, transferring acyl groups other than amino-acyl groups (GO:0016747);;	K00660|2.6e-216|jre:108988452|K00660 chalcone synthase [EC:2.3.1.74] | (RefSeq) chalcone synthase 1	Flavonoid biosynthesis (ko00941);; Circadian rhythm - plant (ko04712)	--	--	Chalcone and stilbene synthases, N-terminal domain	Chalcone synthase 2 OS=Camellia sinensis OX=4442 GN=CHS2 PE=2 SV=1	H	Coenzyme transport and metabolism	chalcone synthase 2 [Camellia sinensis]
HD.1102833	HD.1102833	LOC114282078	162.914	160.605	168.28	4.75629	4.33916	4.18569	13.3377	14.4163	14.1932	--	--	Biological Process: biosynthetic process (GO:0009058);; Molecular Function: transferase activity, transferring acyl groups other than amino-acyl groups (GO:0016747);;	K00660|1.5e-71|jre:108988452|K00660 chalcone synthase [EC:2.3.1.74] | (RefSeq) chalcone synthase 1	Flavonoid biosynthesis (ko00941);; Circadian rhythm - plant (ko04712)	--	--	Chalcone and stilbene synthases, N-terminal domain	Chalcone synthase 2 OS=Camellia sinensis OX=4442 GN=CHS2 PE=2 SV=1	H	Coenzyme transport and metabolism	chalcone synthase 2 [Camellia sinensis]
HD.02G0022260	HD.02G0022260	LOC114292457	99.447	103.35	105.397	12.6754	13.4623	13.2168	21.9559	23.2951	26.0985	--	--	Molecular Function: intramolecular lyase activity (GO:0016872);;	K01859|3.6e-94|nnu:104599237|K01859 chalcone isomerase [EC:5.5.1.6] | (RefSeq) chalcone--flavonone isomerase 2-like	Flavonoid biosynthesis (ko00941)	--	--	Chalcone-flavanone isomerase	Chalcone--flavonone isomerase OS=Camellia sinensis OX=4442 GN=CHI PE=2 SV=2	S	Function unknown	chalcone isomerase [Camellia sinensis]
HD.04002076	HD.04002076	--	3.46472	3.85378	4.11389	0.541003	0.809499	0.604025	6.5527	8.63952	6.78451	[QV]	Secondary metabolites biosynthesis, transport and catabolism;; Defense mechanisms	Molecular Function: monooxygenase activity (GO:0004497);; Molecular Function: iron ion binding (GO:0005506);; Molecular Function: oxidoreductase activity, acting on paired donors, with incorporation or reduction of molecular oxygen (GO:0016705);; Molecular Function: heme binding (GO:0020037);;	K13260|6.7e-138|zju:107404429|K13260 isoflavone/4'-methoxyisoflavone 2'-hydroxylase [EC:1.14.14.90 1.14.14.89] | (RefSeq) cytochrome P450 81E8-like	Isoflavonoid biosynthesis (ko00943)	[Q]	Secondary metabolites biosynthesis, transport and catabolism	Cytochrome P450	Cytochrome P450 81Q32 OS=Catharanthus roseus OX=4058 GN=CYP81Q32 PE=2 SV=1	Q	Secondary metabolites biosynthesis, transport and catabolism	hypothetical protein HYC85_008392 [Camellia sinensis]
HD.13G0025100	HD.13G0025100	LOC114310199	0.394216	0.472146	0.291427	47.7946	48.033	48.7145	6.79277	7.90201	7.75604	[QV]	Secondary metabolites biosynthesis, transport and catabolism;; Defense mechanisms	Molecular Function: monooxygenase activity (GO:0004497);; Molecular Function: iron ion binding (GO:0005506);; Molecular Function: oxidoreductase activity, acting on paired donors, with incorporation or reduction of molecular oxygen (GO:0016705);; Molecular Function: heme binding (GO:0020037);;	K13260|9.3e-196|mdm:103401458|K13260 isoflavone/4'-methoxyisoflavone 2'-hydroxylase [EC:1.14.14.90 1.14.14.89] | (RefSeq) cytochrome P450 81E8-like	Isoflavonoid biosynthesis (ko00943)	[Q]	Secondary metabolites biosynthesis, transport and catabolism	Cytochrome P450	Cytochrome P450 81Q32 OS=Catharanthus roseus OX=4058 GN=CYP81Q32 PE=2 SV=1	Q	Secondary metabolites biosynthesis, transport and catabolism	cytochrome P450 81E8-like [Camellia sinensis]
HD.01G0031280	HD.01G0031280	LOC114256462	0	0.056999	0.024162	76.8776	78.0953	75.4983	2.44655	3.2211	2.82041	[QV]	Secondary metabolites biosynthesis, transport and catabolism;; Defense mechanisms	Molecular Function: monooxygenase activity (GO:0004497);; Molecular Function: iron ion binding (GO:0005506);; Molecular Function: oxidoreductase activity, acting on paired donors, with incorporation or reduction of molecular oxygen (GO:0016705);; Molecular Function: heme binding (GO:0020037);;	K13260|3.7e-200|oeu:111367220|K13260 isoflavone/4'-methoxyisoflavone 2'-hydroxylase [EC:1.14.14.90 1.14.14.89] | (RefSeq) cytochrome P450 81E8-like	Isoflavonoid biosynthesis (ko00943)	[Q]	Secondary metabolites biosynthesis, transport and catabolism	Cytochrome P450	Cytochrome P450 81Q32 OS=Catharanthus roseus OX=4058 GN=CYP81Q32 PE=2 SV=1	Q	Secondary metabolites biosynthesis, transport and catabolism	cytochrome P450 81E8-like [Camellia sinensis]
HD.04G0026220	HD.04G0026220	LOC114263316	52.903	51.1128	47.4566	4.02018	4.18278	3.79177	7.74916	7.9918	7.97657	[M]	Cell wall/membrane/envelope biogenesis	Molecular Function: catalytic activity (GO:0003824);; Cellular Component: integral component of membrane (GO:0016021);;	K13082|1.5e-160|ccav:112508614|K13082 bifunctional dihydroflavonol 4-reductase/flavanone 4-reductase [EC:1.1.1.219 1.1.1.234] | (RefSeq) dihydroflavonol 4-reductase	Flavonoid biosynthesis (ko00941)	[V]	Defense mechanisms	NAD dependent epimerase/dehydratase family	Dihydroflavonol 4-reductase OS=Gerbera hybrida OX=18101 GN=DFR PE=2 SV=1	V	Defense mechanisms	dihydroflavonol-4-reductase [Camellia sinensis]
HD.02G0008570	HD.02G0008570	LOC114274491	18.2361	18.0701	21.2943	2.94571	3.0275	2.5217	5.26244	5.24381	5.16746	--	--	Molecular Function: intramolecular lyase activity (GO:0016872);;	K01859|7.3e-15|mtr:MTR_3g093980|K01859 chalcone isomerase [EC:5.5.1.6] | (RefSeq) chalcone-flavanone isomerase family protein	Flavonoid biosynthesis (ko00941)	--	--	Chalcone-flavanone isomerase	Fatty-acid-binding protein 3, chloroplastic OS=Arabidopsis thaliana OX=3702 GN=FAP3 PE=1 SV=1	S	Function unknown	fatty-acid-binding protein 3, chloroplastic isoform X1 [Camellia sinensis]
HD.03G0010060	HD.03G0010060	--	95.2097	101.033	93.5336	8.60109	9.98606	9.75797	12.036	7.37199	9.28241	[R]	General function prediction only	Molecular Function: O-methyltransferase activity (GO:0008171);;	K00588|1.1e-85|rcu:8272283|K00588 caffeoyl-CoA O-methyltransferase [EC:2.1.1.104] | (RefSeq) caffeoyl-CoA O-methyltransferase isoform X2	Phenylpropanoid biosynthesis (ko00940);; Flavonoid biosynthesis (ko00941);; Stilbenoid, diarylheptanoid and gingerol biosynthesis (ko00945)	[Q]	Secondary metabolites biosynthesis, transport and catabolism	O-methyltransferase	Flavonoid 3',5'-methyltransferase OS=Vitis vinifera OX=29760 GN=FAOMT PE=1 SV=1	Q	Secondary metabolites biosynthesis, transport and catabolism	hypothetical protein HYC85_015345 [Camellia sinensis]
HD.15G0015490	HD.15G0015490	LOC114310487	27.0986	23.9455	24.3278	6.75144	5.33276	5.75302	9.34318	8.31821	8.22247	[QV]	Secondary metabolites biosynthesis, transport and catabolism;; Defense mechanisms	Molecular Function: monooxygenase activity (GO:0004497);; Molecular Function: iron ion binding (GO:0005506);; Cellular Component: integral component of membrane (GO:0016021);; Molecular Function: oxidoreductase activity, acting on paired donors, with incorporation or reduction of molecular oxygen (GO:0016705);; Molecular Function: heme binding (GO:0020037);;	K05280|3.0e-245|pop:7482418|K05280 flavonoid 3'-monooxygenase [EC:1.14.14.82] | (RefSeq) flavonoid 3'-monooxygenase	Flavonoid biosynthesis (ko00941);; Flavone and flavonol biosynthesis (ko00944)	[Q]	Secondary metabolites biosynthesis, transport and catabolism	Cytochrome P450	Flavonoid 3'-monooxygenase OS=Petunia hybrida OX=4102 GN=CYP75B2 PE=2 SV=1	Q	Secondary metabolites biosynthesis, transport and catabolism	flavonoid 3'-hydroxylase 2 [Camellia sinensis]
HD.06G0024980	HD.06G0024980	LOC114314253	167.132	160.078	156.8	7.73478	7.02224	7.69416	13.0173	12.4973	11.6	[Q]	Secondary metabolites biosynthesis, transport and catabolism	Molecular Function: oxidoreductase activity (GO:0016491);; Molecular Function: metal ion binding (GO:0046872);;	K05278|1.6e-156|mdm:114821553|K05278 flavonol synthase [EC:1.14.20.6] | (RefSeq) flavonol synthase/flavanone 3-hydroxylase-like	Flavonoid biosynthesis (ko00941)	[QR]	Secondary metabolites biosynthesis, transport and catabolism;; General function prediction only	non-haem dioxygenase in morphine synthesis N-terminal	Flavonol synthase/flavanone 3-hydroxylase OS=Citrus unshiu OX=55188 GN=FLS PE=1 SV=1	Q	Secondary metabolites biosynthesis, transport and catabolism	flavonol synthase [Camellia sinensis]
HD.10G0015440	HD.10G0015440	LOC114257498	34.2284	33.2648	33.4833	2.18506	1.63118	2.22007	1.73189	3.14257	3.0538	[Q]	Secondary metabolites biosynthesis, transport and catabolism	Molecular Function: oxidoreductase activity (GO:0016491);; Molecular Function: metal ion binding (GO:0046872);;	K05278|1.7e-156|nta:107794305|K05278 flavonol synthase [EC:1.14.20.6] | (RefSeq) FLS1; flavonol synthase/flavanone 3-hydroxylase	Flavonoid biosynthesis (ko00941)	[QR]	Secondary metabolites biosynthesis, transport and catabolism;; General function prediction only	non-haem dioxygenase in morphine synthesis N-terminal	Flavonol synthase/flavanone 3-hydroxylase OS=Eustoma exaltatum subsp. russellianum OX=52518 GN=FLS PE=2 SV=1	Q	Secondary metabolites biosynthesis, transport and catabolism	flavonol synthase/flavanone 3-hydroxylase-like isoform X2 [Camellia sinensis]
HD.06G0024940	HD.06G0024940	--	8.5404	8.77714	8.78568	0.461318	0.557691	0.356774	0.165551	0.667345	0.313637	[Q]	Secondary metabolites biosynthesis, transport and catabolism	Molecular Function: oxidoreductase activity (GO:0016491);; Molecular Function: metal ion binding (GO:0046872);;	K05278|1.7e-148|dcr:108221899|K05278 flavonol synthase [EC:1.14.20.6] | (RefSeq) flavonol synthase/flavanone 3-hydroxylase	Flavonoid biosynthesis (ko00941)	[QR]	Secondary metabolites biosynthesis, transport and catabolism;; General function prediction only	non-haem dioxygenase in morphine synthesis N-terminal	Flavonol synthase/flavanone 3-hydroxylase OS=Petunia hybrida OX=4102 GN=FL PE=2 SV=1	Q	Secondary metabolites biosynthesis, transport and catabolism	flavonol synthase [Camellia sinensis]
HD.10001974	HD.10001974	LOC114323746	15.3883	13.8282	13.6851	1.53534	1.05225	1.27408	1.5551	1.22334	1.2137	--	--	--	K13081|3.6e-109|qsu:112036510|K13081 leucoanthocyanidin reductase [EC:1.17.1.3] | (RefSeq) leucoanthocyanidin reductase-like	Flavonoid biosynthesis (ko00941)	--	--	NmrA-like family	Leucoanthocyanidin reductase OS=Desmodium uncinatum OX=225101 GN=LAR PE=1 SV=1	S	Function unknown	leucoanthocyanidin reductase [Camellia sinensis]
HD.03G0007030	HD.03G0007030	LOC114266906	418.372	421.883	412.638	8.13774	8.26372	7.8304	29.7325	31.2914	32.1365	--	--	--	K13081|8.7e-140|qsu:112036510|K13081 leucoanthocyanidin reductase [EC:1.17.1.3] | (RefSeq) leucoanthocyanidin reductase-like	Flavonoid biosynthesis (ko00941)	--	--	NmrA-like family	Leucoanthocyanidin reductase OS=Desmodium uncinatum OX=225101 GN=LAR PE=1 SV=1	S	Function unknown	leucoanthocyanidin reductase-like [Camellia sinensis]
HD.10G0001940	HD.10G0001940	LOC114306386	38.1687	37.2537	36.8071	4.82946	5.27164	4.53608	13.5556	11.3586	11.2243	[Q]	Secondary metabolites biosynthesis, transport and catabolism	Molecular Function: oxidoreductase activity (GO:0016491);; Molecular Function: metal ion binding (GO:0046872);;	K00475|4.9e-186|qsu:112035407|K00475 naringenin 3-dioxygenase [EC:1.14.11.9] | (RefSeq) naringenin,2-oxoglutarate 3-dioxygenase	Flavonoid biosynthesis (ko00941)	[QR]	Secondary metabolites biosynthesis, transport and catabolism;; General function prediction only	2OG-Fe(II) oxygenase superfamily	Naringenin,2-oxoglutarate 3-dioxygenase OS=Malus domestica OX=3750 PE=2 SV=1	Q	Secondary metabolites biosynthesis, transport and catabolism	naringenin,2-oxoglutarate 3-dioxygenase [Camellia sinensis]
NewGene_37945	--	LOC114311174	3.57421	3.23419	3.50628	0.62021	0.579059	0.46546	0.269483	0.326957	0.3991	--	--	Molecular Function: transferase activity, transferring acyl groups other than amino-acyl groups (GO:0016747);;	K13065|2.83e-35|cit:102624577|K13065 shikimate O-hydroxycinnamoyltransferase [EC:2.3.1.133] | (RefSeq) shikimate O-hydroxycinnamoyltransferase	Phenylpropanoid biosynthesis (ko00940);; Flavonoid biosynthesis (ko00941);; Stilbenoid, diarylheptanoid and gingerol biosynthesis (ko00945)	--	--	Transferase family	Omega-hydroxypalmitate O-feruloyl transferase OS=Arabidopsis thaliana OX=3702 GN=HHT1 PE=1 SV=1	S	Function unknown	shikimate O-hydroxycinnamoyltransferase-like protein [Camellia sinensis]
HD.1308560	HD.1308560	LOC114259654	1.30003	1.52558	1.47232	0.075296	0.079244	0	0.148941	0	0	--	--	Molecular Function: transferase activity, transferring acyl groups other than amino-acyl groups (GO:0016747);;	K13065|1.4e-62|qsu:112004056|K13065 shikimate O-hydroxycinnamoyltransferase [EC:2.3.1.133] | (RefSeq) acetyl-CoA-benzylalcohol acetyltransferase-like	Phenylpropanoid biosynthesis (ko00940);; Flavonoid biosynthesis (ko00941);; Stilbenoid, diarylheptanoid and gingerol biosynthesis (ko00945)	--	--	Transferase family	Pelargonidin 3-O-(6-caffeoylglucoside) 5-O-(6-O-malonylglucoside) 4'''-malonyltransferase OS=Salvia splendens OX=180675 PE=1 SV=1	S	Function unknown	acetyl-CoA-benzylalcohol acetyltransferase-like [Camellia sinensis]
HD.12G0019390	HD.12G0019390	LOC114263845	27.3155	27.9038	27.6133	47.8448	48.3652	48.5596	73.6472	73.5317	75.7395	[R]	General function prediction only	Molecular Function: O-methyltransferase activity (GO:0008171);;	K00588|2.1e-97|qsu:112010783|K00588 caffeoyl-CoA O-methyltransferase [EC:2.1.1.104] | (RefSeq) probable caffeoyl-CoA O-methyltransferase At4g26220 isoform X1	Phenylpropanoid biosynthesis (ko00940);; Flavonoid biosynthesis (ko00941);; Stilbenoid, diarylheptanoid and gingerol biosynthesis (ko00945)	[Q]	Secondary metabolites biosynthesis, transport and catabolism	O-methyltransferase	Probable caffeoyl-CoA O-methyltransferase At4g26220 OS=Arabidopsis thaliana OX=3702 GN=At4g26220 PE=2 SV=1	Q	Secondary metabolites biosynthesis, transport and catabolism	probable caffeoyl-CoA O-methyltransferase At4g26220 [Camellia sinensis]
HD.01G0011100	HD.01G0011100	LOC114272719	63.5761	61.9471	65.1568	3.52043	2.99231	3.49116	17.157	17.872	14.9032	--	--	Molecular Function: intramolecular lyase activity (GO:0016872);;	K01859|3.7e-97|zju:107413997|K01859 chalcone isomerase [EC:5.5.1.6] | (RefSeq) probable chalcone--flavonone isomerase 3	Flavonoid biosynthesis (ko00941)	--	--	Chalcone-flavanone isomerase	Probable chalcone--flavonone isomerase 3 OS=Arabidopsis thaliana OX=3702 GN=CHI3 PE=1 SV=1	S	Function unknown	chalcone isomerase [Camellia sinensis]
HD.04002591	HD.04002591	--	21.8454	19.1833	18.7257	0.755655	0.937708	1.27009	5.95973	2.7847	5.58198	--	--	Molecular Function: transferase activity, transferring acyl groups other than amino-acyl groups (GO:0016747);;	K13065|3.3e-19|mesc:110616780|K13065 shikimate O-hydroxycinnamoyltransferase [EC:2.3.1.133] | (RefSeq) shikimate O-hydroxycinnamoyltransferase-like	Phenylpropanoid biosynthesis (ko00940);; Flavonoid biosynthesis (ko00941);; Stilbenoid, diarylheptanoid and gingerol biosynthesis (ko00945)	--	--	Transferase family	Protein ECERIFERUM 2 OS=Arabidopsis thaliana OX=3702 GN=CER2 PE=1 SV=1	S	Function unknown	hypothetical protein HYC85_008233 [Camellia sinensis]
HD.06G0031890	HD.06G0031890	--	72.07	71.8727	71.3596	2.69086	2.8334	1.458	17.805	19.2646	17.9419	--	--	Molecular Function: transferase activity, transferring acyl groups other than amino-acyl groups (GO:0016747);;	K13065|9.5e-19|mesc:110616780|K13065 shikimate O-hydroxycinnamoyltransferase [EC:2.3.1.133] | (RefSeq) shikimate O-hydroxycinnamoyltransferase-like	Phenylpropanoid biosynthesis (ko00940);; Flavonoid biosynthesis (ko00941);; Stilbenoid, diarylheptanoid and gingerol biosynthesis (ko00945)	--	--	Transferase family	Protein ECERIFERUM 26-like OS=Arabidopsis thaliana OX=3702 GN=CER26L PE=2 SV=1	S	Function unknown	hypothetical protein HYC85_008233 [Camellia sinensis]
HD.12G0012040	HD.12G0012040	--	22.4148	21.6605	22.0577	0.712005	0.694271	0.524893	2.99972	3.6426	3.16637	--	--	Molecular Function: transferase activity, transferring acyl groups other than amino-acyl groups (GO:0016747);;	K13065|9.6e-12|smo:SELMODRAFT_423705|K13065 shikimate O-hydroxycinnamoyltransferase [EC:2.3.1.133] | (RefSeq) hypothetical protein	Phenylpropanoid biosynthesis (ko00940);; Flavonoid biosynthesis (ko00941);; Stilbenoid, diarylheptanoid and gingerol biosynthesis (ko00945)	--	--	Transferase family	Protein ECERIFERUM 26-like OS=Arabidopsis thaliana OX=3702 GN=CER26L PE=2 SV=1	S	Function unknown	hypothetical protein HYC85_012017 [Camellia sinensis]
HD.03G0009980	HD.03G0009980	--	2.37967	1.96739	2.55951	0.356713	0.290971	0.247404	0	0	0	[R]	General function prediction only	Molecular Function: O-methyltransferase activity (GO:0008171);;	K00588|9.2e-85|aly:9326760|K00588 caffeoyl-CoA O-methyltransferase [EC:2.1.1.104] | (RefSeq) putative caffeoyl-CoA O-methyltransferase At1g67980	Phenylpropanoid biosynthesis (ko00940);; Flavonoid biosynthesis (ko00941);; Stilbenoid, diarylheptanoid and gingerol biosynthesis (ko00945)	[Q]	Secondary metabolites biosynthesis, transport and catabolism	O-methyltransferase	Putative caffeoyl-CoA O-methyltransferase At1g67980 OS=Arabidopsis thaliana OX=3702 GN=At1g67980 PE=2 SV=1	Q	Secondary metabolites biosynthesis, transport and catabolism	hypothetical protein HYC85_015345 [Camellia sinensis]
HD.02004922	HD.02004922	--	4.12992	4.84998	3.88082	0.022383	0.150654	0.023896	0.727606	0.139952	0.154994	--	--	Molecular Function: transferase activity, transferring acyl groups other than amino-acyl groups (GO:0016747);;	K13065|3.0e-166|nnu:104603248|K13065 shikimate O-hydroxycinnamoyltransferase [EC:2.3.1.133] | (RefSeq) shikimate O-hydroxycinnamoyltransferase-like	Phenylpropanoid biosynthesis (ko00940);; Flavonoid biosynthesis (ko00941);; Stilbenoid, diarylheptanoid and gingerol biosynthesis (ko00945)	--	--	Transferase family	Shikimate O-hydroxycinnamoyltransferase OS=Nicotiana tabacum OX=4097 GN=HST PE=1 SV=1	S	Function unknown	Shikimate O-hydroxycinnamoyltransferase [Actinidia chinensis var. chinensis]
HD.02006180	HD.02006180	--	9.43879	8.46951	8.57635	54.0518	54.571	53.5392	29.9868	28.6844	28.7101	--	--	Cellular Component: integral component of membrane (GO:0016021);; Molecular Function: transferase activity, transferring acyl groups other than amino-acyl groups (GO:0016747);;	K13065|9.2e-217|dzi:111274376|K13065 shikimate O-hydroxycinnamoyltransferase [EC:2.3.1.133] | (RefSeq) LOW QUALITY PROTEIN: shikimate O-hydroxycinnamoyltransferase-like	Phenylpropanoid biosynthesis (ko00940);; Flavonoid biosynthesis (ko00941);; Stilbenoid, diarylheptanoid and gingerol biosynthesis (ko00945)	--	--	Transferase family	Shikimate O-hydroxycinnamoyltransferase OS=Nicotiana tabacum OX=4097 GN=HST PE=1 SV=1	S	Function unknown	hypothetical protein TEA_010466 [Camellia sinensis var. sinensis]
HD.04G0006910	HD.04G0006910	--	3.55302	3.69187	4.02754	0.125206	0	0.034633	0	0	0	--	--	Molecular Function: transferase activity, transferring acyl groups other than amino-acyl groups (GO:0016747);;	K13065|9.4e-157|nta:107796658|K13065 shikimate O-hydroxycinnamoyltransferase [EC:2.3.1.133] | (RefSeq) HST, hct; shikimate O-hydroxycinnamoyltransferase	Phenylpropanoid biosynthesis (ko00940);; Flavonoid biosynthesis (ko00941);; Stilbenoid, diarylheptanoid and gingerol biosynthesis (ko00945)	--	--	Transferase family	Shikimate O-hydroxycinnamoyltransferase OS=Nicotiana tabacum OX=4097 GN=HST PE=1 SV=1	S	Function unknown	Shikimate O-hydroxycinnamoyltransferase [Actinidia chinensis var. chinensis]
HD.02006175	HD.02006175	--	5.01242	5.98368	5.51887	38.4301	37.534	38.9996	22.093	20.3831	21.1781	--	--	Cellular Component: integral component of membrane (GO:0016021);; Molecular Function: transferase activity, transferring acyl groups other than amino-acyl groups (GO:0016747);;	K13065|1.4e-217|dzi:111274376|K13065 shikimate O-hydroxycinnamoyltransferase [EC:2.3.1.133] | (RefSeq) LOW QUALITY PROTEIN: shikimate O-hydroxycinnamoyltransferase-like	Phenylpropanoid biosynthesis (ko00940);; Flavonoid biosynthesis (ko00941);; Stilbenoid, diarylheptanoid and gingerol biosynthesis (ko00945)	--	--	Transferase family	Shikimate O-hydroxycinnamoyltransferase OS=Nicotiana tabacum OX=4097 GN=HST PE=1 SV=1	S	Function unknown	hypothetical protein TEA_010466 [Camellia sinensis var. sinensis]
HD.04G0006750	HD.04G0006750	LOC114300059	11.1125	9.18613	10.4295	0.028297	0.055093	0.025572	0.576923	0.339472	0.099028	--	--	Molecular Function: transferase activity, transferring acyl groups other than amino-acyl groups (GO:0016747);;	K13065|1.3e-148|vvi:100246835|K13065 shikimate O-hydroxycinnamoyltransferase [EC:2.3.1.133] | (RefSeq) spermidine hydroxycinnamoyl transferase-like	Phenylpropanoid biosynthesis (ko00940);; Flavonoid biosynthesis (ko00941);; Stilbenoid, diarylheptanoid and gingerol biosynthesis (ko00945)	--	--	Transferase family	Spermidine hydroxycinnamoyl transferase OS=Arabidopsis thaliana OX=3702 GN=SHT PE=1 SV=1	S	Function unknown	spermidine hydroxycinnamoyl transferase-like [Camellia sinensis]
HD.04G0006720	HD.04G0006720	LOC114300059	58.3843	58.4387	60.4937	0.205543	0.143206	0.075269	2.75766	1.67905	4.27981	--	--	Molecular Function: transferase activity, transferring acyl groups other than amino-acyl groups (GO:0016747);;	K13065|3.8e-148|vvi:100246835|K13065 shikimate O-hydroxycinnamoyltransferase [EC:2.3.1.133] | (RefSeq) spermidine hydroxycinnamoyl transferase-like	Phenylpropanoid biosynthesis (ko00940);; Flavonoid biosynthesis (ko00941);; Stilbenoid, diarylheptanoid and gingerol biosynthesis (ko00945)	--	--	Transferase family	Spermidine hydroxycinnamoyl transferase OS=Arabidopsis thaliana OX=3702 GN=SHT PE=1 SV=1	S	Function unknown	spermidine hydroxycinnamoyl transferase-like [Camellia sinensis]
HD.11G0022850	HD.11G0022850	LOC114269230	3.6275	3.26877	2.76046	0.094795	0.178749	0.142753	0.513128	0.391691	0.247352	--	--	Molecular Function: transferase activity, transferring acyl groups other than amino-acyl groups (GO:0016747);;	K13065|1.5e-120|qsu:112035317|K13065 shikimate O-hydroxycinnamoyltransferase [EC:2.3.1.133] | (RefSeq) vinorine synthase-like	Phenylpropanoid biosynthesis (ko00940);; Flavonoid biosynthesis (ko00941);; Stilbenoid, diarylheptanoid and gingerol biosynthesis (ko00945)	--	--	Transferase family	Stemmadenine O-acetyltransferase OS=Catharanthus roseus OX=4058 GN=SAT PE=1 SV=1	S	Function unknown	vinorine synthase-like [Camellia sinensis]
HD.10G0000840	HD.10G0000840	--	1.05858	1.25354	1.27074	1.80456	2.12301	1.85281	5.87395	5.54821	4.42832	--	--	Molecular Function: transferase activity, transferring acyl groups other than amino-acyl groups (GO:0016747);;	K13065|8.5e-159|qsu:112019327|K13065 shikimate O-hydroxycinnamoyltransferase [EC:2.3.1.133] | (RefSeq) vinorine synthase-like	Phenylpropanoid biosynthesis (ko00940);; Flavonoid biosynthesis (ko00941);; Stilbenoid, diarylheptanoid and gingerol biosynthesis (ko00945)	--	--	Transferase family	Stemmadenine O-acetyltransferase OS=Catharanthus roseus OX=4058 GN=SAT PE=1 SV=1	S	Function unknown	hypothetical protein TEA_027447 [Camellia sinensis var. sinensis]
HD.10G0020200	HD.10G0020200	LOC114282251	2.03886	2.26545	1.92241	0.097368	0.089986	0.033558	0.196874	0.059537	0	--	--	Molecular Function: transferase activity, transferring acyl groups other than amino-acyl groups (GO:0016747);;	K13065|3.2e-92|dzi:111288103|K13065 shikimate O-hydroxycinnamoyltransferase [EC:2.3.1.133] | (RefSeq) vinorine synthase-like	Phenylpropanoid biosynthesis (ko00940);; Flavonoid biosynthesis (ko00941);; Stilbenoid, diarylheptanoid and gingerol biosynthesis (ko00945)	--	--	Transferase family	Stemmadenine O-acetyltransferase OS=Catharanthus roseus OX=4058 GN=SAT PE=1 SV=1	S	Function unknown	vinorine synthase-like [Camellia sinensis]
HD.15G0010920	HD.15G0010920	LOC114266018	0.995294	1.3512	1.21251	0	0.024456	0.056276	3.94819	4.19297	3.0429	--	--	Molecular Function: transferase activity, transferring acyl groups other than amino-acyl groups (GO:0016747);;	K13065|1.7e-124|oeu:111382475|K13065 shikimate O-hydroxycinnamoyltransferase [EC:2.3.1.133] | (RefSeq) vinorine synthase-like	Phenylpropanoid biosynthesis (ko00940);; Flavonoid biosynthesis (ko00941);; Stilbenoid, diarylheptanoid and gingerol biosynthesis (ko00945)	--	--	Transferase family	Stemmadenine O-acetyltransferase OS=Catharanthus roseus OX=4058 GN=SAT PE=1 SV=1	S	Function unknown	vinorine synthase-like [Camellia sinensis]
HD.09G0017730	HD.09G0017730	LOC114270303	1.51502	1.62771	1.67628	0	0	0	0	0	0.055261	--	--	Molecular Function: transferase activity, transferring acyl groups other than amino-acyl groups (GO:0016747);;	K13065|1.5e-104|dzi:111288103|K13065 shikimate O-hydroxycinnamoyltransferase [EC:2.3.1.133] | (RefSeq) vinorine synthase-like	Phenylpropanoid biosynthesis (ko00940);; Flavonoid biosynthesis (ko00941);; Stilbenoid, diarylheptanoid and gingerol biosynthesis (ko00945)	--	--	Transferase family	Stemmadenine O-acetyltransferase OS=Catharanthus roseus OX=4058 GN=SAT PE=1 SV=1	S	Function unknown	vinorine synthase-like [Camellia sinensis]
HD.09003892	HD.09003892	LOC114282251	1.01019	1.03621	0.793563	0.038161	0.052206	0	0	0	0	--	--	Molecular Function: transferase activity, transferring acyl groups other than amino-acyl groups (GO:0016747);;	K13065|5.1e-103|dzi:111288103|K13065 shikimate O-hydroxycinnamoyltransferase [EC:2.3.1.133] | (RefSeq) vinorine synthase-like	Phenylpropanoid biosynthesis (ko00940);; Flavonoid biosynthesis (ko00941);; Stilbenoid, diarylheptanoid and gingerol biosynthesis (ko00945)	--	--	Transferase family	Stemmadenine O-acetyltransferase OS=Catharanthus roseus OX=4058 GN=SAT PE=1 SV=1	S	Function unknown	vinorine synthase-like [Camellia sinensis]
HD.10G0020220	HD.10G0020220	LOC114257803	1.51401	1.51252	0.810717	0	0.048345	0.04564	0.02507	0	0	--	--	Molecular Function: transferase activity, transferring acyl groups other than amino-acyl groups (GO:0016747);;	K13065|1.4e-105|dzi:111287656|K13065 shikimate O-hydroxycinnamoyltransferase [EC:2.3.1.133] | (RefSeq) vinorine synthase-like	Phenylpropanoid biosynthesis (ko00940);; Flavonoid biosynthesis (ko00941);; Stilbenoid, diarylheptanoid and gingerol biosynthesis (ko00945)	--	--	Transferase family	Stemmadenine O-acetyltransferase OS=Catharanthus roseus OX=4058 GN=SAT PE=1 SV=1	S	Function unknown	vinorine synthase-like [Camellia sinensis]
HD.07G0013110	HD.07G0013110	LOC114305564	2.24155	1.98146	1.98927	0.097389	0.094325	0.074891	0.646718	0.133906	0.239767	--	--	Molecular Function: transferase activity, transferring acyl groups other than amino-acyl groups (GO:0016747);;	K13065|1.3e-76|qsu:111995060|K13065 shikimate O-hydroxycinnamoyltransferase [EC:2.3.1.133] | (RefSeq) vinorine synthase-like	Phenylpropanoid biosynthesis (ko00940);; Flavonoid biosynthesis (ko00941);; Stilbenoid, diarylheptanoid and gingerol biosynthesis (ko00945)	--	--	Transferase family	Tabersonine-19-hydroxy-O-acetyltransferase OS=Catharanthus roseus OX=4058 GN=TAT PE=1 SV=1	S	Function unknown	vinorine synthase-like [Camellia sinensis]
HD.06G0017130	HD.06G0017130	--	74.7627	72.3424	72.8292	6.71833	6.0039	5.97546	6.92165	7.64458	7.68556	[QV]	Secondary metabolites biosynthesis, transport and catabolism;; Defense mechanisms	Molecular Function: monooxygenase activity (GO:0004497);; Molecular Function: iron ion binding (GO:0005506);; Molecular Function: oxidoreductase activity, acting on paired donors, with incorporation or reduction of molecular oxygen (GO:0016705);; Molecular Function: heme binding (GO:0020037);;	K00487|6.6e-274|cpap:110823746|K00487 trans-cinnamate 4-monooxygenase [EC:1.14.14.91] | (RefSeq) trans-cinnamate 4-monooxygenase	Ubiquinone and other terpenoid-quinone biosynthesis (ko00130);; Phenylpropanoid biosynthesis (ko00940);; Flavonoid biosynthesis (ko00941);; Stilbenoid, diarylheptanoid and gingerol biosynthesis (ko00945)	[Q]	Secondary metabolites biosynthesis, transport and catabolism	Cytochrome P450	Trans-cinnamate 4-monooxygenase OS=Catharanthus roseus OX=4058 GN=CYP73A4 PE=2 SV=1	Q	Secondary metabolites biosynthesis, transport and catabolism	cinnamic acid 4-hydroxylase [Camellia chekiangoleosa]
HD.05G0031820	HD.05G0031820	LOC114299226	1.29699	1.28165	1.19838	34.5915	30.2276	29.9644	6.35608	7.07354	6.80348	[Q]	Secondary metabolites biosynthesis, transport and catabolism	Biological Process: biosynthetic process (GO:0009058);; Molecular Function: transferase activity, transferring acyl groups other than amino-acyl groups (GO:0016747);;	K00660|8.8e-93|mus:103972472|K00660 chalcone synthase [EC:2.3.1.74] | (RefSeq) chalcone synthase 2-like	Flavonoid biosynthesis (ko00941);; Circadian rhythm - plant (ko04712)	--	--	Chalcone and stilbene synthases, N-terminal domain	Type III polyketide synthase B OS=Arabidopsis thaliana OX=3702 GN=PKSB PE=1 SV=1	I	Lipid transport and metabolism	type III polyketide synthase B [Camellia sinensis]
HD.01G0004530	HD.01G0004530	LOC114294154	0.930564	0.544014	1.0153	0	0	0	0.170327	0	0	[G]	Carbohydrate transport and metabolism	Molecular Function: UDP-glycosyltransferase activity (GO:0008194);;	K13080|1.7e-127|vvi:100244875|K13080 flavanone 7-O-glucoside 2''-O-beta-L-rhamnosyltransferase [EC:2.4.1.236] | (RefSeq) flavanone 7-O-glucoside 2''-O-beta-L-rhamnosyltransferase	Flavonoid biosynthesis (ko00941);; Flavone and flavonol biosynthesis (ko00944)	[GC]	Carbohydrate transport and metabolism;; Energy production and conversion	UDP-glucoronosyl and UDP-glucosyl transferase	UDP-glucosyltransferase 29 OS=Panax ginseng OX=4054 GN=UGT29 PE=1 SV=1	--	--	beta-D-glucosyl crocetin beta-1,6-glucosyltransferase-like [Camellia sinensis]
HD.01G0004410	HD.01G0004410	--	10.3371	8.53136	10.6932	2.04672	2.04256	2.04485	2.92346	3.0874	2.83704	[G]	Carbohydrate transport and metabolism	Molecular Function: UDP-glycosyltransferase activity (GO:0008194);;	K13080|3.8e-119|vvi:100244875|K13080 flavanone 7-O-glucoside 2''-O-beta-L-rhamnosyltransferase [EC:2.4.1.236] | (RefSeq) flavanone 7-O-glucoside 2''-O-beta-L-rhamnosyltransferase	Flavonoid biosynthesis (ko00941);; Flavone and flavonol biosynthesis (ko00944)	[GC]	Carbohydrate transport and metabolism;; Energy production and conversion	UDP-glucoronosyl and UDP-glucosyl transferase	UDP-glucosyltransferase 29 OS=Panax ginseng OX=4054 GN=UGT29 PE=1 SV=1	--	--	hypothetical protein HYC85_000472 [Camellia sinensis]
HD.01G0004540	HD.01G0004540	--	1.05195	1.32341	1.5504	0.13703	0.060772	0.053501	0.493219	0.159519	0.328297	[G]	Carbohydrate transport and metabolism	Molecular Function: UDP-glycosyltransferase activity (GO:0008194);;	K13080|3.6e-130|vvi:100244875|K13080 flavanone 7-O-glucoside 2''-O-beta-L-rhamnosyltransferase [EC:2.4.1.236] | (RefSeq) flavanone 7-O-glucoside 2''-O-beta-L-rhamnosyltransferase	Flavonoid biosynthesis (ko00941);; Flavone and flavonol biosynthesis (ko00944)	[GC]	Carbohydrate transport and metabolism;; Energy production and conversion	UDP-glucoronosyl and UDP-glucosyl transferase	UDP-glucosyltransferase 29 OS=Panax ginseng OX=4054 GN=UGT29 PE=1 SV=1	--	--	hypothetical protein HYC85_000261 [Camellia sinensis]
HD.03004307	HD.03004307	LOC114323023	1.43159	1.14858	1.13526	0.13728	0.16249	0.013314	0.56758	0.144452	0.381753	--	--	Molecular Function: UDP-glycosyltransferase activity (GO:0008194);;	K22845|4.7e-165|qsu:111988070|K22845 phlorizin synthase [EC:2.4.1.357] | (RefSeq) UDP-glycosyltransferase 88F3-like	Flavonoid biosynthesis (ko00941)	[GC]	Carbohydrate transport and metabolism;; Energy production and conversion	UDP-glucoronosyl and UDP-glucosyl transferase	UDP-glycosyltransferase 88F5 OS=Malus domestica OX=3750 GN=UGT88F5 PE=2 SV=1	--	--	UDP-glycosyltransferase 88F5-like [Camellia sinensis]
HD.06G0003010	HD.06G0003010	--	5.99463	7.54074	7.7303	35.2444	32.9984	33.9429	28.2609	27.6628	31.8321	--	--	Molecular Function: calcium ion binding (GO:0005509);; Cellular Component: integral component of membrane (GO:0016021);;	K01859|3.4e-296|sita:101771169|K01859 chalcone isomerase [EC:5.5.1.6] | (RefSeq) vacuolar-sorting receptor 1	Flavonoid biosynthesis (ko00941)	--	--	PA domain	Vacuolar-sorting receptor 2 OS=Arabidopsis thaliana OX=3702 GN=VSR2 PE=2 SV=1	T	Signal transduction mechanisms	hypothetical protein HYC85_006399 [Camellia sinensis]
HD.05G0027790	HD.05G0027790	--	30.1313	28.3301	31.1476	87.8721	87.122	87.3247	60.3758	57.0495	57.659	[O]	Posttranslational modification, protein turnover, chaperones	Molecular Function: calcium ion binding (GO:0005509);; Cellular Component: integral component of membrane (GO:0016021);;	K01859|4.2e-278|sita:101771169|K01859 chalcone isomerase [EC:5.5.1.6] | (RefSeq) vacuolar-sorting receptor 1	Flavonoid biosynthesis (ko00941)	--	--	PA domain	Vacuolar-sorting receptor 3 OS=Arabidopsis thaliana OX=3702 GN=VSR3 PE=2 SV=1	T	Signal transduction mechanisms	hypothetical protein HYC85_009775 [Camellia sinensis]
HD.07G0002140	HD.07G0002140	--	12.6679	12.8402	12.7388	34.2263	34.1776	35.9767	21.0283	21.9852	23.9528	--	--	Molecular Function: calcium ion binding (GO:0005509);; Cellular Component: integral component of membrane (GO:0016021);;	K01859|2.0e-235|sita:101771169|K01859 chalcone isomerase [EC:5.5.1.6] | (RefSeq) vacuolar-sorting receptor 1	Flavonoid biosynthesis (ko00941)	--	--	PA domain	Vacuolar-sorting receptor 6 OS=Arabidopsis thaliana OX=3702 GN=VSR6 PE=2 SV=3	S	Function unknown	hypothetical protein HYC85_018746 [Camellia sinensis]
HD.13G0003250	HD.13G0003250	--	6.23643	5.53365	6.64627	0.586253	0.697108	0.521095	2.93518	1.80857	2.42121	--	--	Molecular Function: transferase activity, transferring acyl groups other than amino-acyl groups (GO:0016747);;	K13065|1.3e-79|mdm:103403343|K13065 shikimate O-hydroxycinnamoyltransferase [EC:2.3.1.133] | (RefSeq) deacetylvindoline O-acetyltransferase-like	Phenylpropanoid biosynthesis (ko00940);; Flavonoid biosynthesis (ko00941);; Stilbenoid, diarylheptanoid and gingerol biosynthesis (ko00945)	--	--	Transferase family	Vinorine synthase OS=Rauvolfia serpentina OX=4060 GN=ACT PE=1 SV=2	S	Function unknown	hypothetical protein TEA_019920 [Camellia sinensis var. sinensis]
HD.13G0005120	HD.13G0005120	LOC114282424	4.17543	2.73658	4.20609	0.030549	0	0.022075	0.176509	0	0	--	--	Molecular Function: transferase activity, transferring acyl groups other than amino-acyl groups (GO:0016747);;	K13065|3.7e-79|pmum:103325765|K13065 shikimate O-hydroxycinnamoyltransferase [EC:2.3.1.133] | (RefSeq) BAHD acyltransferase At5g47980-like	Phenylpropanoid biosynthesis (ko00940);; Flavonoid biosynthesis (ko00941);; Stilbenoid, diarylheptanoid and gingerol biosynthesis (ko00945)	--	--	Transferase family	Vinorine synthase OS=Rauvolfia serpentina OX=4060 GN=ACT PE=1 SV=2	S	Function unknown	vinorine synthase-like [Camellia sinensis]
HD.07G0011310	HD.07G0011310	LOC114266518	12.6032	13.3159	13.8791	0.058035	0.075689	0	0.266698	0.053426	0.478127	--	--	Molecular Function: transferase activity, transferring acyl groups other than amino-acyl groups (GO:0016747);;	K13065|1.3e-76|mdm:103403343|K13065 shikimate O-hydroxycinnamoyltransferase [EC:2.3.1.133] | (RefSeq) deacetylvindoline O-acetyltransferase-like	Phenylpropanoid biosynthesis (ko00940);; Flavonoid biosynthesis (ko00941);; Stilbenoid, diarylheptanoid and gingerol biosynthesis (ko00945)	--	--	Transferase family	Vinorine synthase OS=Rauvolfia serpentina OX=4060 GN=ACT PE=1 SV=2	S	Function unknown	vinorine synthase-like [Camellia sinensis]
