# Supplementary material for: Metabolomics and transcriptomics reveal the quality formation mechanism during the processing of black tea
Source: NPJ Sci Food. 2025 Jul 9;9:131. doi: 10.1038/s41538-025-00488-7 (PMC12241338; doi:10.1038/s41538-025-00488-7)
Supplement: Supplementary file 7 — Supplementary Data 7 [file 41538_2025_488_MOESM7_ESM.xlsx]

## Sheet: Sheet1
gene	FT1	FT2	FT3	W1	W2	W3	F1	F2	F3	COG_class	COG_class_annotation	GO_annotation	KEGG_annotation	KEGG_pathway_annotation	KOG_class	KOG_class_annotation	Pfam_annotation	Swiss_Prot_annotation	eggNOG_class	eggNOG_class_annotation	NR_annotation
BAM3	5.13208	5.06981	4.92695	12.1548	10.3034	10.553	1.91669	2.65537	2.27808	[G]	Carbohydrate transport and metabolism	Biological Process: polysaccharide catabolic process (GO:0000272);; Molecular Function: beta-amylase activity (GO:0016161);; Molecular Function: amylopectin maltohydrolase activity (GO:0102229);;	K01177|8.8e-264|tcc:18606125|K01177 beta-amylase [EC:3.2.1.2] | (RefSeq) beta-amylase 3, chloroplastic	Starch and sucrose metabolism (ko00500)	--	--	Glycosyl hydrolase family 14	Beta-amylase 3, chloroplastic OS=Arabidopsis thaliana OX=3702 GN=BAM3 PE=1 SV=3	G	Carbohydrate transport and metabolism	beta-amylase 3, chloroplastic-like [Camellia sinensis]
AMY2	7.08302	7.72965	7.13115	12.9492	13.7282	11.7701	8.05383	9.7314	10.2453	[G]	Carbohydrate transport and metabolism	Molecular Function: alpha-amylase activity (GO:0004556);; Molecular Function: calcium ion binding (GO:0005509);; Biological Process: carbohydrate metabolic process (GO:0005975);; Molecular Function: alpha-amylase activity (releasing maltohexaose) (GO:0103025);;	K01176|5.3e-221|qsu:112017120|K01176 alpha-amylase [EC:3.2.1.1] | (RefSeq) probable alpha-amylase 2 isoform X1	Starch and sucrose metabolism (ko00500)	[G]	Carbohydrate transport and metabolism	Alpha-amylase C-terminal beta-sheet domain	Probable alpha-amylase 2 OS=Arabidopsis thaliana OX=3702 GN=AMY2 PE=2 SV=1	G	Carbohydrate transport and metabolism	probable alpha-amylase 2 isoform X1 [Camellia sinensis]
ISA3	9.0389	9.84782	9.64818	7.39649	13.338	13.6289	8.27525	9.8898	7.39649	[G]	Carbohydrate transport and metabolism	Molecular Function: hydrolase activity, hydrolyzing O-glycosyl compounds (GO:0004553);; Biological Process: carbohydrate metabolic process (GO:0005975);;	K01214|0.0e+00|mdm:103405334|K01214 isoamylase [EC:3.2.1.68] | (RefSeq) isoamylase 3, chloroplastic-like	Starch and sucrose metabolism (ko00500)	[G]	Carbohydrate transport and metabolism	Alpha amylase, catalytic domain	Isoamylase 3, chloroplastic OS=Arabidopsis thaliana OX=3702 GN=ISA3 PE=1 SV=2	G	Carbohydrate transport and metabolism	hypothetical protein HYC85_008186 [Camellia sinensis]
ISA2	2.7175	2.5424	2.7991	1.80558	1.43585	1.49443	0.228019	0.148814	0.152231	[G]	Carbohydrate transport and metabolism	Molecular Function: hydrolase activity, hydrolyzing O-glycosyl compounds (GO:0004553);; Biological Process: carbohydrate metabolic process (GO:0005975);;	K01214|0.0e+00|vvi:100244186|K01214 isoamylase [EC:3.2.1.68] | (RefSeq) isoamylase 2, chloroplastic	Starch and sucrose metabolism (ko00500)	[G]	Carbohydrate transport and metabolism	Alpha amylase, catalytic domain	Isoamylase 2, chloroplastic OS=Arabidopsis thaliana OX=3702 GN=ISA2 PE=1 SV=2	G	Carbohydrate transport and metabolism	isoamylase 2, chloroplastic [Camellia sinensis]
BAM2	11.9635	11.7713	12.5313	5.83312	5.89871	4.60822	3.85054	4.21188	3.47189	[G]	Carbohydrate transport and metabolism	Biological Process: polysaccharide catabolic process (GO:0000272);; Molecular Function: beta-amylase activity (GO:0016161);; Molecular Function: amylopectin maltohydrolase activity (GO:0102229);;	K01177|1.5e-250|zju:107406234|K01177 beta-amylase [EC:3.2.1.2] | (RefSeq) beta-amylase 2, chloroplastic	Starch and sucrose metabolism (ko00500)	--	--	Glycosyl hydrolase family 14	Beta-amylase 2, chloroplastic OS=Arabidopsis thaliana OX=3702 GN=BAM2 PE=1 SV=2	G	Carbohydrate transport and metabolism	beta-amylase 2 [Camellia sinensis]
BAM7	8.45699	7.75834	7.07008	2.64998	2.26276	2.32286	3.10811	2.37789	3.9313	[G]	Carbohydrate transport and metabolism	Biological Process: polysaccharide catabolic process (GO:0000272);; Molecular Function: beta-amylase activity (GO:0016161);; Molecular Function: amylopectin maltohydrolase activity (GO:0102229);;	K01177|0.0e+00|vvi:100246489|K01177 beta-amylase [EC:3.2.1.2] | (RefSeq) beta-amylase 7	Starch and sucrose metabolism (ko00500)	--	--	Glycosyl hydrolase family 14	Beta-amylase 7 OS=Arabidopsis thaliana OX=3702 GN=BAM7 PE=1 SV=2	G	Carbohydrate transport and metabolism	beta-amylase [Camellia fraterna]
BAM1	67.3386	68.2216	67.4737	784.312	769.083	759.588	416.447	435.777	438.994	[G]	Carbohydrate transport and metabolism	Biological Process: polysaccharide catabolic process (GO:0000272);; Molecular Function: beta-amylase activity (GO:0016161);; Molecular Function: amylopectin maltohydrolase activity (GO:0102229);;	K01177|8.9e-283|sind:105171828|K01177 beta-amylase [EC:3.2.1.2] | (RefSeq) beta-amylase 1, chloroplastic	Starch and sucrose metabolism (ko00500)	--	--	Glycosyl hydrolase family 14	Beta-amylase 1, chloroplastic OS=Arabidopsis thaliana OX=3702 GN=BAM1 PE=1 SV=1	G	Carbohydrate transport and metabolism	beta-amylase 1, chloroplastic-like [Camellia sinensis]
AMY1.1	7.2479	7.38127	7.22019	38.2399	36.9377	36.6652	91.179	107.185	103.918	[G]	Carbohydrate transport and metabolism	Molecular Function: alpha-amylase activity (GO:0004556);; Molecular Function: calcium ion binding (GO:0005509);; Biological Process: carbohydrate metabolic process (GO:0005975);; Molecular Function: alpha-amylase activity (releasing maltohexaose) (GO:0103025);;	K01176|1.3e-206|oeu:111409082|K01176 alpha-amylase [EC:3.2.1.1] | (RefSeq) alpha-amylase	Starch and sucrose metabolism (ko00500)	[G]	Carbohydrate transport and metabolism	Alpha-amylase C-terminal beta-sheet domain	Alpha-amylase OS=Vigna mungo OX=3915 GN=AMY1.1 PE=2 SV=1	G	Carbohydrate transport and metabolism	alpha-amylase-like [Camellia sinensis]
AMY1.1	1.18434	1.24527	1.39108	154.9	150.453	152.73	73.0461	73.0461	73.2976	[G]	Carbohydrate transport and metabolism	Molecular Function: alpha-amylase activity (GO:0004556);; Molecular Function: calcium ion binding (GO:0005509);; Biological Process: carbohydrate metabolic process (GO:0005975);; Molecular Function: alpha-amylase activity (releasing maltohexaose) (GO:0103025);;	K01176|4.0e-187|oeu:111409082|K01176 alpha-amylase [EC:3.2.1.1] | (RefSeq) alpha-amylase	Starch and sucrose metabolism (ko00500)	[G]	Carbohydrate transport and metabolism	Alpha-amylase C-terminal beta-sheet domain	Alpha-amylase OS=Vigna mungo OX=3915 GN=AMY1.1 PE=2 SV=1	G	Carbohydrate transport and metabolism	alpha-amylase [Camellia reticulata]
ISA3	2.72159	2.44796	2.92029	0.140593	0.312284	0	1.71544	1.47432	0.43337	--	--	--	K14842|2.6e-12|ini:109187530|K14842 ribosome biogenesis protein NSA2 | (RefSeq) ribosome biogenesis protein NSA2 homolog	--	[R]	General function prediction only	--	Isoamylase 3, chloroplastic OS=Arabidopsis thaliana OX=3702 GN=ISA3 PE=1 SV=2	J	Translation, ribosomal structure and biogenesis	uncharacterized protein LOC114274764 [Camellia sinensis]
BAM9	22.7665	21.9252	21.8597	78.8318	77.5344	87.4193	114.358	108.719	108.719	[G]	Carbohydrate transport and metabolism	Biological Process: polysaccharide catabolic process (GO:0000272);; Molecular Function: beta-amylase activity (GO:0016161);; Molecular Function: amylopectin maltohydrolase activity (GO:0102229);;	K01177|4.3e-97|lsv:111918429|K01177 beta-amylase [EC:3.2.1.2] | (RefSeq) beta-amylase 1, chloroplastic	Starch and sucrose metabolism (ko00500)	--	--	Glycosyl hydrolase family 14	Inactive beta-amylase 9 OS=Arabidopsis thaliana OX=3702 GN=BAM9 PE=2 SV=1	G	Carbohydrate transport and metabolism	inactive beta-amylase 9-like [Camellia sinensis]
BAM9	47.7081	50.5626	51.0356	49.8177	48.6511	40.0597	100.286	93.0389	103.495	[G]	Carbohydrate transport and metabolism	Biological Process: polysaccharide catabolic process (GO:0000272);; Molecular Function: beta-amylase activity (GO:0016161);; Molecular Function: amylopectin maltohydrolase activity (GO:0102229);;	K01177|1.5e-95|soe:110781747|K01177 beta-amylase [EC:3.2.1.2] | (RefSeq) beta-amylase 3, chloroplastic	Starch and sucrose metabolism (ko00500)	--	--	Glycosyl hydrolase family 14	Inactive beta-amylase 9 OS=Arabidopsis thaliana OX=3702 GN=BAM9 PE=2 SV=1	G	Carbohydrate transport and metabolism	inactive beta-amylase 9-like [Camellia sinensis]
BAM1	39.5265	41.9646	40.7896	928.534	898.952	879.104	277.057	297.004	291.904	[G]	Carbohydrate transport and metabolism	Biological Process: polysaccharide catabolic process (GO:0000272);; Molecular Function: beta-amylase activity (GO:0016161);; Molecular Function: amylopectin maltohydrolase activity (GO:0102229);;	K01177|3.1e-283|sind:105171828|K01177 beta-amylase [EC:3.2.1.2] | (RefSeq) beta-amylase 1, chloroplastic	Starch and sucrose metabolism (ko00500)	--	--	Glycosyl hydrolase family 14	Beta-amylase 1, chloroplastic OS=Arabidopsis thaliana OX=3702 GN=BAM1 PE=1 SV=1	G	Carbohydrate transport and metabolism	beta-amylase 1, chloroplastic-like [Camellia sinensis]
BYM1	16.9556	16.2842	16.0849	1.26981	1.69845	1.96879	5.14257	5.4443	5.47367	[G]	Carbohydrate transport and metabolism	Biological Process: polysaccharide catabolic process (GO:0000272);; Molecular Function: beta-amylase activity (GO:0016161);; Molecular Function: amylopectin maltohydrolase activity (GO:0102229);;	K01177|2.5e-269|vvi:100251739|K01177 beta-amylase [EC:3.2.1.2] | (RefSeq) beta-amylase	Starch and sucrose metabolism (ko00500)	--	--	Glycosyl hydrolase family 14	Beta-amylase OS=Trifolium repens OX=3899 GN=BMY1 PE=2 SV=1	G	Carbohydrate transport and metabolism	beta-amylase [Camellia sinensis]
BAM4	19.2645	19.4585	18.0878	36.0943	36.8278	35.3859	40.9889	35.9515	38.5842	[G]	Carbohydrate transport and metabolism	Biological Process: polysaccharide catabolic process (GO:0000272);; Molecular Function: beta-amylase activity (GO:0016161);; Molecular Function: amylopectin maltohydrolase activity (GO:0102229);;	K01177|1.5e-111|mtr:MTR_4g099110|K01177 beta-amylase [EC:3.2.1.2] | (RefSeq) beta-amylase	Starch and sucrose metabolism (ko00500)	--	--	Glycosyl hydrolase family 14	Inactive beta-amylase 4, chloroplastic OS=Arabidopsis thaliana OX=3702 GN=BAM4 PE=2 SV=1	G	Carbohydrate transport and metabolism	hypothetical protein HYC85_011568 [Camellia sinensis]
BAM3	15.16	15.1059	14.8124	10.1346	9.91999	9.62322	11.2905	12.9118	9.12378	[G]	Carbohydrate transport and metabolism	Biological Process: polysaccharide catabolic process (GO:0000272);; Molecular Function: beta-amylase activity (GO:0016161);; Molecular Function: amylopectin maltohydrolase activity (GO:0102229);;	K01177|2.4e-253|nto:104118118|K01177 beta-amylase [EC:3.2.1.2] | (RefSeq) beta-amylase 1, chloroplastic-like	Starch and sucrose metabolism (ko00500)	--	--	Glycosyl hydrolase family 14	Beta-amylase 3, chloroplastic OS=Arabidopsis thaliana OX=3702 GN=BAM3 PE=1 SV=3	G	Carbohydrate transport and metabolism	beta-amylase 6 [Camellia sinensis]
AMY2	3.30233	2.93368	3.42294	13.1741	14.5404	13.3184	7.05358	5.88619	8.54879	[G]	Carbohydrate transport and metabolism	Molecular Function: alpha-amylase activity (GO:0004556);; Molecular Function: calcium ion binding (GO:0005509);; Biological Process: carbohydrate metabolic process (GO:0005975);; Molecular Function: alpha-amylase activity (releasing maltohexaose) (GO:0103025);;	K01176|4.6e-224|jcu:105635273|K01176 alpha-amylase [EC:3.2.1.1] | (RefSeq) probable alpha-amylase 2 isoform X1	Starch and sucrose metabolism (ko00500)	[G]	Carbohydrate transport and metabolism	Alpha-amylase C-terminal beta-sheet domain	Probable alpha-amylase 2 OS=Arabidopsis thaliana OX=3702 GN=AMY2 PE=2 SV=1	G	Carbohydrate transport and metabolism	alpha-amylase 2 [Camellia sinensis]
BAM8	9.39373	8.85504	9.89615	1.63277	1.53489	1.55951	2.0214	3.36219	2.83124	[G]	Carbohydrate transport and metabolism	Biological Process: polysaccharide catabolic process (GO:0000272);; Molecular Function: beta-amylase activity (GO:0016161);; Molecular Function: amylopectin maltohydrolase activity (GO:0102229);;	K01177|1.6e-312|vvi:100254478|K01177 beta-amylase [EC:3.2.1.2] | (RefSeq) beta-amylase 8	Starch and sucrose metabolism (ko00500)	--	--	Glycosyl hydrolase family 14	Beta-amylase 8 OS=Arabidopsis thaliana OX=3702 GN=BAM8 PE=1 SV=1	G	Carbohydrate transport and metabolism	beta-amylase 8 [Camellia sinensis]
BAM3	25.3586	23.7992	25.6679	339.63	340.283	343.421	704.322	669.694	677.201	[G]	Carbohydrate transport and metabolism	Biological Process: polysaccharide catabolic process (GO:0000272);; Molecular Function: beta-amylase activity (GO:0016161);; Molecular Function: amylopectin maltohydrolase activity (GO:0102229);;	K01177|1.5e-268|hbr:110671484|K01177 beta-amylase [EC:3.2.1.2] | (RefSeq) beta-amylase 3, chloroplastic	Starch and sucrose metabolism (ko00500)	--	--	Glycosyl hydrolase family 14	Beta-amylase 3, chloroplastic OS=Arabidopsis thaliana OX=3702 GN=BAM3 PE=1 SV=3	G	Carbohydrate transport and metabolism	beta-amylase 3, chloroplastic-like [Camellia sinensis]
ISA1	10.2389	8.77516	9.38039	4.41962	4.3719	4.54652	2.53165	2.03991	2.02763	[G]	Carbohydrate transport and metabolism	Molecular Function: hydrolase activity, hydrolyzing O-glycosyl compounds (GO:0004553);; Biological Process: carbohydrate metabolic process (GO:0005975);;	K01214|0.0e+00|dzi:111286225|K01214 isoamylase [EC:3.2.1.68] | (RefSeq) isoamylase 1, chloroplastic isoform X1	Starch and sucrose metabolism (ko00500)	[G]	Carbohydrate transport and metabolism	Alpha amylase, catalytic domain	Isoamylase 1, chloroplastic OS=Arabidopsis thaliana OX=3702 GN=ISA1 PE=1 SV=1	G	Carbohydrate transport and metabolism	isoamylase 1, chloroplastic [Camellia sinensis]
AMY3	15.3776	15.9369	15.7141	24.1983	24.0088	24.2916	12.8171	13.7488	16.009	[G]	Carbohydrate transport and metabolism	Molecular Function: alpha-amylase activity (GO:0004556);; Molecular Function: calcium ion binding (GO:0005509);; Biological Process: carbohydrate metabolic process (GO:0005975);;	K01176|0.0e+00|vvi:100267346|K01176 alpha-amylase [EC:3.2.1.1] | (RefSeq) alpha-amylase 3, chloroplastic	Starch and sucrose metabolism (ko00500)	[G]	Carbohydrate transport and metabolism	Alpha-amylase C-terminal beta-sheet domain	Alpha-amylase 3, chloroplastic OS=Arabidopsis thaliana OX=3702 GN=AMY3 PE=1 SV=1	G	Carbohydrate transport and metabolism	alpha-amylase 3 [Camellia sinensis]
