# Supplementary material for: Metabolomics and transcriptomics reveal the quality formation mechanism during the processing of black tea
Source: NPJ Sci Food. 2025 Jul 9;9:131. doi: 10.1038/s41538-025-00488-7 (PMC12241338; doi:10.1038/s41538-025-00488-7)
Supplement: Supplementary file 8 — Supplementary Data 8 [file 41538_2025_488_MOESM8_ESM.xlsx]

## Sheet: Sheet1
gene_ID	gene	FT1	FT2	FT3	W1	W2	W3	F1	F2	F3	FT_vs_NS-F_DESeq2_FDR	FT_vs_NS-F_DESeq2_log2FC	FT_vs_NS-F_DESeq2_(FDR_0.01_FC_2)_regulated	FT_vs_NS-W_DESeq2_FDR	FT_vs_NS-W_DESeq2_log2FC	FT_vs_NS-W_DESeq2_(FDR_0.01_FC_2)_regulated	FT_vs_S-F_DESeq2_FDR	FT_vs_S-F_DESeq2_log2FC	FT_vs_S-F_DESeq2_(FDR_0.01_FC_2)_regulated	FT_vs_S-W_DESeq2_FDR	FT_vs_S-W_DESeq2_log2FC	FT_vs_S-W_DESeq2_(FDR_0.01_FC_2)_regulated	NS-W_vs_NS-F_DESeq2_FDR	NS-W_vs_NS-F_DESeq2_log2FC	NS-W_vs_NS-F_DESeq2_(FDR_0.01_FC_2)_regulated	NS-W_vs_S-F_DESeq2_FDR	NS-W_vs_S-F_DESeq2_log2FC	NS-W_vs_S-F_DESeq2_(FDR_0.01_FC_2)_regulated	S-F_vs_NS-F_DESeq2_FDR	S-F_vs_NS-F_DESeq2_log2FC	S-F_vs_NS-F_DESeq2_(FDR_0.01_FC_2)_regulated	S-W_vs_NS-F_DESeq2_FDR	S-W_vs_NS-F_DESeq2_log2FC	S-W_vs_NS-F_DESeq2_(FDR_0.01_FC_2)_regulated	S-W_vs_NS-W_DESeq2_FDR	S-W_vs_NS-W_DESeq2_log2FC	S-W_vs_NS-W_DESeq2_(FDR_0.01_FC_2)_regulated	S-W_vs_S-F_DESeq2_FDR	S-W_vs_S-F_DESeq2_log2FC	S-W_vs_S-F_DESeq2_(FDR_0.01_FC_2)_regulated	COG_class	COG_class_annotation	GO_annotation	KEGG_annotation	KEGG_pathway_annotation	KOG_class	KOG_class_annotation	Pfam_annotation	Swiss_Prot_annotation
HD.01012266	GT7	7.02473	6.71087	7.01386	6.74833	6.61332	5.75936	10.1678	9.73034	10.4351	2.89524296362995e-11	0.763692101978049	normal	4.27640158203856e-17	0.851188465373254	normal	0.0712893274678451	0.404907260986399	normal	6.91654498898343e-14	0.747663648862069	normal	0.982131851065006	0.0032464135541516	normal	0.355513012255935	-0.225564	normal	0.341766224750521	0.277938458461421	normal	0.50369613933061	0.0903845548440301	normal	0.341137399217004	0.106734620115791	normal	0.549128142471294	-0.151047	normal	--	--	Cellular Component: integral component of membrane (GO:0016021);; Molecular Function: transferase activity, transferring glycosyl groups (GO:0016757);;	K08238|1.8e-92|sind:105157058|K08238 xyloglucan 6-xylosyltransferase [EC:2.4.2.39] | (RefSeq) xyloglucan 6-xylosyltransferase 2-like	--	[GM]	Carbohydrate transport and metabolism;; Cell wall/membrane/envelope biogenesis	galactosyl transferase GMA12/MNN10 family	Putative glycosyltransferase 7 OS=Arabidopsis thaliana OX=3702 GN=GT7 PE=2 SV=1
HD.02003578	GT4	4.05692	4.06646	3.68768	75.534	71.5576	77.176	15.1234	17.3505	15.093	3.72972651519464e-56	2.22574177373053	up	0	5.21394639227471	up	1.58684417291246e-79	2.13816581915503	up	0	3.79990750252651	up	0	-2.8974	down	0	-2.85464	down	0.984575298999937	0.00542525700346667	normal	1.27866008719143e-59	-1.49961	down	1.36574440703512e-212	1.41720132546173	up	2.03528362323949e-54	-1.47003	down	--	--	Molecular Function: UDP-glycosyltransferase activity (GO:0008194);;	K18823|7.0e-124|lja:Lj4g3v0338060.1|K18823 soyasaponin III rhamnosyltransferase [EC:2.4.1.273] | (RefSeq) Lj4g3v0338060.1; -	--	[GC]	Carbohydrate transport and metabolism;; Energy production and conversion	UDP-glucoronosyl and UDP-glucosyl transferase	Putative UDP-rhamnose:rhamnosyltransferase 1 OS=Fragaria ananassa OX=3747 GN=GT4 PE=2 SV=1
HD.03G0020680	GT4	32.1764	28.7768	31.3298	1.6236	1.44595	1.63179	9.94087	9.42555	9.743	2.86917977103288e-58	-1.44731	down	3.09613098726065e-207	-3.32312	down	6.30180583672354e-42	-1.4692	down	1.99897938085445e-206	-3.34157	down	1.33069780708719e-31	1.96641351357018	up	1.44252387022866e-24	2.07520117576881	up	0.83770664927655	-0.0605144	normal	2.45375689634868e-30	1.96879618449172	up	0.928732437798404	0.0219518444209302	normal	1.75491128351734e-23	2.06462097361737	up	[G]	Carbohydrate transport and metabolism	Molecular Function: UDP-glycosyltransferase activity (GO:0008194);;	K18823|1.1e-81|aip:107622299|K18823 soyasaponin III rhamnosyltransferase [EC:2.4.1.273] | (RefSeq) soyasaponin III rhamnosyltransferase	--	[GC]	Carbohydrate transport and metabolism;; Energy production and conversion	UDP-glucoronosyl and UDP-glucosyl transferase	Putative UDP-rhamnose:rhamnosyltransferase 1 OS=Fragaria ananassa OX=3747 GN=GT4 PE=2 SV=1
HD.04G0021600	GT4	3.07527	3.78079	3.61103	7.74645	9.61773	7.78664	1.21363	2.83064	1.39116	0.0490278380500379	-0.723215	normal	5.52350653267709e-73	2.23013047055668	up	5.05561157044457e-05	-0.987518	normal	0.0933795303881488	-0.315066	normal	2.36452596324271e-31	-2.86591	down	1.55025908154701e-44	-2.99727	down	0.814090357160375	0.180509290617685	normal	0.37684095150986	-0.335015	normal	1.22374584635502e-73	2.54893248621504	up	0.192362966958549	-0.481912	normal	--	--	Molecular Function: UDP-glycosyltransferase activity (GO:0008194);; Cellular Component: integral component of membrane (GO:0016021);;	K18823|2.6e-126|aip:107622299|K18823 soyasaponin III rhamnosyltransferase [EC:2.4.1.273] | (RefSeq) soyasaponin III rhamnosyltransferase	--	[GC]	Carbohydrate transport and metabolism;; Energy production and conversion	UDP-glucoronosyl and UDP-glucosyl transferase	Putative UDP-rhamnose:rhamnosyltransferase 1 OS=Fragaria ananassa OX=3747 GN=GT4 PE=2 SV=1
HD.04G0022460	GT4	2.29423	2.03621	2.2911	69.4423	67.0546	65.2268	12.133	12.4503	9.78664	8.77545309401341e-50	2.59119483816923	up	0	5.89430526703216	up	8.21253250308909e-33	2.02869909883534	up	0	4.33124694406192	up	0	-3.21189	down	0	-3.64367	down	0.041364054133829	0.479652464316729	normal	1.45353221809577e-55	-1.66557	down	2.02082240344602e-280	1.56634130121182	up	9.9868138669077e-69	-2.11099	down	--	--	Molecular Function: UDP-glycosyltransferase activity (GO:0008194);;	K18823|4.8e-125|adu:107468558|K18823 soyasaponin III rhamnosyltransferase [EC:2.4.1.273] | (RefSeq) soyasaponin III rhamnosyltransferase	--	[GC]	Carbohydrate transport and metabolism;; Energy production and conversion	UDP-glucoronosyl and UDP-glucosyl transferase	Putative UDP-rhamnose:rhamnosyltransferase 1 OS=Fragaria ananassa OX=3747 GN=GT4 PE=2 SV=1
HD.05006550	GT3	1.43825	1.84544	1.54385	9.59738	13.1026	11.9109	2.34117	1.55431	3.76458	0.0233841772681165	0.875595227868662	normal	5.78430010635939e-149	3.80558630951354	up	5.73137328790691e-05	1.28979033517834	up	8.35796703702163e-18	1.68931317530021	up	6.50772123226774e-35	-2.84097	down	7.52534575845424e-22	-2.29761	down	0.379399219829211	-0.493641	normal	0.019154639433743	-0.73925	normal	5.7844147527784e-56	2.12042193330044	up	0.559477312398862	-0.208922	normal	[G]	Carbohydrate transport and metabolism	Molecular Function: UDP-glycosyltransferase activity (GO:0008194);;	K22950|8.5e-117|fve:101295404|K22950 acylphloroglucinol glucosyltransferase [EC:2.4.1.358] | (RefSeq) anthocyanidin 3-O-glucosyltransferase 2-like	--	[GC]	Carbohydrate transport and metabolism;; Energy production and conversion	UDP-glucoronosyl and UDP-glucosyl transferase	Putative UDP-glucose flavonoid 3-O-glucosyltransferase 3 OS=Fragaria ananassa OX=3747 GN=GT3 PE=2 SV=1
HD.05G0002580	GT4	3.41545	3.64925	2.91713	2.16369	2.36142	2.30689	1.16776	1.30748	1.78289	0.000352122422060389	-1.00934	down	0.0147586247943535	0.420753591905028	normal	0.00338068955782112	-1.07725	down	0.0526844725051701	0.341403977272652	normal	1.06317316164784e-06	-1.33971	down	0.00107247376906279	-1.27729	down	0.989652389968748	-0.0125268	normal	7.14663025391642e-06	-1.2758	down	0.682274719797745	0.0826909704245573	normal	0.00209847455034229	-1.227	down	--	--	Molecular Function: UDP-glycosyltransferase activity (GO:0008194);;	K18823|3.1e-92|adu:107468558|K18823 soyasaponin III rhamnosyltransferase [EC:2.4.1.273] | (RefSeq) soyasaponin III rhamnosyltransferase	--	[GC]	Carbohydrate transport and metabolism;; Energy production and conversion	UDP-glucoronosyl and UDP-glucosyl transferase	Putative UDP-rhamnose:rhamnosyltransferase 1 OS=Fragaria ananassa OX=3747 GN=GT4 PE=2 SV=1
HD.08G0008650	GT3	1.23303	1.56785	1.78869	24.4343	22.8876	23.5395	3.10734	3.03868	2.9499	1.17889256548282e-05	1.19635401526978	up	0	4.90179	up	2.17732094277093e-12	1.77766199130791	up	1.73384467884282e-277	4.39536036674548	up	7.63045699184109e-223	-3.6174	down	2.94518868168372e-96	-2.90603	down	0.0655026424240623	-0.663181	normal	1.31152728683332e-127	-3.12681	down	2.1483260093965e-14	0.510625208891971	normal	1.78178526129644e-52	-2.42898	down	--	--	Molecular Function: UDP-glycosyltransferase activity (GO:0008194);;	K22950|2.2e-114|fve:101295404|K22950 acylphloroglucinol glucosyltransferase [EC:2.4.1.358] | (RefSeq) anthocyanidin 3-O-glucosyltransferase 2-like	--	[GC]	Carbohydrate transport and metabolism;; Energy production and conversion	UDP-glucoronosyl and UDP-glucosyl transferase	Putative UDP-glucose flavonoid 3-O-glucosyltransferase 3 OS=Fragaria ananassa OX=3747 GN=GT3 PE=2 SV=1
HD.08G0014980	GT3	4.95293	3.73382	4.13863	27.3091	22.9498	24.7103	5.12094	4.13407	5.10592	0.0816239677103787	0.377275701002154	normal	4.02360521967925e-306	3.51375166191204	up	0.978567263667264	-0.00636123	normal	6.73160226725504e-05	0.639263843515325	normal	5.13829417193181e-153	-3.0444	down	1.1736439159389e-132	-3.29685	down	0.44842919472865	0.301294584751675	normal	0.384447536981722	-0.187601	normal	1.28217960860509e-208	2.87627082441152	up	0.0753117264043026	-0.454107	normal	[G]	Carbohydrate transport and metabolism	Molecular Function: UDP-glycosyltransferase activity (GO:0008194);;	K22950|5.8e-118|fve:101295404|K22950 acylphloroglucinol glucosyltransferase [EC:2.4.1.358] | (RefSeq) anthocyanidin 3-O-glucosyltransferase 2-like	--	[GC]	Carbohydrate transport and metabolism;; Energy production and conversion	UDP-glucoronosyl and UDP-glucosyl transferase	Putative UDP-glucose flavonoid 3-O-glucosyltransferase 3 OS=Fragaria ananassa OX=3747 GN=GT3 PE=2 SV=1
HD.09G0014720	GT11	0.749049	0.925105	0.839407	53.3739	48.5952	48.1649	22.7114	28.079	28.836	2.06123187165088e-195	5.19038176555397	up	0	6.85564701983311	up	2.33680952182067e-133	4.41514638662313	up	6.04856004840594e-176	4.44821199508587	up	2.67225535253307e-70	-1.57561	down	1.90616190014922e-111	-2.21997	down	1.60407307932839e-05	0.693054072986985	normal	5.79179634039992e-11	0.816251185612835	normal	1.06967348897939e-293	2.41191871570144	up	0.358557501990218	0.157704451448179	normal	--	--	Biological Process: protein glycosylation (GO:0006486);; Molecular Function: transferase activity, transferring glycosyl groups (GO:0016757);;	K20888|7.8e-144|nnu:104612982|K20888 xyloglucan galactosyltransferase MUR3 [EC:2.4.1.-] | (RefSeq) xyloglucan galactosyltransferase MUR3-like	--	[GMW]	Carbohydrate transport and metabolism;; Cell wall/membrane/envelope biogenesis;; Extracellular structures	Exostosin family	Probable xyloglucan galactosyltransferase GT11 OS=Arabidopsis thaliana OX=3702 GN=GT11 PE=2 SV=1
HD.1208637	GT19	6.60867	6.20802	6.52226	2.09246	1.99517	2.15286	2.66671	2.57016	2.83553	6.41963388338449e-10	-1.04254	down	2.24104637237396e-06	-0.662386	normal	0.00294818448193464	-0.452761	normal	1.90598551526939e-10	-0.9414	normal	0.218061092323475	-0.289494	normal	0.089474490216273	0.43053316043234	normal	0.0473312829037617	-0.671673	normal	0.924450836630466	-0.0263946	normal	0.145492943082854	0.282353049364164	normal	0.00988962232250442	0.680759279635715	normal	--	--	Biological Process: protein glycosylation (GO:0006486);; Molecular Function: transferase activity, transferring glycosyl groups (GO:0016757);;	K20888|2.9e-87|smo:SELMODRAFT_451120|K20888 xyloglucan galactosyltransferase MUR3 [EC:2.4.1.-] | (RefSeq) GT47A6-2; galactosyltransferase-like protein	--	[GMW]	Carbohydrate transport and metabolism;; Cell wall/membrane/envelope biogenesis;; Extracellular structures	Exostosin family	Probable xyloglucan galactosyltransferase GT19 OS=Arabidopsis thaliana OX=3702 GN=GT19 PE=2 SV=1
HD.13G0011570	GT4	23.7996	22.7486	25.1013	9.81747	11.0148	10.2084	23.5119	20.999	21.2934	0.342697497749987	0.0938099174336767	normal	0.00375088644113292	-0.237792	normal	0.00172081416742835	-0.335887	normal	0.261571384655855	-0.0891245	normal	0.00014010733187086	0.421731966850257	normal	0.440382671815315	0.122279381652625	normal	0.0401932005870836	0.347821972352912	normal	0.016503151892237	0.257133482667468	normal	0.125110028594427	-0.145382	normal	0.729612611980523	-0.0551936	normal	--	--	Molecular Function: UDP-glycosyltransferase activity (GO:0008194);;	K18823|4.6e-88|adu:107468558|K18823 soyasaponin III rhamnosyltransferase [EC:2.4.1.273] | (RefSeq) soyasaponin III rhamnosyltransferase	--	[GC]	Carbohydrate transport and metabolism;; Energy production and conversion	UDP-glucoronosyl and UDP-glucosyl transferase	Putative UDP-rhamnose:rhamnosyltransferase 1 OS=Fragaria ananassa OX=3747 GN=GT4 PE=2 SV=1
[truncated: 3 more columns]
