# Supplementary material for: Metabolomics and transcriptomics reveal the quality formation mechanism during the processing of black tea
Source: NPJ Sci Food. 2025 Jul 9;9:131. doi: 10.1038/s41538-025-00488-7 (PMC12241338; doi:10.1038/s41538-025-00488-7)
Supplement: Supplementary file 9 — Supplementary Data 9 [file 41538_2025_488_MOESM9_ESM.xlsx]

## Sheet: Sheet1
gene	FT1	FT2	FT3	W1	W2	W3	F1	F2	F3	COG_class	COG_class_annotation	GO_annotation	KEGG_annotation	KEGG_pathway_annotation	KOG_class	KOG_class_annotation	Pfam_annotation	Swiss_Prot_annotation	eggNOG_class	eggNOG_class_annotation	NR_annotation
HD.02G0002260	2.04134	1.97328	2.06868	1.2326	1.19057	1.50064	1.1879	1.14559	1.38537	--	--	Molecular Function: magnesium ion binding (GO:0000287);; Molecular Function: terpene synthase activity (GO:0010333);;	K04121|0.0e+00|vvi:100267397|K04121 ent-kaurene synthase [EC:4.2.3.19] | (RefSeq) ent-kaur-16-ene synthase, chloroplastic	Diterpenoid biosynthesis (ko00904)	--	--	Terpene synthase family, metal binding domain	Ent-kaurene synthase TSP4, chloroplastic OS=Vitex agnus-castus OX=54477 GN=TPS4 PE=1 SV=1	S	Function unknown	ent-kaurene synthase [Camellia sinensis]
HD.02G0008370	18.9185	19.7392	18.9183	2.56895	2.43845	2.37184	7.37109	6.31843	6.31843	[G]	Carbohydrate transport and metabolism	Molecular Function: alpha,alpha-trehalose-phosphate synthase (UDP-forming) activity (GO:0003825);; Biological Process: trehalose biosynthetic process (GO:0005992);;	K16055|0.0e+00|mesc:110602161|K16055 trehalose 6-phosphate synthase/phosphatase [EC:2.4.1.15 3.1.3.12] | (RefSeq) alpha,alpha-trehalose-phosphate synthase [UDP-forming] 1	Starch and sucrose metabolism (ko00500)	[G]	Carbohydrate transport and metabolism	Glycosyltransferase family 20	Alpha,alpha-trehalose-phosphate synthase [UDP-forming] 1 OS=Arabidopsis thaliana OX=3702 GN=TPS1 PE=1 SV=1	G	Carbohydrate transport and metabolism	alpha,alpha-trehalose-phosphate synthase [UDP-forming] 1-like isoform X2 [Camellia sinensis]
HD.03G0003300	51.5452	53.4793	50.4603	106.333	105.205	105.343	50.4882	48.5244	49.9275	[G]	Carbohydrate transport and metabolism	Molecular Function: catalytic activity (GO:0003824);; Biological Process: trehalose biosynthetic process (GO:0005992);;	K16055|0.0e+00|vvi:100246842|K16055 trehalose 6-phosphate synthase/phosphatase [EC:2.4.1.15 3.1.3.12] | (RefSeq) probable alpha,alpha-trehalose-phosphate synthase [UDP-forming] 10	Starch and sucrose metabolism (ko00500)	[G]	Carbohydrate transport and metabolism	Glycosyltransferase family 20	Probable alpha,alpha-trehalose-phosphate synthase [UDP-forming] 9 OS=Arabidopsis thaliana OX=3702 GN=TPS9 PE=2 SV=1	G	Carbohydrate transport and metabolism	probable alpha,alpha-trehalose-phosphate synthase [UDP-forming] 9 [Camellia sinensis]
HD.04G0004380	79.9574	80.8166	81.6914	409.748	396.456	394.381	159.448	172.315	169.512	[G]	Carbohydrate transport and metabolism	Molecular Function: catalytic activity (GO:0003824);; Biological Process: trehalose biosynthetic process (GO:0005992);;	K16055|0.0e+00|nnu:104605340|K16055 trehalose 6-phosphate synthase/phosphatase [EC:2.4.1.15 3.1.3.12] | (RefSeq) probable alpha,alpha-trehalose-phosphate synthase [UDP-forming] 9	Starch and sucrose metabolism (ko00500)	[G]	Carbohydrate transport and metabolism	Glycosyltransferase family 20	Probable alpha,alpha-trehalose-phosphate synthase [UDP-forming] 11 OS=Arabidopsis thaliana OX=3702 GN=TPS11 PE=2 SV=1	G	Carbohydrate transport and metabolism	trehalose-6-phosphate synthase [Camellia sinensis]
HD.05005778	15.2672	15.6279	15.0833	11.1277	11.2182	11.8637	7.82501	7.84835	6.71509	--	--	Molecular Function: magnesium ion binding (GO:0000287);; Molecular Function: terpene synthase activity (GO:0010333);;	K18108|3.2e-139|vvi:100855144|K18108 (-)-alpha-terpineol synthase [EC:4.2.3.111] | (RefSeq) (-)-alpha-terpineol synthase	Monoterpenoid biosynthesis (ko00902)	--	--	Terpene synthase family, metal binding domain	Probable terpene synthase 9 OS=Ricinus communis OX=3988 GN=TPS9 PE=3 SV=1	S	Function unknown	terpene synthase [Camellia sinensis]
HD.05005788	2.92794	2.81814	2.05941	2.21612	2.41921	2.11851	1.63095	1.32168	0.889185	--	--	Molecular Function: magnesium ion binding (GO:0000287);; Molecular Function: terpene synthase activity (GO:0010333);;	K18108|1.5e-67|vvi:100854267|K18108 (-)-alpha-terpineol synthase [EC:4.2.3.111] | (RefSeq) (-)-alpha-terpineol synthase-like	Monoterpenoid biosynthesis (ko00902)	--	--	Terpene synthase family, metal binding domain	Probable terpene synthase 9 OS=Ricinus communis OX=3988 GN=TPS9 PE=3 SV=1	S	Function unknown	terpene synthase [Camellia sinensis]
HD.05005791	13.282	11.9544	10.8086	6.46186	7.86627	5.738	6.66432	7.3306	6.81632	--	--	Molecular Function: magnesium ion binding (GO:0000287);; Molecular Function: terpene synthase activity (GO:0010333);;	K18108|4.9e-124|vvi:100854267|K18108 (-)-alpha-terpineol synthase [EC:4.2.3.111] | (RefSeq) (-)-alpha-terpineol synthase-like	Monoterpenoid biosynthesis (ko00902)	--	--	Terpene synthase family, metal binding domain	Probable terpene synthase 9 OS=Ricinus communis OX=3988 GN=TPS9 PE=3 SV=1	S	Function unknown	terpene synthase [Camellia sinensis]
HD.06G0038660	1.9776	2.1025	1.63341	1.11487	1.50618	0.830357	0	0	0	--	--	Molecular Function: magnesium ion binding (GO:0000287);; Molecular Function: terpene synthase activity (GO:0010333);;	K14175|1.4e-105|jcu:105649411|K14175 (3S,6E)-nerolidol synthase [EC:4.2.3.48] | (RefSeq) probable terpene synthase 13	Sesquiterpenoid and triterpenoid biosynthesis (ko00909)	--	--	Terpene synthase family, metal binding domain	Probable terpene synthase 13 OS=Ricinus communis OX=3988 GN=TPS13 PE=3 SV=1	S	Function unknown	hypothetical protein HYC85_008845 [Camellia sinensis]
HD.06G0038680	3.26315	3.57567	3.43308	19.7362	19.8887	19.6551	6.25398	6.5587	5.09353	--	--	Molecular Function: magnesium ion binding (GO:0000287);; Molecular Function: terpene synthase activity (GO:0010333);;	K14175|3.5e-196|vvi:100266449|K14175 (3S,6E)-nerolidol synthase [EC:4.2.3.48] | (RefSeq) LinNer; (3S,6E)-nerolidol synthase 1	Sesquiterpenoid and triterpenoid biosynthesis (ko00909)	--	--	Terpene synthase family, metal binding domain	Probable terpene synthase 13 OS=Ricinus communis OX=3988 GN=TPS13 PE=3 SV=1	S	Function unknown	hypothetical protein HYC85_008847 [Camellia sinensis]
HD.07G0006090	71.3633	73.8986	72.297	97.948	95.6392	93.2665	69.3761	76.6265	71.9122	[G]	Carbohydrate transport and metabolism	Molecular Function: catalytic activity (GO:0003824);; Biological Process: trehalose biosynthetic process (GO:0005992);;	K16055|0.0e+00|rcu:8275177|K16055 trehalose 6-phosphate synthase/phosphatase [EC:2.4.1.15 3.1.3.12] | (RefSeq) probable alpha,alpha-trehalose-phosphate synthase [UDP-forming] 7	Starch and sucrose metabolism (ko00500)	[G]	Carbohydrate transport and metabolism	Glycosyltransferase family 20	Probable alpha,alpha-trehalose-phosphate synthase [UDP-forming] 7 OS=Arabidopsis thaliana OX=3702 GN=TPS7 PE=1 SV=1	G	Carbohydrate transport and metabolism	alpha,alpha-trehalose-phosphate synthase 7 [Camellia sinensis]
HD.07G0023490	23.447	22.021	22.6829	38.0246	36.5474	38.5009	6.08961	5.30556	7.83034	--	--	Molecular Function: magnesium ion binding (GO:0000287);; Molecular Function: terpene synthase activity (GO:0010333);;	K14175|3.6e-201|vvi:100266449|K14175 (3S,6E)-nerolidol synthase [EC:4.2.3.48] | (RefSeq) LinNer; (3S,6E)-nerolidol synthase 1	Sesquiterpenoid and triterpenoid biosynthesis (ko00909)	--	--	Terpene synthase family, metal binding domain	Probable terpene synthase 13 OS=Ricinus communis OX=3988 GN=TPS13 PE=3 SV=1	S	Function unknown	nerolidol synthesis [Camellia sinensis]
HD.07G0023600	0.584145	0.464496	0.373815	6.88648	7.9201	6.63286	3.70161	5.54871	4.96981	--	--	Molecular Function: magnesium ion binding (GO:0000287);; Molecular Function: terpene synthase activity (GO:0010333);;	K14173|1.0e-182|vvi:100246686|K14173 alpha-farnesene synthase [EC:4.2.3.46] | (RefSeq) alpha-farnesene synthase	Sesquiterpenoid and triterpenoid biosynthesis (ko00909)	--	--	Terpene synthase family, metal binding domain	Alpha-farnesene synthase OS=Ricinus communis OX=3988 GN=TPS7 PE=1 SV=2	S	Function unknown	alpha-farnesene synthase [Camellia sinensis]
HD.07G0023610	7.43975	7.71736	7.63485	151.301	156.692	152.956	112.344	117.879	117.625	--	--	Molecular Function: magnesium ion binding (GO:0000287);; Molecular Function: terpene synthase activity (GO:0010333);;	K14173|2.6e-186|vvi:100246686|K14173 alpha-farnesene synthase [EC:4.2.3.46] | (RefSeq) alpha-farnesene synthase	Sesquiterpenoid and triterpenoid biosynthesis (ko00909)	--	--	Terpene synthase family, metal binding domain	Alpha-farnesene synthase OS=Ricinus communis OX=3988 GN=TPS7 PE=1 SV=2	S	Function unknown	alpha-farnesene synthase [Camellia sinensis]
HD.08G0013230	6.63152	7.25556	7.19693	5.42049	4.68835	4.29708	5.1152	5.35656	5.45417	[G]	Carbohydrate transport and metabolism	Molecular Function: catalytic activity (GO:0003824);; Biological Process: trehalose biosynthetic process (GO:0005992);;	K16055|5.2e-88|dcr:108227210|K16055 trehalose 6-phosphate synthase/phosphatase [EC:2.4.1.15 3.1.3.12] | (RefSeq) probable alpha,alpha-trehalose-phosphate synthase [UDP-forming] 7	Starch and sucrose metabolism (ko00500)	[G]	Carbohydrate transport and metabolism	Trehalose-phosphatase	Probable alpha,alpha-trehalose-phosphate synthase [UDP-forming] 7 OS=Arabidopsis thaliana OX=3702 GN=TPS7 PE=1 SV=1	G	Carbohydrate transport and metabolism	probable alpha,alpha-trehalose-phosphate synthase [UDP-forming] 7 [Camellia sinensis]
HD.08G0013240	5.0613	5.14638	4.95798	3.60331	3.86044	3.45251	2.28224	1.26675	2.25305	[G]	Carbohydrate transport and metabolism	Molecular Function: catalytic activity (GO:0003824);; Biological Process: trehalose biosynthetic process (GO:0005992);;	K16055|0.0e+00|dcr:108218381|K16055 trehalose 6-phosphate synthase/phosphatase [EC:2.4.1.15 3.1.3.12] | (RefSeq) probable alpha,alpha-trehalose-phosphate synthase [UDP-forming] 7	Starch and sucrose metabolism (ko00500)	[G]	Carbohydrate transport and metabolism	Glycosyltransferase family 20	Probable alpha,alpha-trehalose-phosphate synthase [UDP-forming] 7 OS=Arabidopsis thaliana OX=3702 GN=TPS7 PE=1 SV=1	G	Carbohydrate transport and metabolism	hypothetical protein TEA_009072 [Camellia sinensis var. sinensis]
HD.08G0016620	3.45694	3.45999	4.41628	3.2478	3.58666	2.82962	3.53228	2.72097	3.74535	--	--	Molecular Function: magnesium ion binding (GO:0000287);; Molecular Function: terpene synthase activity (GO:0010333);;	K18108|5.1e-156|vvi:100855144|K18108 (-)-alpha-terpineol synthase [EC:4.2.3.111] | (RefSeq) (-)-alpha-terpineol synthase	Monoterpenoid biosynthesis (ko00902)	--	--	Terpene synthase family, metal binding domain	Probable terpene synthase 9 OS=Ricinus communis OX=3988 GN=TPS9 PE=3 SV=1	S	Function unknown	terpene synthase [Camellia sinensis]
HD.08G0022530	8.86446	8.77152	7.90152	2.00529	2.13833	2.09294	4.7235	6.13018	5.52012	[G]	Carbohydrate transport and metabolism	Molecular Function: alpha,alpha-trehalose-phosphate synthase (UDP-forming) activity (GO:0003825);; Biological Process: trehalose biosynthetic process (GO:0005992);;	K16055|2.4e-213|mesc:110602161|K16055 trehalose 6-phosphate synthase/phosphatase [EC:2.4.1.15 3.1.3.12] | (RefSeq) alpha,alpha-trehalose-phosphate synthase [UDP-forming] 1	Starch and sucrose metabolism (ko00500)	[G]	Carbohydrate transport and metabolism	Trehalose-phosphatase	Alpha,alpha-trehalose-phosphate synthase [UDP-forming] 1 OS=Arabidopsis thaliana OX=3702 GN=TPS1 PE=1 SV=1	G	Carbohydrate transport and metabolism	alpha,alpha-trehalose-phosphate synthase [UDP-forming] 1-like [Camellia sinensis]
HD.09G0004750	54.8139	52.9572	52.9627	41.4537	38.3538	39.0233	52.0022	52.218	56.9248	[G]	Carbohydrate transport and metabolism	Molecular Function: catalytic activity (GO:0003824);; Biological Process: trehalose biosynthetic process (GO:0005992);;	K16055|0.0e+00|vvi:100252552|K16055 trehalose 6-phosphate synthase/phosphatase [EC:2.4.1.15 3.1.3.12] | (RefSeq) alpha,alpha-trehalose-phosphate synthase [UDP-forming] 6-like	Starch and sucrose metabolism (ko00500)	[G]	Carbohydrate transport and metabolism	Glycosyltransferase family 20	Alpha,alpha-trehalose-phosphate synthase [UDP-forming] 6 OS=Arabidopsis thaliana OX=3702 GN=TPS6 PE=1 SV=2	G	Carbohydrate transport and metabolism	alpha,alpha-trehalose-phosphate synthase [UDP-forming] 6-like [Camellia sinensis]
HD.09G0017780	9.01829	8.20513	9.33606	1.13583	0.982646	0.85545	1.84638	1.5478	2.13293	[G]	Carbohydrate transport and metabolism	Molecular Function: catalytic activity (GO:0003824);; Biological Process: trehalose biosynthetic process (GO:0005992);;	K16055|0.0e+00|vvi:100259175|K16055 trehalose 6-phosphate synthase/phosphatase [EC:2.4.1.15 3.1.3.12] | (RefSeq) alpha,alpha-trehalose-phosphate synthase [UDP-forming] 5	Starch and sucrose metabolism (ko00500)	[G]	Carbohydrate transport and metabolism	Glycosyltransferase family 20	Alpha,alpha-trehalose-phosphate synthase [UDP-forming] 5 OS=Arabidopsis thaliana OX=3702 GN=TPS5 PE=1 SV=2	G	Carbohydrate transport and metabolism	alpha,alpha-trehalose-phosphate synthase [UDP-forming] 5-like [Camellia sinensis]
HD.11G0003650	6.18714	5.68728	6.13749	14.0465	14.3667	14.8704	4.24079	3.80046	4.94596	[G]	Carbohydrate transport and metabolism	Molecular Function: catalytic activity (GO:0003824);; Biological Process: trehalose biosynthetic process (GO:0005992);;	K16055|0.0e+00|vvi:100246842|K16055 trehalose 6-phosphate synthase/phosphatase [EC:2.4.1.15 3.1.3.12] | (RefSeq) probable alpha,alpha-trehalose-phosphate synthase [UDP-forming] 10	Starch and sucrose metabolism (ko00500)	[G]	Carbohydrate transport and metabolism	Glycosyltransferase family 20	Probable alpha,alpha-trehalose-phosphate synthase [UDP-forming] 9 OS=Arabidopsis thaliana OX=3702 GN=TPS9 PE=2 SV=1	G	Carbohydrate transport and metabolism	probable alpha,alpha-trehalose-phosphate synthase [UDP-forming] 9 [Camellia sinensis]
HD.12G0010360	1.84859	1.69906	1.79439	0.187212	0.086674	0.172166	0.216867	0.104468	0.4848	[G]	Carbohydrate transport and metabolism	Molecular Function: catalytic activity (GO:0003824);; Biological Process: trehalose biosynthetic process (GO:0005992);;	K16055|0.0e+00|dcr:108192656|K16055 trehalose 6-phosphate synthase/phosphatase [EC:2.4.1.15 3.1.3.12] | (RefSeq) alpha,alpha-trehalose-phosphate synthase [UDP-forming] 5-like	Starch and sucrose metabolism (ko00500)	[G]	Carbohydrate transport and metabolism	Glycosyltransferase family 20	Alpha,alpha-trehalose-phosphate synthase [UDP-forming] 5 OS=Arabidopsis thaliana OX=3702 GN=TPS5 PE=1 SV=2	G	Carbohydrate transport and metabolism	LOW QUALITY PROTEIN: alpha,alpha-trehalose-phosphate synthase [UDP-forming] 5-like [Camellia sinensis]
NewGene_10076	1.30093	1.07154	1.10722	0.776898	0.638777	0.562474	1.75986	1.33622	1.7159	--	--	Molecular Function: magnesium ion binding (GO:0000287);; Molecular Function: ent-kaurene synthase activity (GO:0009899);;	K04121|2.14e-103|vvi:100267397|K04121 ent-kaurene synthase [EC:4.2.3.19] | (RefSeq) ent-kaur-16-ene synthase, chloroplastic	Diterpenoid biosynthesis (ko00904)	--	--	Terpene synthase family, metal binding domain	Ent-kaurene synthase TSP4, chloroplastic OS=Vitex agnus-castus OX=54477 GN=TPS4 PE=1 SV=1	S	Function unknown	ent-kaur-16-ene synthase, chloroplastic-like isoform X2 [Camellia sinensis]
NewGene_13985	0.723227	0.46922	0.555007	0.404905	0.567527	0.525498	2.17181	2.75359	1.54107	--	--	Molecular Function: magnesium ion binding (GO:0000287);; Molecular Function: terpene synthase activity (GO:0010333);;	K14173|3.24e-52|vvi:100240859|K14173 alpha-farnesene synthase [EC:4.2.3.46] | (RefSeq) (E,E)-alpha-farnesene synthase-like	Sesquiterpenoid and triterpenoid biosynthesis (ko00909)	--	--	Terpene synthase, N-terminal domain	Alpha-farnesene synthase OS=Ricinus communis OX=3988 GN=TPS7 PE=1 SV=2	S	Function unknown	hypothetical protein HYC85_017779 [Camellia sinensis]
