# Supplementary material for: Metabolomics and transcriptomics reveal the quality formation mechanism during the processing of black tea
Source: NPJ Sci Food. 2025 Jul 9;9:131. doi: 10.1038/s41538-025-00488-7 (PMC12241338; doi:10.1038/s41538-025-00488-7)
Supplement: Supplementary file 10 — Supplementary Data 10 [file 41538_2025_488_MOESM10_ESM.xlsx]

## Sheet: Sheet1
gene	FT1	FT2	FT3	W1	W2	W3	F1	F2	F3	COG_class	COG_class_annotation	GO_annotation	KEGG_annotation	KEGG_pathway_annotation	KOG_class	KOG_class_annotation	Pfam_annotation	Swiss_Prot_annotation	eggNOG_class	eggNOG_class_annotation	NR_annotation
HD.04G0011000	42.1896	43.3482	43.2362	325.769	312.25	309.287	16.8187	10.5771	11.4536	--	--	Molecular Function: oxidoreductase activity, acting on single donors with incorporation of molecular oxygen, incorporation of two atoms of oxygen (GO:0016702);; Biological Process: oxylipin biosynthetic process (GO:0031408);; Molecular Function: metal ion binding (GO:0046872);;	K00454|0.0e+00|oeu:111366779|K00454 lipoxygenase [EC:1.13.11.12] | (RefSeq) linoleate 13S-lipoxygenase 3-1, chloroplastic-like	Linoleic acid metabolism (ko00591);; alpha-Linolenic acid metabolism (ko00592)	--	--	Lipoxygenase	Linoleate 13S-lipoxygenase 3-1, chloroplastic OS=Solanum tuberosum OX=4113 GN=LOX3.1 PE=1 SV=1	E	Amino acid transport and metabolism	lipoxygenase 7 [Camellia sinensis]
HD.05G0019310	1.43537	1.60311	1.33629	584.04	570.21	575.404	19.5758	19.5758	23.5386	--	--	Molecular Function: oxidoreductase activity, acting on single donors with incorporation of molecular oxygen, incorporation of two atoms of oxygen (GO:0016702);; Biological Process: oxylipin biosynthetic process (GO:0031408);; Molecular Function: metal ion binding (GO:0046872);;	K15718|0.0e+00|vvi:100232917|K15718 linoleate 9S-lipoxygenase [EC:1.13.11.58] | (RefSeq) LOX, LOX1, LOXC; lipoxygenase	Linoleic acid metabolism (ko00591)	--	--	Lipoxygenase	Probable linoleate 9S-lipoxygenase 5 OS=Solanum tuberosum OX=4113 GN=LOX1.5 PE=2 SV=1	E	Amino acid transport and metabolism	probable linoleate 9S-lipoxygenase 5 [Camellia sinensis]
HD.05G0019330	25.3672	24.8044	24.3196	9.96016	9.33063	10.1477	22.4327	21.8977	21.3566	--	--	Molecular Function: oxidoreductase activity, acting on single donors with incorporation of molecular oxygen, incorporation of two atoms of oxygen (GO:0016702);; Biological Process: oxylipin biosynthetic process (GO:0031408);; Molecular Function: metal ion binding (GO:0046872);;	K15718|0.0e+00|vvi:100252850|K15718 linoleate 9S-lipoxygenase [EC:1.13.11.58] | (RefSeq) probable linoleate 9S-lipoxygenase 5	Linoleic acid metabolism (ko00591)	--	--	Lipoxygenase	Probable linoleate 9S-lipoxygenase 5 OS=Solanum tuberosum OX=4113 GN=LOX1.5 PE=2 SV=1	E	Amino acid transport and metabolism	probable linoleate 9S-lipoxygenase 5 isoform X1 [Camellia sinensis]
HD.07G0020600	0.387633	0.529583	0.445225	0.102986	0.147905	0.121644	0.014172	0.222081	0.222081	--	--	Molecular Function: oxidoreductase activity, acting on single donors with incorporation of molecular oxygen, incorporation of two atoms of oxygen (GO:0016702);; Biological Process: oxylipin biosynthetic process (GO:0031408);; Molecular Function: metal ion binding (GO:0046872);;	K00454|0.0e+00|nnu:104609274|K00454 lipoxygenase [EC:1.13.11.12] | (RefSeq) linoleate 13S-lipoxygenase 3-1, chloroplastic-like	Linoleic acid metabolism (ko00591);; alpha-Linolenic acid metabolism (ko00592)	--	--	Lipoxygenase	Linoleate 13S-lipoxygenase 3-1, chloroplastic OS=Solanum tuberosum OX=4113 GN=LOX3.1 PE=1 SV=1	E	Amino acid transport and metabolism	lipoxygenase 6 [Camellia sinensis]
HD.10G0026680	4.4646	4.6849	5.05612	8.12215	2.73113	2.69322	8.66375	5.72822	8.12215	--	--	Molecular Function: oxidoreductase activity, acting on single donors with incorporation of molecular oxygen, incorporation of two atoms of oxygen (GO:0016702);; Biological Process: oxylipin biosynthetic process (GO:0031408);; Molecular Function: metal ion binding (GO:0046872);;	K15718|7.1e-284|rcu:8261460|K15718 linoleate 9S-lipoxygenase [EC:1.13.11.58] | (RefSeq) probable linoleate 9S-lipoxygenase 5	Linoleic acid metabolism (ko00591)	--	--	Lipoxygenase	Linoleate 9S-lipoxygenase 5 OS=Arabidopsis thaliana OX=3702 GN=LOX5 PE=1 SV=2	E	Amino acid transport and metabolism	lipoxygenase 10 [Camellia sinensis]
HD.1102197	47.7806	43.956	46.42	15.3771	14.9646	16.8669	21.6509	24.0904	24.514	--	--	Molecular Function: oxidoreductase activity, acting on single donors with incorporation of molecular oxygen, incorporation of two atoms of oxygen (GO:0016702);; Biological Process: oxylipin biosynthetic process (GO:0031408);; Molecular Function: metal ion binding (GO:0046872);;	K00454|1.2e-300|fve:101311411|K00454 lipoxygenase [EC:1.13.11.12] | (RefSeq) linoleate 13S-lipoxygenase 2-1, chloroplastic-like	Linoleic acid metabolism (ko00591);; alpha-Linolenic acid metabolism (ko00592)	--	--	Lipoxygenase	Linoleate 13S-lipoxygenase 2-1, chloroplastic OS=Solanum tuberosum OX=4113 GN=LOX2.1 PE=1 SV=1	E	Amino acid transport and metabolism	lipoxygenase [Camellia sinensis]
HD.11G0001570	6.98089	6.59799	7.122	1.35691	1.20577	1.3836	3.33389	3.39554	4.19941	--	--	Molecular Function: oxidoreductase activity, acting on single donors with incorporation of molecular oxygen, incorporation of two atoms of oxygen (GO:0016702);; Biological Process: oxylipin biosynthetic process (GO:0031408);; Molecular Function: metal ion binding (GO:0046872);;	K00454|0.0e+00|qsu:111997309|K00454 lipoxygenase [EC:1.13.11.12] | (RefSeq) lipoxygenase 6, chloroplastic	Linoleic acid metabolism (ko00591);; alpha-Linolenic acid metabolism (ko00592)	--	--	Lipoxygenase	Lipoxygenase 6, chloroplastic OS=Arabidopsis thaliana OX=3702 GN=LOX6 PE=2 SV=1	E	Amino acid transport and metabolism	lipoxygenase 6, chloroplastic [Camellia sinensis]
HD.13G0018440	374.804	380.781	381.784	389.461	375.155	376.822	67.1245	65.9019	70.4827	--	--	Molecular Function: oxidoreductase activity, acting on single donors with incorporation of molecular oxygen, incorporation of two atoms of oxygen (GO:0016702);; Biological Process: oxylipin biosynthetic process (GO:0031408);; Molecular Function: metal ion binding (GO:0046872);;	K00454|0.0e+00|qsu:111990533|K00454 lipoxygenase [EC:1.13.11.12] | (RefSeq) linoleate 13S-lipoxygenase 2-1, chloroplastic-like	Linoleic acid metabolism (ko00591);; alpha-Linolenic acid metabolism (ko00592)	--	--	Lipoxygenase	Linoleate 13S-lipoxygenase 2-1, chloroplastic OS=Solanum tuberosum OX=4113 GN=LOX2.1 PE=1 SV=1	E	Amino acid transport and metabolism	hypothetical protein HYC85_024693 [Camellia sinensis]
HD.14G0004120	1.50766	1.7039	1.68291	0.149886	0.223494	0.230989	0.09131	0.061288	0	--	--	Molecular Function: oxidoreductase activity, acting on single donors with incorporation of molecular oxygen, incorporation of two atoms of oxygen (GO:0016702);; Biological Process: oxylipin biosynthetic process (GO:0031408);; Molecular Function: metal ion binding (GO:0046872);;	K00454|0.0e+00|qsu:111990533|K00454 lipoxygenase [EC:1.13.11.12] | (RefSeq) linoleate 13S-lipoxygenase 2-1, chloroplastic-like	Linoleic acid metabolism (ko00591);; alpha-Linolenic acid metabolism (ko00592)	--	--	Lipoxygenase	Linoleate 13S-lipoxygenase 2-1, chloroplastic OS=Solanum tuberosum OX=4113 GN=LOX2.1 PE=1 SV=1	E	Amino acid transport and metabolism	lipoxygenase 4 [Camellia sinensis]
HD.14G0005730	52.4113	55.9457	56.8381	18.2101	19.1027	19.4626	14.0706	13.639	15.0557	--	--	Molecular Function: oxidoreductase activity, acting on single donors with incorporation of molecular oxygen, incorporation of two atoms of oxygen (GO:0016702);; Biological Process: oxylipin biosynthetic process (GO:0031408);; Molecular Function: metal ion binding (GO:0046872);;	K00454|0.0e+00|pper:18787524|K00454 lipoxygenase [EC:1.13.11.12] | (RefSeq) linoleate 13S-lipoxygenase 2-1, chloroplastic	Linoleic acid metabolism (ko00591);; alpha-Linolenic acid metabolism (ko00592)	--	--	Lipoxygenase	Linoleate 13S-lipoxygenase 2-1, chloroplastic OS=Solanum tuberosum OX=4113 GN=LOX2.1 PE=1 SV=1	E	Amino acid transport and metabolism	lipoxygenase [Camellia sinensis]
HD.14G0005740	18.0101	20.8329	16.5645	6.10029	6.17294	6.01528	4.08179	4.66595	5.19527	--	--	Molecular Function: oxidoreductase activity, acting on single donors with incorporation of molecular oxygen, incorporation of two atoms of oxygen (GO:0016702);; Biological Process: oxylipin biosynthetic process (GO:0031408);; Molecular Function: metal ion binding (GO:0046872);;	K00454|0.0e+00|pper:18787524|K00454 lipoxygenase [EC:1.13.11.12] | (RefSeq) linoleate 13S-lipoxygenase 2-1, chloroplastic	Linoleic acid metabolism (ko00591);; alpha-Linolenic acid metabolism (ko00592)	--	--	Lipoxygenase	Linoleate 13S-lipoxygenase 2-1, chloroplastic OS=Solanum tuberosum OX=4113 GN=LOX2.1 PE=1 SV=1	E	Amino acid transport and metabolism	lipoxygenase [Camellia sinensis]
HD.14G0005750	27.2385	26.1331	26.5516	2.76221	2.53819	2.77583	1.4764	1.73637	0.946139	--	--	Molecular Function: oxidoreductase activity, acting on single donors with incorporation of molecular oxygen, incorporation of two atoms of oxygen (GO:0016702);; Biological Process: oxylipin biosynthetic process (GO:0031408);; Molecular Function: metal ion binding (GO:0046872);;	K00454|0.0e+00|qsu:111990533|K00454 lipoxygenase [EC:1.13.11.12] | (RefSeq) linoleate 13S-lipoxygenase 2-1, chloroplastic-like	Linoleic acid metabolism (ko00591);; alpha-Linolenic acid metabolism (ko00592)	--	--	Lipoxygenase	Linoleate 13S-lipoxygenase 2-1, chloroplastic OS=Solanum tuberosum OX=4113 GN=LOX2.1 PE=1 SV=1	E	Amino acid transport and metabolism	linoleate 13S-lipoxygenase 2-1, chloroplastic-like isoform X1 [Camellia sinensis]
NewGene_24149	12.8058	12.0854	11.7404	3.11462	3.14869	5.39786	2.87217	1.84328	1.27465	--	--	Molecular Function: oxidoreductase activity, acting on single donors with incorporation of molecular oxygen, incorporation of two atoms of oxygen (GO:0016702);; Biological Process: oxylipin biosynthetic process (GO:0031408);; Molecular Function: metal ion binding (GO:0046872);;	K00454|9.20e-81|jre:108985999|K00454 lipoxygenase [EC:1.13.11.12] | (RefSeq) linoleate 13S-lipoxygenase 2-1, chloroplastic-like	Linoleic acid metabolism (ko00591);; alpha-Linolenic acid metabolism (ko00592)	--	--	Lipoxygenase	Linoleate 13S-lipoxygenase 2-1, chloroplastic OS=Solanum tuberosum OX=4113 GN=LOX2.1 PE=1 SV=1	E	Amino acid transport and metabolism	lipoxygenase [Camellia sinensis]
NewGene_24802	1.50816	1.68605	1.52839	0.698344	0.512106	0.509016	2.42338	2.33416	1.11887	--	--	Molecular Function: oxidoreductase activity, acting on single donors with incorporation of molecular oxygen, incorporation of two atoms of oxygen (GO:0016702);; Biological Process: oxylipin biosynthetic process (GO:0031408);; Molecular Function: metal ion binding (GO:0046872);;	K00454|0.0|jcu:105644143|K00454 lipoxygenase [EC:1.13.11.12] | (RefSeq) linoleate 9S-lipoxygenase 6 isoform X2	Linoleic acid metabolism (ko00591);; alpha-Linolenic acid metabolism (ko00592)	--	--	Lipoxygenase	Linoleate 9S-lipoxygenase 6 (Fragment) OS=Solanum tuberosum OX=4113 GN=LOX1.6 PE=1 SV=1	F	Nucleotide transport and metabolism	LOW QUALITY PROTEIN: linoleate 9S-lipoxygenase 6-like [Camellia sinensis]
NewGene_41725	1.71175	1.88367	1.4782	0.75423	0.329665	0.857841	0.915163	1.40598	1.2573	--	--	Molecular Function: oxidoreductase activity, acting on single donors with incorporation of molecular oxygen, incorporation of two atoms of oxygen (GO:0016702);; Molecular Function: metal ion binding (GO:0046872);;	K15718|3.86e-27|zju:107412008|K15718 linoleate 9S-lipoxygenase [EC:1.13.11.58] | (RefSeq) probable linoleate 9S-lipoxygenase 5	Linoleic acid metabolism (ko00591)	--	--	Lipoxygenase	Linoleate 9S-lipoxygenase 5 OS=Arabidopsis thaliana OX=3702 GN=LOX5 PE=1 SV=2	E	Amino acid transport and metabolism	hypothetical protein HYC85_010162 [Camellia sinensis]
NewGene_41726	1.71793	1.20775	1.0414	0.801307	0.783229	0.832435	1.93299	1.7358	2.15433	--	--	Molecular Function: oxidoreductase activity, acting on single donors with incorporation of molecular oxygen, incorporation of two atoms of oxygen (GO:0016702);; Biological Process: oxylipin biosynthetic process (GO:0031408);; Molecular Function: metal ion binding (GO:0046872);;	K15718|6.98e-160|hbr:110644513|K15718 linoleate 9S-lipoxygenase [EC:1.13.11.58] | (RefSeq) probable linoleate 9S-lipoxygenase 5	Linoleic acid metabolism (ko00591)	--	--	Lipoxygenase	Probable linoleate 9S-lipoxygenase 5 OS=Solanum tuberosum OX=4113 GN=LOX1.5 PE=2 SV=1	E	Amino acid transport and metabolism	probable linoleate 9S-lipoxygenase 5 [Camellia sinensis]
