# Supplementary material for: Metabolomics and transcriptomics reveal the quality formation mechanism during the processing of black tea
Source: NPJ Sci Food. 2025 Jul 9;9:131. doi: 10.1038/s41538-025-00488-7 (PMC12241338; doi:10.1038/s41538-025-00488-7)
Supplement: Supplementary file 11 — Supplementary Data 11 [file 41538_2025_488_MOESM11_ESM.xlsx]

## Sheet: Sheet1
gene	FT1	FT2	FT3	W1	W2	W3	F1	F2	F3	COG_class	COG_class_annotation	GO_annotation	KEGG_annotation	KEGG_pathway_annotation	KOG_class	KOG_class_annotation	Pfam_annotation	Swiss_Prot_annotation	eggNOG_class	eggNOG_class_annotation	NR_annotation
HD.08G0020050	93.0637	91.8251	97.0228	176.326	175.921	169.449	89.8175	95.8892	91.5538	--	--	Molecular Function: monooxygenase activity (GO:0004497);; Molecular Function: iron ion binding (GO:0005506);; Molecular Function: oxidoreductase activity, acting on paired donors, with incorporation or reduction of molecular oxygen (GO:0016705);; Molecular Function: lyase activity (GO:0016829);; Molecular Function: heme binding (GO:0020037);;	K10528|7.3e-148|mdm:103427164|K10528 hydroperoxide lyase [EC:4.1.2.-] | (RefSeq) fatty acid hydroperoxide lyase, chloroplastic-like	alpha-Linolenic acid metabolism (ko00592)	--	--	--	Fatty acid hydroperoxide lyase, chloroplastic OS=Solanum lycopersicum OX=4081 GN=HPL PE=1 SV=1	Q	Secondary metabolites biosynthesis, transport and catabolism	fatty acid hydroperoxide lyase [Camellia sinensis]
