# Supplementary material for: Metabolomics and transcriptomics reveal the quality formation mechanism during the processing of black tea
Source: NPJ Sci Food. 2025 Jul 9;9:131. doi: 10.1038/s41538-025-00488-7 (PMC12241338; doi:10.1038/s41538-025-00488-7)
Supplement: Supplementary file 12 — Supplementary Data 12 [file 41538_2025_488_MOESM12_ESM.xlsx]

## Sheet: Sheet1
gene	FT1	FT2	FT3	W1	W2	W3	F1	F2	F3	COG_class	COG_class_annotation	GO_annotation	KEGG_annotation	KEGG_pathway_annotation	KOG_class	KOG_class_annotation	Pfam_annotation	Swiss_Prot_annotation	eggNOG_class	eggNOG_class_annotation	NR_annotation
HD.07012446	51.8299	55.7039	53.6718	16.9997	14.5833	15.3889	25.2568	24.8805	21.4849	[R]	General function prediction only	Biological Process: oxidation-reduction process (GO:0055114);;	K00121|2.5e-195|egu:105055771|K00121 S-(hydroxymethyl)glutathione dehydrogenase / alcohol dehydrogenase [EC:1.1.1.284 1.1.1.1] | (RefSeq) alcohol dehydrogenase class-3	Glycolysis / Gluconeogenesis (ko00010);; Fatty acid degradation (ko00071);; Tyrosine metabolism (ko00350);; Carbon metabolism (ko01200)	[Q]	Secondary metabolites biosynthesis, transport and catabolism	Alcohol dehydrogenase GroES-like domain	Alcohol dehydrogenase class-3 OS=Oryza sativa subsp. indica OX=39946 GN=ADHIII PE=3 SV=1	Q	Secondary metabolites biosynthesis, transport and catabolism	alcohol dehydrogenase class-3 [Camellia sinensis]
HD.09006357	27.4839	27.0777	27.3353	9.63348	9.0316	9.773	8.16697	9.60021	8.22316	[R]	General function prediction only	Molecular Function: zinc ion binding (GO:0008270);; Molecular Function: oxidoreductase activity (GO:0016491);;	K18857|1.5e-196|han:110942214|K18857 alcohol dehydrogenase class-P [EC:1.1.1.1] | (RefSeq) alcohol dehydrogenase 2 isoform X1	Glycolysis / Gluconeogenesis (ko00010);; Fatty acid degradation (ko00071);; Tyrosine metabolism (ko00350);; alpha-Linolenic acid metabolism (ko00592)	[Q]	Secondary metabolites biosynthesis, transport and catabolism	Zinc-binding dehydrogenase	Alcohol dehydrogenase 2 OS=Solanum tuberosum OX=4113 GN=ADH2 PE=2 SV=1	Q	Secondary metabolites biosynthesis, transport and catabolism	hypothetical protein TEA_028208 [Camellia sinensis var. sinensis]
HD.10G0013070	3.04659	2.93852	2.95829	3.22472	3.28527	3.33201	2.18927	2.61281	1.98696	[R]	General function prediction only	Molecular Function: zinc ion binding (GO:0008270);; Molecular Function: oxidoreductase activity (GO:0016491);;	K18857|1.7e-205|vvi:100267821|K18857 alcohol dehydrogenase class-P [EC:1.1.1.1] | (RefSeq) alcohol dehydrogenase 1	Glycolysis / Gluconeogenesis (ko00010);; Fatty acid degradation (ko00071);; Tyrosine metabolism (ko00350);; alpha-Linolenic acid metabolism (ko00592)	[Q]	Secondary metabolites biosynthesis, transport and catabolism	Zinc-binding dehydrogenase	Alcohol dehydrogenase 1 OS=Petunia hybrida OX=4102 GN=ADH1 PE=1 SV=1	Q	Secondary metabolites biosynthesis, transport and catabolism	alcohol dehydrogenase 2-like isoform X2 [Camellia sinensis]
HD.10G0013080	23.7696	23.1875	24.9147	1.99568	1.89975	1.9312	11.1845	6.26752	7.41927	[R]	General function prediction only	Molecular Function: zinc ion binding (GO:0008270);; Molecular Function: oxidoreductase activity (GO:0016491);;	K18857|1.3e-205|han:110942214|K18857 alcohol dehydrogenase class-P [EC:1.1.1.1] | (RefSeq) alcohol dehydrogenase 2 isoform X1	Glycolysis / Gluconeogenesis (ko00010);; Fatty acid degradation (ko00071);; Tyrosine metabolism (ko00350);; alpha-Linolenic acid metabolism (ko00592)	[Q]	Secondary metabolites biosynthesis, transport and catabolism	Zinc-binding dehydrogenase	Alcohol dehydrogenase 3 OS=Solanum tuberosum OX=4113 GN=ADH3 PE=2 SV=1	Q	Secondary metabolites biosynthesis, transport and catabolism	alcohol dehydrogenase [Camellia sinensis]
HD.10G0013100	0.568828	2.2686	2.30805	0	0.210322	0	0.869141	0.428305	0.3811	[R]	General function prediction only	Molecular Function: zinc ion binding (GO:0008270);; Molecular Function: oxidoreductase activity (GO:0016491);;	K18857|8.4e-205|han:110942214|K18857 alcohol dehydrogenase class-P [EC:1.1.1.1] | (RefSeq) alcohol dehydrogenase 2 isoform X1	Glycolysis / Gluconeogenesis (ko00010);; Fatty acid degradation (ko00071);; Tyrosine metabolism (ko00350);; alpha-Linolenic acid metabolism (ko00592)	[Q]	Secondary metabolites biosynthesis, transport and catabolism	Zinc-binding dehydrogenase	Alcohol dehydrogenase OS=Malus domestica OX=3750 GN=ADH PE=2 SV=1	Q	Secondary metabolites biosynthesis, transport and catabolism	hypothetical protein TEA_028208 [Camellia sinensis var. sinensis]
HD.10G0013120	3.27068	3.11447	4.04408	0.717293	0.630583	0.759494	0.641049	1.52717	0.833443	[R]	General function prediction only	Molecular Function: zinc ion binding (GO:0008270);; Molecular Function: oxidoreductase activity (GO:0016491);;	K18857|3.4e-206|han:110942214|K18857 alcohol dehydrogenase class-P [EC:1.1.1.1] | (RefSeq) alcohol dehydrogenase 2 isoform X1	Glycolysis / Gluconeogenesis (ko00010);; Fatty acid degradation (ko00071);; Tyrosine metabolism (ko00350);; alpha-Linolenic acid metabolism (ko00592)	[Q]	Secondary metabolites biosynthesis, transport and catabolism	Zinc-binding dehydrogenase	Alcohol dehydrogenase OS=Malus domestica OX=3750 GN=ADH PE=2 SV=1	Q	Secondary metabolites biosynthesis, transport and catabolism	hypothetical protein TEA_028208 [Camellia sinensis var. sinensis]
HD.10G0013130	4.06091	2.83172	1.27884	0	0	0	0	0	0	[R]	General function prediction only	Molecular Function: zinc ion binding (GO:0008270);; Molecular Function: oxidoreductase activity (GO:0016491);;	K18857|2.2e-172|han:110942214|K18857 alcohol dehydrogenase class-P [EC:1.1.1.1] | (RefSeq) alcohol dehydrogenase 2 isoform X1	Glycolysis / Gluconeogenesis (ko00010);; Fatty acid degradation (ko00071);; Tyrosine metabolism (ko00350);; alpha-Linolenic acid metabolism (ko00592)	[Q]	Secondary metabolites biosynthesis, transport and catabolism	Alcohol dehydrogenase GroES-like domain	Alcohol dehydrogenase OS=Malus domestica OX=3750 GN=ADH PE=2 SV=1	Q	Secondary metabolites biosynthesis, transport and catabolism	hypothetical protein TEA_026230 [Camellia sinensis var. sinensis]
HD.14G0016950	47.3237	45.1576	50.7057	14.175	13.5422	12.959	28.1196	27.557	26.9977	[R]	General function prediction only	Biological Process: oxidation-reduction process (GO:0055114);;	K00121|9.2e-212|egu:105055771|K00121 S-(hydroxymethyl)glutathione dehydrogenase / alcohol dehydrogenase [EC:1.1.1.284 1.1.1.1] | (RefSeq) alcohol dehydrogenase class-3	Glycolysis / Gluconeogenesis (ko00010);; Fatty acid degradation (ko00071);; Tyrosine metabolism (ko00350);; Carbon metabolism (ko01200)	[Q]	Secondary metabolites biosynthesis, transport and catabolism	Zinc-binding dehydrogenase	Alcohol dehydrogenase class-3 OS=Oryza sativa subsp. indica OX=39946 GN=ADHIII PE=3 SV=1	Q	Secondary metabolites biosynthesis, transport and catabolism	alcohol dehydrogenase class-3 [Camellia sinensis]
NewGene_10456	5.86215	4.00975	4.76394	1.13811	2.10453	1.99853	2.10746	0	1.6173	[R]	General function prediction only	Molecular Function: zinc ion binding (GO:0008270);; Molecular Function: oxidoreductase activity (GO:0016491);;	K00121|1.36e-32|thj:104826054|K00121 S-(hydroxymethyl)glutathione dehydrogenase / alcohol dehydrogenase [EC:1.1.1.284 1.1.1.1] | (RefSeq) alcohol dehydrogenase class-3	Glycolysis / Gluconeogenesis (ko00010);; Fatty acid degradation (ko00071);; Tyrosine metabolism (ko00350);; Carbon metabolism (ko01200)	[Q]	Secondary metabolites biosynthesis, transport and catabolism	--	Alcohol dehydrogenase class-3 OS=Arabidopsis thaliana OX=3702 GN=ADH2 PE=1 SV=2	Q	Secondary metabolites biosynthesis, transport and catabolism	alcohol dehydrogenase class-3-like, partial [Camellia sinensis]
NewGene_18576	4.99317	4.6316	4.67156	1.28131	0.482787	1.35869	0	0.040474	0.536128	[R]	General function prediction only	Biological Process: oxidation-reduction process (GO:0055114);;	K18857|3.07e-40|lsv:111901948|K18857 alcohol dehydrogenase class-P [EC:1.1.1.1] | (RefSeq) alcohol dehydrogenase 2	Glycolysis / Gluconeogenesis (ko00010);; Fatty acid degradation (ko00071);; Tyrosine metabolism (ko00350);; alpha-Linolenic acid metabolism (ko00592)	[Q]	Secondary metabolites biosynthesis, transport and catabolism	--	Alcohol dehydrogenase 1 (Fragment) OS=Zea luxurians OX=15945 GN=ADH1 PE=3 SV=2	Q	Secondary metabolites biosynthesis, transport and catabolism	hypothetical protein TEA_028209 [Camellia sinensis var. sinensis]
