# Supplementary material for: Metabolomics and transcriptomics reveal the quality formation mechanism during the processing of black tea
Source: NPJ Sci Food. 2025 Jul 9;9:131. doi: 10.1038/s41538-025-00488-7 (PMC12241338; doi:10.1038/s41538-025-00488-7)
Supplement: Supplementary file 13 — Supplementary Data 13 [file 41538_2025_488_MOESM13_ESM.xlsx]

## Sheet: Sheet1
gene	FT1	FT2	FT3	W1	W2	W3	F1	F2	F3	COG_class	COG_class_annotation	GO_annotation	KEGG_annotation	KEGG_pathway_annotation	KOG_class	KOG_class_annotation	Pfam_annotation	Swiss_Prot_annotation	eggNOG_class	eggNOG_class_annotation	NR_annotation
HD.02G0013120	2.77055	2.58605	2.42883	0.178142	0.185457	0.177169	0.026134	0.078937	0.034878	[E]	Amino acid transport and metabolism	Biological Process: cellular amino acid metabolic process (GO:0006520);; Molecular Function: carboxy-lyase activity (GO:0016831);; Molecular Function: pyridoxal phosphate binding (GO:0030170);;	K01593|2.5e-217|nnu:104607790|K01593 aromatic-L-amino-acid/L-tryptophan decarboxylase [EC:4.1.1.28 4.1.1.105] | (RefSeq) tyrosine decarboxylase 1-like	Tyrosine metabolism (ko00350);; Phenylalanine metabolism (ko00360);; Tryptophan metabolism (ko00380);; Isoquinoline alkaloid biosynthesis (ko00950);; Betalain biosynthesis (ko00965)	[E]	Amino acid transport and metabolism	Pyridoxal-dependent decarboxylase conserved domain	Phenylacetaldehyde synthase OS=Rosa hybrid cultivar OX=128735 GN=PAAS PE=1 SV=1	E	Amino acid transport and metabolism	tyrosine decarboxylase 1-like [Camellia sinensis]
HD.04G0032440	0.140544	0.06013	0.040627	0	0	0	0	0	0	[E]	Amino acid transport and metabolism	Molecular Function: carboxy-lyase activity (GO:0016831);; Biological Process: carboxylic acid metabolic process (GO:0019752);; Molecular Function: pyridoxal phosphate binding (GO:0030170);;	K22328|1.6e-49|nta:107774317|K22328 phenylacetaldehyde synthase [EC:4.1.1.109] | (RefSeq) tyrosine decarboxylase 1-like	Phenylalanine metabolism (ko00360)	[E]	Amino acid transport and metabolism	Pyridoxal-dependent decarboxylase conserved domain	Phenylacetaldehyde synthase OS=Rosa hybrid cultivar OX=128735 GN=PAAS PE=1 SV=1	E	Amino acid transport and metabolism	hypothetical protein TEA_012273 [Camellia sinensis var. sinensis]
