# Supplementary material for: Metabolomics and transcriptomics reveal the quality formation mechanism during the processing of black tea
Source: NPJ Sci Food. 2025 Jul 9;9:131. doi: 10.1038/s41538-025-00488-7 (PMC12241338; doi:10.1038/s41538-025-00488-7)
Supplement: Supplementary file 14 — Supplementary Data 14 [file 41538_2025_488_MOESM14_ESM.xlsx]

## Sheet: Sheet1
gene	FT1	FT2	FT3	W1	W2	W3	F1	F2	F3	COG_class	COG_class_annotation	GO_annotation	KEGG_annotation	KEGG_pathway_annotation	KOG_class	KOG_class_annotation	Pfam_annotation	Swiss_Prot_annotation	eggNOG_class	eggNOG_class_annotation	NR_annotation
HD.01G0020530	17.868	18.5389	18.0198	5.23154	4.3779	3.3783	2.51483	2.98081	2.7986	[M]	Cell wall/membrane/envelope biogenesis	Molecular Function: catalytic activity (GO:0003824);;	K09753|1.3e-34|sbi:8077848|K09753 cinnamoyl-CoA reductase [EC:1.2.1.44] | (RefSeq) cinnamoyl-CoA reductase 1	Phenylpropanoid biosynthesis (ko00940)	[V]	Defense mechanisms	NAD dependent epimerase/dehydratase family	Phenylacetaldehyde reductase OS=Rosa hybrid cultivar OX=128735 GN=PAR PE=1 SV=1	V	Defense mechanisms	cinnamoyl-CoA reductase 2-like [Camellia sinensis]
HD.02G0017540	23.2355	24.7435	26.7596	3.80591	2.9022	4.65752	0.859021	0.93099	1.08129	--	--	Molecular Function: molecular_function (GO:0003674);; Molecular Function: transcription coregulator activity (GO:0003712);; Molecular Function: binding (GO:0005488);; Molecular Function: protein binding (GO:0005515);; Cellular Component: cellular_component (GO:0005575);; Cellular Component: intracellular (GO:0005622);; Cellular Component: obsolete cell (GO:0005623);; Cellular Component: nucleus (…	--	--	--	--	--	Transcription factor PAR2 OS=Arabidopsis thaliana OX=3702 GN=PAR2 PE=3 SV=1	S	Function unknown	hypothetical protein HYC85_015110 [Camellia sinensis]
HD.05G0011860	9.10236	12.0858	10.849	7.97151	8.43383	9.51094	3.50703	3.78925	3.05932	[M]	Cell wall/membrane/envelope biogenesis	Molecular Function: catalytic activity (GO:0003824);;	K09753|7.4e-77|sbi:8077848|K09753 cinnamoyl-CoA reductase [EC:1.2.1.44] | (RefSeq) cinnamoyl-CoA reductase 1	Phenylpropanoid biosynthesis (ko00940)	[V]	Defense mechanisms	NAD dependent epimerase/dehydratase family	Phenylacetaldehyde reductase OS=Rosa hybrid cultivar OX=128735 GN=PAR PE=1 SV=1	--	--	cinnamoyl-CoA reductase 1-like [Camellia sinensis]
HD.05G0011870	1.64045	1.56249	1.31639	1.58662	1.26502	1.06773	1.43149	1.58211	1.94656	[M]	Cell wall/membrane/envelope biogenesis	Molecular Function: catalytic activity (GO:0003824);;	K09753|1.1e-78|sbi:8077848|K09753 cinnamoyl-CoA reductase [EC:1.2.1.44] | (RefSeq) cinnamoyl-CoA reductase 1	Phenylpropanoid biosynthesis (ko00940)	[V]	Defense mechanisms	NAD dependent epimerase/dehydratase family	Phenylacetaldehyde reductase OS=Rosa hybrid cultivar OX=128735 GN=PAR PE=1 SV=1	V	Defense mechanisms	cinnamoyl-CoA reductase 1-like isoform X1 [Camellia sinensis]
HD.06G0016490	18.7132	19.1985	17.9232	9.30322	12.3656	10.6041	3.76295	4.33618	4.7383	[M]	Cell wall/membrane/envelope biogenesis	Molecular Function: 3-beta-hydroxy-delta5-steroid dehydrogenase activity (GO:0003854);; Biological Process: steroid biosynthetic process (GO:0006694);;	K09753|4.2e-80|ini:109191772|K09753 cinnamoyl-CoA reductase [EC:1.2.1.44] | (RefSeq) cinnamoyl-CoA reductase 1-like	Phenylpropanoid biosynthesis (ko00940)	[V]	Defense mechanisms	NAD dependent epimerase/dehydratase family	Phenylacetaldehyde reductase OS=Rosa hybrid cultivar OX=128735 GN=PAR PE=1 SV=1	V	Defense mechanisms	cinnamoyl-CoA reductase 1-like isoform X1 [Camellia sinensis]
HD.1101298	26.181	26.1776	25.4267	41.3782	36.353	37.6212	41.798	38.4896	41.2102	[M]	Cell wall/membrane/envelope biogenesis	Molecular Function: catalytic activity (GO:0003824);;	K09753|1.0e-86|aof:109843987|K09753 cinnamoyl-CoA reductase [EC:1.2.1.44] | (RefSeq) cinnamoyl-CoA reductase 1-like isoform X1	Phenylpropanoid biosynthesis (ko00940)	[V]	Defense mechanisms	NAD dependent epimerase/dehydratase family	Phenylacetaldehyde reductase OS=Rosa hybrid cultivar OX=128735 GN=PAR PE=1 SV=1	V	Defense mechanisms	hypothetical protein HYC85_032124 [Camellia sinensis]
HD.1101302	3.2914	3.11156	3.12918	5.29559	5.67906	4.16709	4.3129	4.31044	3.87953	[M]	Cell wall/membrane/envelope biogenesis	Molecular Function: DNA binding (GO:0003677);; Cellular Component: nucleus (GO:0005634);;	K09422|2.6e-50|vvi:100256181|K09422 transcription factor MYB, plant | (RefSeq) uncharacterized LOC100256181	--	[V]	Defense mechanisms	NAD dependent epimerase/dehydratase family	Phenylacetaldehyde reductase OS=Rosa hybrid cultivar OX=128735 GN=PAR PE=1 SV=1	V	Defense mechanisms	hypothetical protein HYC85_006615 [Camellia sinensis]
HD.1104451	34.352	33.3557	31.966	16.5193	15.1645	18.2027	9.76905	8.88505	10.3469	[M]	Cell wall/membrane/envelope biogenesis	Molecular Function: cinnamoyl-CoA reductase activity (GO:0016621);;	K09753|2.5e-88|ini:109191772|K09753 cinnamoyl-CoA reductase [EC:1.2.1.44] | (RefSeq) cinnamoyl-CoA reductase 1-like	Phenylpropanoid biosynthesis (ko00940)	[V]	Defense mechanisms	NAD dependent epimerase/dehydratase family	Phenylacetaldehyde reductase OS=Rosa hybrid cultivar OX=128735 GN=PAR PE=1 SV=1	V	Defense mechanisms	cinnamoyl-CoA reductase 1-like [Camellia sinensis]
HD.14G0003250	5.5461	5.02072	5.0499	2.1916	2.17025	1.21559	4.70391	3.62278	3.69786	[M]	Cell wall/membrane/envelope biogenesis	Molecular Function: catalytic activity (GO:0003824);;	K09753|1.3e-84|pop:7493223|K09753 cinnamoyl-CoA reductase [EC:1.2.1.44] | (RefSeq) cinnamoyl-CoA reductase 1	Phenylpropanoid biosynthesis (ko00940)	[V]	Defense mechanisms	NAD dependent epimerase/dehydratase family	Phenylacetaldehyde reductase OS=Rosa hybrid cultivar OX=128735 GN=PAR PE=1 SV=1	V	Defense mechanisms	cinnamoyl-CoA reductase 1-like isoform X2 [Camellia sinensis]
HD.14G0003270	6.8914	8.57739	7.91598	16.739	19.1083	18.6413	14.2336	13.7967	14.2019	[M]	Cell wall/membrane/envelope biogenesis	Molecular Function: catalytic activity (GO:0003824);;	K09753|2.3e-83|fve:101302179|K09753 cinnamoyl-CoA reductase [EC:1.2.1.44] | (RefSeq) cinnamoyl-CoA reductase 1-like	Phenylpropanoid biosynthesis (ko00940)	[V]	Defense mechanisms	NAD dependent epimerase/dehydratase family	Phenylacetaldehyde reductase OS=Rosa hybrid cultivar OX=128735 GN=PAR PE=1 SV=1	V	Defense mechanisms	1-phenyethanol synthase 4 [Camellia sinensis]
HD.14G0003280	22.8171	25.5621	25.0404	13.6413	11.7378	12.8775	13.7022	13.7134	13.3022	[M]	Cell wall/membrane/envelope biogenesis	Molecular Function: catalytic activity (GO:0003824);;	K09753|3.4e-82|fve:101302179|K09753 cinnamoyl-CoA reductase [EC:1.2.1.44] | (RefSeq) cinnamoyl-CoA reductase 1-like	Phenylpropanoid biosynthesis (ko00940)	[V]	Defense mechanisms	NAD dependent epimerase/dehydratase family	Phenylacetaldehyde reductase OS=Rosa hybrid cultivar OX=128735 GN=PAR PE=1 SV=1	V	Defense mechanisms	hypothetical protein HYC85_032118 [Camellia sinensis]
HD.14G0003890	3.28747	3.22786	3.52201	4.44723	6.42149	5.60009	2.24934	2.21336	2.67361	[M]	Cell wall/membrane/envelope biogenesis	Molecular Function: catalytic activity (GO:0003824);;	K09753|1.9e-83|fve:101302179|K09753 cinnamoyl-CoA reductase [EC:1.2.1.44] | (RefSeq) cinnamoyl-CoA reductase 1-like	Phenylpropanoid biosynthesis (ko00940)	[V]	Defense mechanisms	NAD dependent epimerase/dehydratase family	Phenylacetaldehyde reductase OS=Rosa hybrid cultivar OX=128735 GN=PAR PE=1 SV=1	V	Defense mechanisms	cinnamoyl-CoA reductase 1-like [Camellia sinensis]
HD.14G0003930	3.84568	4.58716	3.42383	4.72621	4.59895	4.77681	2.16813	2.36424	2.46773	[M]	Cell wall/membrane/envelope biogenesis	Molecular Function: catalytic activity (GO:0003824);;	K09753|1.0e-79|fve:101302179|K09753 cinnamoyl-CoA reductase [EC:1.2.1.44] | (RefSeq) cinnamoyl-CoA reductase 1-like	Phenylpropanoid biosynthesis (ko00940)	[V]	Defense mechanisms	NAD dependent epimerase/dehydratase family	Phenylacetaldehyde reductase OS=Rosa hybrid cultivar OX=128735 GN=PAR PE=1 SV=1	V	Defense mechanisms	cinnamoyl-CoA reductase 1-like [Camellia sinensis]
HD.14G0003950	16.7097	17.8865	15.9318	23.3572	26.1176	25.9721	16.4333	15.4921	16.8859	[M]	Cell wall/membrane/envelope biogenesis	Molecular Function: catalytic activity (GO:0003824);;	K09753|3.0e-86|aof:109843987|K09753 cinnamoyl-CoA reductase [EC:1.2.1.44] | (RefSeq) cinnamoyl-CoA reductase 1-like isoform X1	Phenylpropanoid biosynthesis (ko00940)	[V]	Defense mechanisms	NAD dependent epimerase/dehydratase family	Phenylacetaldehyde reductase OS=Rosa hybrid cultivar OX=128735 GN=PAR PE=1 SV=1	V	Defense mechanisms	cinnamoyl-CoA reductase 1-like [Camellia sinensis]
